# Supplementary material for: A novel resistance locus from an unexploited East Asian Vitis coignetiae confers resistance to grapevine downy mildew
Source: Theor Appl Genet. 2026 Jun 1;139(6):170. doi: 10.1007/s00122-026-05273-y (PMC13226344; doi:10.1007/s00122-026-05273-y)
Supplement: Supplementary file 2 — Supplementary file2 (XLSX 76 KB) [file 122_2026_5273_MOESM2_ESM.xlsx]

## Sheet: Downy mildew 2020
Plant ID	Score expt1		Plant ID	Score expt2
2018-063-001	1		2018-063-001	1
2018-063-002	3		2018-063-002	1
2018-063-004	1		2018-063-004	5
2018-063-005	9		2018-063-005	7
2018-063-006	7		2018-063-006	3
2018-063-007	9		2018-063-007	7
2018-063-008	3		2018-063-008	5
2018-063-009	1		2018-063-009	5
2018_063-010	1		2018_063-010	5
2018_063-011	1		2018_063-011	5
2018_063-012	9		2018_063-012	7
2018_063-013	1		2018_063-013	1
2018_063-014	5		2018_063-014	9
2018_063-015	1		2018_063-015	3
2018_063-016	7		2018_063-016	7
2018_063-018	1		2018_063-018	NA
2018_063-019	1		2018_063-019	7
2018_063-020	3		2018_063-020	7
2018_063-021	9		2018_063-021	5
2018_063-022	9		2018_063-022	1
2018_063-023	NA		2018_063-023	1
2018_063-024	1		2018_063-024	NA
2018_063-025	1		2018_063-025	7
2018_063-026	1		2018_063-026	3
2018_063-028	1		2018_063-028	5
2018_063-029	3		2018_063-029	9
2018_063-030	5		2018_063-030	9
2018_063-031	7		2018_063-031	7
2018_063-032	3		2018_063-032	7
2018_063-033	5		2018_063-033	7
2018_063-034	1		2018_063-034	5
2018_063-035	7		2018_063-035	7
2018_063-036	3		2018_063-036	7
2018_063-037	9		2018_063-037	9
2018_063-039	9		2018_063-039	7
2018_063-040	1		2018_063-040	3
2018_063-041	9		2018_063-041	9
2018_063-042	1		2018_063-042	9
2018_063-043	9		2018_063-043	9
2018_063-044	1		2018_063-044	9
2018_063-045	1		2018_063-045	1
2018_063-046	7		2018_063-046	9
2018_063-047	9		2018_063-047	9
2018_063-049	1		2018_063-049	3
2018_063-050	1		2018_063-050	7
2018_063-051	7		2018_063-051	9
2018_063-052	1		2018_063-052	5
2018_063-053	9		2018_063-053	7
2018_063-054	7		2018_063-054	7
2018_063-055	5		2018_063-055	9
2018_063-056	7		2018_063-056	7
2018_063-057	9		2018_063-057	NA
2018_063-058	1		2018_063-058	1
2018_063-059	5		2018_063-059	9
2018_063-060	3		2018_063-060	9
2018_063-061	1		2018_063-061	5
2018_063-062	1		2018_063-062	1
2018_063-063	1		2018_063-063	9
2018_063-065	9		2018_063-065	9
2018_063-066	7		2018_063-066	7
2018_063-067	9		2018_063-067	7
2018_063-069	NA		2018_063-069	NA
2018_063-070	7		2018_063-070	9
2018_063-071	3		2018_063-071	7
2018_063-072	9		2018_063-072	5
2018_063-073	1		2018_063-073	3
2018_063-074	9		2018_063-074	7
2018_063-075	1		2018_063-075	1
2018_063-076	7		2018_063-076	5
2018_063-077	7		2018_063-077	7
2018_063-078	1		2018_063-078	5
2018_063-079	5		2018_063-079	7
2018_063-081	9		2018_063-081	7
2018_063-082	9		2018_063-082	9
2018_063-083	7		2018_063-083	9
2018_063-084	1		2018_063-084	5
2018_063-086	7		2018_063-086	9
2018_063-087	1		2018_063-087	7
2018_063-088	1		2018_063-088	3
2018_063-089	1		2018_063-089	7
2018_063-090	9		2018_063-090	7
2018_063-091	9		2018_063-091	9
2018_063-092	1		2018_063-092	1
2018_063-094	NA		2018_063-094	NA
2018_063-095	1		2018_063-095	5
2018_063-096	3		2018_063-096	7
2018_063-097	9		2018_063-097	5
2018_063-098	7		2018_063-098	9
2018_063-099	1		2018_063-099	7
2018_063_101	9		2018_063_101	5
2018_063_102	NA		2018_063_102	NA
2018_063_103	NA		2018_063_103	7
2018_063_104	3		2018_063_104	5
2018_063_105	7		2018_063_105	9
2018_063_106	1		2018_063_106	9
2018_063_107	1		2018_063_107	7
2018_063_108	5		2018_063_108	7
2018_063_109	3		2018_063_109	1
2018_063_110	7		2018_063_110	9
2018_063_111	5		2018_063_111	NA
2018_063_112	1		2018_063_112	1
2018_063_113	1		2018_063_113	9
2018_063_114	7		2018_063_114	NA
2018_063_115	3		2018_063_115	3
2018_063_116	NA		2018_063_116	NA
2018_063_117	1		2018_063_117	3
2018_063_118	5		2018_063_118	5
2018_063_119	1		2018_063_119	NA
2018_063_120	3		2018_063_120	7
2018_063_121	1		2018_063_121	7
2018_063_122	1		2018_063_122	7
2018_063_123	NA		2018_063_123	NA
2018_063_124	3		2018_063_124	3
2018_063_126	1		2018_063_126	5
2018_063_128	1		2018_063_128	5
2018_063_129	1		2018_063_129	1
2018_063_130	9		2018_063_130	7
2018_063_131	1		2018_063_131	3
2018_063_132	5		2018_063_132	7
2018_063_133	7		2018_063_133	7
2018_063_135	1		2018_063_135	5
2018_063_136	3		2018_063_136	7
2018_063_137	7		2018_063_137	7
2018_063_138	1		2018_063_138	5
2018_063_139	3		2018_063_139	9
2018_063_140	1		2018_063_140	1
2018_063_141	1		2018_063_141	3
2018_063_142	3		2018_063_142	9
2018_063_144	7		2018_063_144	7
2018_063_145	1		2018_063_145	3
2018_063_146	7		2018_063_146	7
2018_063_148	3		2018_063_148	1
2018_063_149	3		2018_063_149	1
2018_063_150	9		2018_063_150	9
2018_063_151	3		2018_063_151	3
2018_063_152	1		2018_063_152	5
2018_063_153	9		2018_063_153	9
2018_063_154	9		2018_063_154	9
2018_063_155	1		2018_063_155	3
2018_063_156	9		2018_063_156	9
2018_063_157	1		2018_063_157	5
2018_063_158	1		2018_063_158	5
2018_063_159	1		2018_063_159	7
2018_063_160	1		2018_063_160	3
2018_063_161	1		2018_063_161	5
2018_063_163	1		2018_063_163	5
2018_063_165	1		2018_063_165	3
2018_063_166	NA		2018_063_166	NA
2018_063_167	NA		2018_063_167	NA
2018_063_168	1		2018_063_168	1
2018_063_169	9		2018_063_169	7
2018_063_170	NA		2018_063_170	NA
2018_063_171	9		2018_063_171	9
2018_063_172	NA		2018_063_172	1
2018_063_173	7		2018_063_173	NA
2018_063_174	9		2018_063_174	1
2018_063_175	1		2018_063_175	5
2018_063_176	1		2018_063_176	7
2018_063_177	1		2018_063_177	3
2018_063_178	9		2018_063_178	7
2018_063_179	1		2018_063_179	3
2018_063_180	1		2018_063_180	1
2018_063_181	1		2018_063_181	3
2018_063_182	7		2018_063_182	9
2018_063_183	9		2018_063_183	9
2018_063_184	1		2018_063_184	5
2018_063_185	9		2018_063_185	9
2018_063_186	1		2018_063_186	5
2018_063_187	1		2018_063_187	7
2018_063_188	9		2018_063_188	3
2018_063_189	9		2018_063_189	9
2018_063_190	9		2018_063_190	9
2018_063_191	1		2018_063_191	5
2018_063_192	7		2018_063_192	9
2018_063_193	9		2018_063_193	7
2018_063_194	1		2018_063_194	7
2018_063_195	3		2018_063_195	7
2018_063_196	1		2018_063_196	7
2018_063_197	1		2018_063_197	5
2018_063_198	9		2018_063_198	9
2018_063_199	1		2018_063_199	5
2018_063_200	1		2018_063_200	9
2018_063_202	9		2018_063_202	9
2018_063_203	9		2018_063_203	1
2018_063_204	3		2018_063_204	7
2018_063_205	9		2018_063_205	7
2018_063_208	5		2018_063_208	7
2018_063_209	9		2018_063_209	9
2018_063_210	9		2018_063_210	9
2018_063_211	1		2018_063_211	3
2018_063_212	3		2018_063_212	3
2018_063_213	3		2018_063_213	5
2018_063_215	7		2018_063_215	1
2018_063_218	1		2018_063_218	5
2018_063_219	1		2018_063_219	1
2018_063_220	1		2018_063_220	1
2018_063_221	3		2018_063_221	3
2018_063_222	1		2018_063_222	7
2018_063_223	1		2018_063_223	5
2018_063_224	7		2018_063_224	3
2018_063_225	1		2018_063_225	3
2018_063_226	7		2018_063_226	1
2018_063_227	1		2018_063_227	1
2018_063_228	9		2018_063_228	9
2018_063_230	7		2018_063_230	5
2018_063_231	1		2018_063_231	7
2018_063_232	1		2018_063_232	5
2018_063_233	1		2018_063_233	5
2018_063_234	1		2018_063_234	5
2018_063_235	5		2018_063_235	3
2018_063_236	1		2018_063_236	5
2018_063_237	1		2018_063_237	5
2018_063_238	1		2018_063_238	1
2018_063_239	1		2018_063_239	7
2018_063_240	1		2018_063_240	1
2018_063_241	1		2018_063_241	5
2018_063_242	1		2018_063_242	1
2018_063_243	7		2018_063_243	9
2018_063_244	1		2018_063_244	1
2018_063_245	3		2018_063_245	7
2018_063_246	1		2018_063_246	7
2018_063_247	1		2018_063_247	3
2018_063_248	7		2018_063_248	9
2018_063_249	7		2018_063_249	7
2018_063_250	5		2018_063_250	9
2018_063_251	7		2018_063_251	9
2018_063_253	1		2018_063_253	1
2018_063_254	7		2018_063_254	9
2018_063_255	5		2018_063_255	9
2018_063_256	9		2018_063_256	9
2018_063_257	1		2018_063_257	7
2018_063_258	5		2018_063_258	3
2018_063_259	1		2018_063_259	5
2018_063_260	3		2018_063_260	1
2018_063_261	5		2018_063_261	9
2018_063_262	7		2018_063_262	3
2018_063_263	1		2018_063_263	7
2018_063_264	1		2018_063_264	5
2018_063_265	1		2018_063_265	5
2018_063_266	7		2018_063_266	9
2018_063_267	3		2018_063_267	9
2018_063_268	NA		2018_063_268	7
2018_063_269	1		2018_063_269	9
2018_063_270	1		2018_063_270	5
2018_063_271	5		2018_063_271	5
2018_063_272	1		2018_063_272	5
2018_063_273	7		2018_063_273	9
2018_063_274	5		2018_063_274	7
2018_063_275	9		2018_063_275	7
2018_063_276	1		2018_063_276	5
2018_063_277	9		2018_063_277	7
2018_063_278	9		2018_063_278	9
2018_063_279	1		2018_063_279	3
2018_063_280	1		2018_063_280	7
2018_063_281	9		2018_063_281	9
2018_063_282	3		2018_063_282	9
2018_063_283	1		2018_063_283	7
2018_063_284	7		2018_063_284	7
2018_063_285	NA		2018_063_285	5
2018_063_286	1		2018_063_286	1
2018_063_287	1		2018_063_287	1
2018_063_288	3		2018_063_288	9
2018_063_289	7		2018_063_289	9
2018_063_291	5		2018_063_291	5
2018_063_292	NA		2018_063_292	9
2018_063_293	3		2018_063_293	3
2018_063_294	9		2018_063_294	3
2018_063_295	3		2018_063_295	7
2018_063_296	1		2018_063_296	3
2018_063_297	1		2018_063_297	1
2018_063_298	1		2018_063_298	5
2018_063_299	3		2018_063_299	7
2018_063_300	1		2018_063_300	9
2018_063_301	7		2018_063_301	1
2018_063_302	1		2018_063_302	1
2018_063_303	9		2018_063_303	3
2018_063_304	3		2018_063_304	9
2018_063_305	7		2018_063_305	5
2018_063_306	9		2018_063_306	1
2018_063_307	NA		2018_063_307	NA
2018_063_308	3		2018_063_308	1
2018_063_309	9		2018_063_309	9
2018_063_310	7		2018_063_310	9
2018_063_311	7		2018_063_311	9
2018_063_312	1		2018_063_312	1
2018_063_313	9		2018_063_313	9
2018_063_314	1		2018_063_314	1
2018_063_315	9		2018_063_315	7
2018_063_316	1		2018_063_316	3
2018_063_317	1		2018_063_317	3
2018_063_318	1		2018_063_318	1
2018_063_319	9		2018_063_319	9
2018_063_320	9		2018_063_320	3
2018_063_321	1		2018_063_321	1
2018_063_322	1		2018_063_322	9
2018_063_323	9		2018_063_323	7
2018_063_324	3		2018_063_324	3
2018_063_325	9		2018_063_325	9
2018_063_326	9		2018_063_326	9
2018_063_327	9		2018_063_327	9
2018_063_328	1		2018_063_328	3
2018_063_329	1		2018_063_329	3
2018_063_330	1		2018_063_330	9
2018_063_331	7		2018_063_331	7
2018_063_332	9		2018_063_332	9
2018_063_333	9		2018_063_333	9
2018_063_334	1		2018_063_334	5
2018_063_335	9		2018_063_335	3
2018_063_336	7		2018_063_336	9
2018_063_337	1		2018_063_337	3
2018_063_338	1		2018_063_338	3
2018_063_339	9		2018_063_339	1
2018_063_340	7		2018_063_340	7
2018_063_341	1		2018_063_341	5
2018_063_342	1		2018_063_342	1
2018_063_343	1		2018_063_343	1
2018_063_344	9		2018_063_344	7
2018_063_345	1		2018_063_345	1
2018_063_346	9		2018_063_346	7
2018_063_347	NA		2018_063_347	1
2018_063_348	9		2018_063_348	7
2018_063_349	NA		2018_063_349	9
2018_063_350	9		2018_063_350	9
2018_063_351	1		2018_063_351	7
2018_063_352	7		2018_063_352	3
2018_063_353	7		2018_063_353	9
2018_063_355	5		2018_063_355	1
2018_063_356	1		2018_063_356	NA
2018_063_357	1		2018_063_357	9
2018_063_358	1		2018_063_358	7
2018_063_359	1		2018_063_359	9
2018_063_360	1		2018_063_360	9
2018_063_361	5		2018_063_361	7
2018_063_362	1		2018_063_362	1
2018_063_363	1		2018_063_363	5
2018_063_364	1		2018_063_364	1
2018_063_365	7		2018_063_365	7
2018_063_366	1		2018_063_366	3
2018_063_367	3		2018_063_367	7
2018_063_368	1		2018_063_368	5
2018_063_369	1		2018_063_369	5
2018_063_370	1		2018_063_370	5
2018_063_371	5		2018_063_371	5
2018_063_372	1		2018_063_372	3
2018_063_373	1		2018_063_373	1
2018_063_374	1		2018_063_374	1
2018_063_375	5		2018_063_375	9
2018_063_376	9		2018_063_376	9
2018_063_377	1		2018_063_377	1
2018_063_378	7		2018_063_378	7
2018_063_379	7		2018_063_379	7
2018_063_380	5		2018_063_380	3
2018_063_381	1		2018_063_381	5
2018_063_382	9		2018_063_382	9
2018_063_383	1		2018_063_383	5
2018_063_384	7		2018_063_384	1
2018_063_385	7		2018_063_385	5
2018_063_386	1		2018_063_386	1
2018_063_387	1		2018_063_387	5
2018_063_388	7		2018_063_388	7
2018_063_389	1		2018_063_389	1
2018_063_390	1		2018_063_390	5
2018_063_391	1		2018_063_391	5
2018_063_392	NA		2018_063_392	NA
2018_063_393	7		2018_063_393	7
2018_063_394	3		2018_063_394	5
2018_063_395	7		2018_063_395	1
2018_063_397	1		2018_063_397	7
2018_063_398	NA		2018_063_398	9
2018_063_399	1		2018_063_399	3
2018_063_400	3		2018_063_400	7
2018_063_401	5		2018_063_401	7
2018_063_402	1		2018_063_402	5
2018_063_403	1		2018_063_403	7
2018_063_404	1		2018_063_404	9
2018_063_405	1		2018_063_405	5
2018_063_406	1		2018_063_406	1
2018_063_407	7		2018_063_407	7
2018_063_408	1		2018_063_408	1
2018_063_409	7		2018_063_409	9
2018_063_410	1		2018_063_410	7
2018_063_411	1		2018_063_411	5
2018_063_412	5		2018_063_412	1
2018_063_413	9		2018_063_413	5
2018_063_414	7		2018_063_414	5
2018_063_415	1		2018_063_415	1
2018_063_416	1		2018_063_416	3
2018_063_417	1		2018_063_417	5
2018_063_418	3		2018_063_418	7
2018_063_419	1		2018_063_419	5
2018_063_420	1		2018_063_420	3
2018_063_421	1		2018_063_421	1
2018_063_422	5		2018_063_422	5
2018_063_423	3		2018_063_423	3
2018_063_424	1		2018_063_424	1
2018_063_425	1		2018_063_425	1
2018_063_426	3		2018_063_426	1
2018_063_427	7		2018_063_427	5
2018_063_428	3		2018_063_428	5
2018_063_429	1		2018_063_429	7
2018_063_430	1		2018_063_430	7
2018_063_431	7		2018_063_431	7
2018_063_432	1		2018_063_432	1
2018_063_433	1		2018_063_433	3
2018_063_434	5		2018_063_434	7
2018_063_435	7		2018_063_435	1
2018_063_436	1		2018_063_436	7
2018_063_438	7		2018_063_438	5
2018_063_439	7		2018_063_439	1
2018_063_440	1		2018_063_440	1
2018_063_441	9		2018_063_441	9
2018_063_442	3		2018_063_442	9
2018_063_443	1		2018_063_443	1
2018_063_444	5		2018_063_444	7
2018_063_445	1		2018_063_445	1
2018_063_446	1		2018_063_446	3
2018_063_447	9		2018_063_447	5
2018_063_448	9		2018_063_448	9
2018_063_449	1		2018_063_449	7
2018_063_450	1		2018_063_450	5
2018_063_451	3		2018_063_451	9
2018_063_452	9		2018_063_452	5
2018_063_453	1		2018_063_453	7
2018_063_454	3		2018_063_454	5
2018_063_455	1		2018_063_455	7
2018_063_456	5		2018_063_456	7
2018_063_457	1		2018_063_457	1
2018_063_459	1		2018_063_459	7
2018_063_460	1		2018_063_460	1
2018_063_461	1		2018_063_461	NA
2018_063_462	1		2018_063_462	1
2018_063_463	7		2018_063_463	7
2018_063_464	1		2018_063_464	1
2018_063_465	9		2018_063_465	5
2018_063_466	1		2018_063_466	1
2018_063_467	9		2018_063_467	5
2018_063_469	1		2018_063_469	5
2018_063_470	7		2018_063_470	7
2018_063_471	1		2018_063_471	9
2018_063_472	1		2018_063_472	3
2018_063_473	1		2018_063_473	5
2018_063_474	5		2018_063_474	9
2018_063_475	NA		2018_063_475	NA
2018_063_476	1		2018_063_476	9
2018_063_477	9		2018_063_477	7
2018_063_479	1		2018_063_479	1
2018_063_480	1		2018_063_480	5
2018_063_481	1		2018_063_481	1
2018_063_482	9		2018_063_482	9
2018_063_483	1		2018_063_483	1
2018_063_484	3		2018_063_484	9
2018_063_485	1		2018_063_485	1
2018_063_487	1		2018_063_487	5
2018_063_488	7		2018_063_488	7
2018_063_489	5		2018_063_489	3

## Sheet: Downy mildew 2021
Plant ID	Score expt1		Plant ID	Score expt2		Plant ID	Score expt3		Plant ID	Score expt4
2018-063-001	1		2018-063-001	1		2018-063-001	1		2018-063-001	1
2018-063-002	1		2018-063-002	1		2018-063-002	1		2018-063-002	7
2018-063-003	9		2018-063-003	9		2018-063-003	5		2018-063-004	1
2018-063-004	7		2018-063-004	5		2018-063-004	1		2018-063-005	9
2018-063-005	5		2018-063-005	1		2018-063-005	9		2018-063-006	9
2018-063-006	9		2018-063-006	9		2018-063-006	9		2018-063-007	7
2018-063-007	9		2018-063-007	9		2018-063-007	7		2018-063-008	9
2018-063-008	7		2018-063-008	1		2018-063-008	5		2018-063-009	7
2018-063-009	5		2018-063-009	3		2018-063-009	3		2018-063-010	NA
2018-063-011	5		2018-063-011	5		2018-063-011	7		2018-063-011	9
2018-063-012	9		2018-063-012	1		2018-063-012	9		2018-063-012	9
2018-063-013	5		2018-063-013	1		2018-063-013	7		2018-063-013	3
2018-063-014	1		2018-063-014	1		2018-063-014	1		2018-063-014	9
2018-063-015	7		2018-063-015	3		2018-063-015	1		2018-063-015	5
2018-063-016	7		2018-063-016	7		2018-063-016	7		2018-063-016	7
2018-063-017	9		2018-063-017	9		2018-063-017	3		2018-063-018	7
2018-063-018	5		2018-063-018	1		2018-063-018	5		2018-063-019	9
2018-063-019	7		2018-063-019	7		2018-063-019	9		2018-063-020	9
2018-063-020	7		2018-063-020	5		2018-063-020	1		2018-063-021	7
2018-063-021	9		2018-063-021	7		2018-063-021	1		2018-063-022	9
2018-063-022	9		2018-063-022	9		2018-063-022	1		2018-063-023	1
2018-063-023	5		2018-063-023	7		2018-063-023	7		2018-063-024	9
2018-063-024	9		2018-063-024	9		2018-063-024	5		2018-063-025	1
2018-063-025	9		2018-063-025	9		2018-063-025	7		2018-063-026	1
2018-063-026	1		2018-063-026	1		2018-063-026	1		2018-063-028	7
2018-063-028	3		2018-063-028	3		2018-063-028	1		2018-063-029	9
2018-063-029	9		2018-063-029	9		2018-063-029	9		2018-063-030	9
2018-063-030	9		2018-063-030	9		2018-063-030	9		2018-063-031	9
2018-063-031	9		2018-063-031	9		2018-063-031	9		2018-063-032	9
2018-063-032	9		2018-063-032	9		2018-063-032	9		2018-063-033	9
2018-063-033	7		2018-063-033	7		2018-063-033	5		2018-063-034	5
2018-063-034	9		2018-063-034	7		2018-063-034	7		2018-063-035	9
2018-063-035	9		2018-063-035	9		2018-063-035	5		2018-063-036	9
2018-063-036	7		2018-063-036	7		2018-063-036	5		2018-063-037	9
2018-063-037	9		2018-063-037	9		2018-063-037	9		2018-063-039	7
2018-063-038	5		2018-063-038	7		2018-063-038	9		2018-063-040	5
2018-063-039	7		2018-063-039	7		2018-063-039	9		2018-063-041	9
2018-063-040	5		2018-063-040	1		2018-063-040	3		2018-063-042	9
2018-063-041	9		2018-063-041	9		2018-063-041	9		2018-063-043	9
2018-063-042	7		2018-063-042	7		2018-063-042	5		2018-063-044	9
2018-063-043	9		2018-063-043	9		2018-063-043	9		2018-063-045	9
2018-063-044	NA		2018-063-044	9		2018-063-044	9		2018-063-046	5
2018-063-045	9		2018-063-045	9		2018-063-045	9		2018-063-047	9
2018-063-046	9		2018-063-046	9		2018-063-046	5		2018-063-049	3
2018-063-047	7		2018-063-047	7		2018-063-047	9		2018-063-050	7
2018-063-048	9		2018-063-048	9		2018-063-048	9		2018-063-051	9
2018-063-049	3		2018-063-049	3		2018-063-049	3		2018-063-052	5
2018-063-050	3		2018-063-050	5		2018-063-050	7		2018-063-053	9
2018-063-051	7		2018-063-051	5		2018-063-051	9		2018-063-054	9
2018-063-052	3		2018-063-052	1		2018-063-052	5		2018-063-055	9
2018-063-053	7		2018-063-053	7		2018-063-053	9		2018-063-056	7
2018-063-054	9		2018-063-054	7		2018-063-054	9		2018-063-057	9
2018-063-055	9		2018-063-055	9		2018-063-055	9		2018-063-058	5
2018-063-056	9		2018-063-056	9		2018-063-056	7		2018-063-059	9
2018-063-057	9		2018-063-057	9		2018-063-057	9		2018-063-060	7
2018-063-058	5		2018-063-058	5		2018-063-058	5		2018-063-061	3
2018-063-059	7		2018-063-059	9		2018-063-059	7		2018-063-062	5
2018-063-060	5		2018-063-060	5		2018-063-060	7		2018-063-063	1
2018-063-061	5		2018-063-061	5		2018-063-061	3		2018-063-065	5
2018-063-062	3		2018-063-062	5		2018-063-062	3		2018-063-066	9
2018-063-063	5		2018-063-063	3		2018-063-063	3		2018-063-067	9
2018-063-064	9		2018-063-064	7		2018-063-064	9		2018-063-069	NA
2018-063-065	9		2018-063-065	9		2018-063-065	7		2018-063-070	5
2018-063-066	9		2018-063-066	9		2018-063-066	9		2018-063-071	3
2018-063-067	5		2018-063-067	7		2018-063-067	9		2018-063-072	9
2018-063-070	9		2018-063-070	9		2018-063-070	7		2018-063-073	7
2018-063-071	5		2018-063-071	5		2018-063-071	9		2018-063-074	7
2018-063-072	9		2018-063-072	9		2018-063-072	9		2018-063-075	NA
2018-063-073	5		2018-063-073	3		2018-063-073	7		2018-063-076	9
2018-063-074	7		2018-063-074	7		2018-063-074	1		2018-063-077	9
2018-063-076	5		2018-063-076	5		2018-063-076	9		2018-063-078	7
2018-063-077	9		2018-063-077	7		2018-063-077	1		2018-063-079	9
2018-063-078	5		2018-063-078	5		2018-063-078	5		2018-063-081	9
2018-063-079	9		2018-063-079	9		2018-063-079	1		2018-063-082	7
2018-063-081	9		2018-063-081	9		2018-063-081	9		2018-063-083	9
2018-063-082	3		2018-063-082	7		2018-063-082	9		2018-063-084	1
2018-063-083	7		2018-063-083	9		2018-063-083	9		2018-063-086	5
2018-063-084	1		2018-063-084	1		2018-063-084	1		2018-063-087	9
2018-063-085	NA		2018-063-085	NA		2018-063-085	NA		2018-063-088	1
2018-063-086	3		2018-063-086	3		2018-063-086	1		2018-063-089	7
2018-063-087	3		2018-063-087	9		2018-063-087	1		2018-063-090	9
2018-063-088	5		2018-063-088	3		2018-063-088	7		2018-063-091	NA
2018-063-089	7		2018-063-089	7		2018-063-089	7		2018-063-092	9
2018-063-090	9		2018-063-090	5		2018-063-090	9		2018-063-094	9
2018-063-091	7		2018-063-091	9		2018-063-091	7		2018-063-095	3
2018-063-092	9		2018-063-092	9		2018-063-092	9		2018-063-096	9
2018-063-093	5		2018-063-093	9		2018-063-093	5		2018-063-097	9
2018-063-094	7		2018-063-094	9		2018-063-094	5		2018-063-098	7
2018-063-095	1		2018-063-095	1		2018-063-095	7		2018-063-099	9
2018-063-096	9		2018-063-096	9		2018-063-096	9		2018-063-101	9
2018-063-097	9		2018-063-097	9		2018-063-097	7		2018-063-102	9
2018-063-098	7		2018-063-098	9		2018-063-098	1		2018-063-103	9
2018-063-099	5		2018-063-099	5		2018-063-099	9		2018-063-104	7
2018-063-101	7		2018-063-101	5		2018-063-101	5		2018-063-105	9
2018-063-102	7		2018-063-102	5		2018-063-102	3		2018-063-106	9
2018-063-103	9		2018-063-103	9		2018-063-103	9		2018-063-107	9
2018-063-104	7		2018-063-104	5		2018-063-104	7		2018-063-108	3
2018-063-105	9		2018-063-105	7		2018-063-105	9		2018-063-109	5
2018-063-106	5		2018-063-106	5		2018-063-106	7		2018-063-110	9
2018-063-107	9		2018-063-107	9		2018-063-107	9		2018-063-111	9
2018-063-108	7		2018-063-108	9		2018-063-108	1		2018-063-112	1
2018-063-109	7		2018-063-109	7		2018-063-109	7		2018-063-113	5
2018-063-110	5		2018-063-110	5		2018-063-110	9		2018-063-114	9
2018-063-111	5		2018-063-111	9		2018-063-111	9		2018-063-115	7
2018-063-112	5		2018-063-112	5		2018-063-112	7		2018-063-116	9
2018-063-113	7		2018-063-113	9		2018-063-113	7		2018-063-117	7
2018-063-114	7		2018-063-114	9		2018-063-114	1		2018-063-118	NA
2018-063-115	3		2018-063-115	5		2018-063-115	7		2018-063-119	7
2018-063-116	7		2018-063-116	9		2018-063-116	9		2018-063-120	9
2018-063-117	5		2018-063-117	5		2018-063-117	3		2018-063-121	3
2018-063-118	5		2018-063-118	3		2018-063-118	5		2018-063-122	7
2018-063-119	7		2018-063-119	3		2018-063-119	5		2018-063-123	5
2018-063-120	7		2018-063-120	7		2018-063-120	9		2018-063-124	3
2018-063-121	3		2018-063-121	3		2018-063-121	9		2018-063-126	5
2018-063-122	9		2018-063-122	9		2018-063-122	9		2018-063-128	9
2018-063-123	3		2018-063-123	1		2018-063-123	7		2018-063-129	9
2018-063-124	3		2018-063-124	3		2018-063-124	5		2018-063-130	9
2018-063-126	5		2018-063-126	7		2018-063-126	7		2018-063-131	5
2018-063-127	3		2018-063-127	1		2018-063-127	7		2018-063-132	7
2018-063-128	9		2018-063-128	9		2018-063-128	9		2018-063-133	3
2018-063-129	9		2018-063-129	9		2018-063-129	1		2018-063-135	7
2018-063-130	7		2018-063-130	7		2018-063-130	9		2018-063-136	7
2018-063-131	3		2018-063-131	1		2018-063-131	7		2018-063-137	7
2018-063-132	3		2018-063-132	3		2018-063-132	5		2018-063-138	7
2018-063-133	9		2018-063-133	9		2018-063-133	9		2018-063-139	1
2018-063-134	7		2018-063-134	9		2018-063-134	9		2018-063-140	1
2018-063-135	1		2018-063-135	7		2018-063-135	9		2018-063-141	5
2018-063-136	7		2018-063-136	7		2018-063-136	7		2018-063-142	5
2018-063-137	7		2018-063-137	7		2018-063-137	9		2018-063-144	7
2018-063-138	5		2018-063-138	7		2018-063-138	9		2018-063-145	9
2018-063-139	7		2018-063-139	9		2018-063-139	7		2018-063-146	3
2018-063-140	3		2018-063-140	3		2018-063-140	1		2018-063-148	5
2018-063-141	7		2018-063-141	5		2018-063-141	3		2018-063-149	5
2018-063-142	5		2018-063-142	7		2018-063-142	1		2018-063-150	9
2018-063-143	9		2018-063-143	9		2018-063-143	5		2018-063-151	7
2018-063-144	7		2018-063-144	9		2018-063-144	7		2018-063-152	7
2018-063-145	5		2018-063-145	5		2018-063-145	7		2018-063-153	9
2018-063-146	7		2018-063-146	5		2018-063-146	7		2018-063-154	9
2018-063-148	1		2018-063-148	3		2018-063-148	5		2018-063-155	3
2018-063-149	5		2018-063-149	7		2018-063-149	9		2018-063-156	9
2018-063-150	5		2018-063-150	7		2018-063-150	1		2018-063-157	5
2018-063-151	5		2018-063-151	7		2018-063-151	9		2018-063-158	1
2018-063-152	5		2018-063-152	3		2018-063-152	5		2018-063-159	5
2018-063-153	7		2018-063-153	7		2018-063-153	7		2018-063-160	7
2018-063-154	9		2018-063-154	9		2018-063-154	9		2018-063-161	5
2018-063-155	1		2018-063-155	3		2018-063-155	7		2018-063-163	3
2018-063-156	5		2018-063-156	7		2018-063-156	5		2018-063-165	3
2018-063-157	1		2018-063-157	1		2018-063-157	1		2018-063-166	NA
2018-063-158	3		2018-063-158	1		2018-063-158	1		2018-063-167	9
2018-063-159	5		2018-063-159	7		2018-063-159	7		2018-063-168	7
2018-063-160	1		2018-063-160	3		2018-063-160	1		2018-063-169	9
2018-063-161	3		2018-063-161	1		2018-063-161	3		2018-063-170	9
2018-063-163	5		2018-063-163	5		2018-063-163	3		2018-063-171	9
2018-063-164	1		2018-063-164	7		2018-063-164	9		2018-063-172	9
2018-063-165	3		2018-063-165	5		2018-063-165	9		2018-063-173	9
2018-063-167	7		2018-063-167	5		2018-063-167	9		2018-063-174	7
2018-063-168	5		2018-063-168	5		2018-063-168	9		2018-063-175	9
2018-063-169	9		2018-063-169	9		2018-063-169	9		2018-063-176	9
2018-063-170	5		2018-063-170	1		2018-063-170	7		2018-063-177	NA
2018-063-171	5		2018-063-171	5		2018-063-171	5		2018-063-178	9
2018-063-172	9		2018-063-172	9		2018-063-172	1		2018-063-179	1
2018-063-173	7		2018-063-173	9		2018-063-173	9		2018-063-180	5
2018-063-174	9		2018-063-174	9		2018-063-174	9		2018-063-181	1
2018-063-175	7		2018-063-175	5		2018-063-175	9		2018-063-182	5
2018-063-176	9		2018-063-176	9		2018-063-176	9		2018-063-183	9
2018-063-177	9		2018-063-177	7		2018-063-177	1		2018-063-184	5
2018-063-178	9		2018-063-178	9		2018-063-178	9		2018-063-185	9
2018-063-179	5		2018-063-179	3		2018-063-179	3		2018-063-186	5
2018-063-180	9		2018-063-180	7		2018-063-180	5		2018-063-187	3
2018-063-181	7		2018-063-181	7		2018-063-181	7		2018-063-188	9
2018-063-182	7		2018-063-182	NA		2018-063-182	9		2018-063-189	7
2018-063-183	7		2018-063-183	9		2018-063-183	7		2018-063-190	7
2018-063-184	7		2018-063-184	5		2018-063-184	9		2018-063-191	5
2018-063-185	9		2018-063-185	9		2018-063-185	9		2018-063-192	9
2018-063-186	7		2018-063-186	1		2018-063-186	7		2018-063-193	9
2018-063-187	3		2018-063-187	3		2018-063-187	1		2018-063-194	7
2018-063-188	9		2018-063-188	9		2018-063-188	9		2018-063-195	9
2018-063-189	5		2018-063-189	1		2018-063-189	9		2018-063-196	3
2018-063-190	7		2018-063-190	7		2018-063-190	7		2018-063-197	3
2018-063-191	5		2018-063-191	5		2018-063-191	5		2018-063-198	7
2018-063-192	7		2018-063-192	9		2018-063-192	1		2018-063-199	7
2018-063-193	9		2018-063-193	9		2018-063-193	9		2018-063-200	5
2018-063-194	5		2018-063-194	7		2018-063-194	9		2018-063-202	NA
2018-063-195	7		2018-063-195	1		2018-063-195	9		2018-063-203	3
2018-063-196	5		2018-063-196	NA		2018-063-196	5		2018-063-204	1
2018-063-197	3		2018-063-197	7		2018-063-197	7		2018-063-205	9
2018-063-198	5		2018-063-198	7		2018-063-198	5		2018-063-208	9
2018-063-199	7		2018-063-199	9		2018-063-199	1		2018-063-209	NA
2018-063-200	5		2018-063-200	5		2018-063-200	3		2018-063-210	9
2018-063-202	9		2018-063-202	9		2018-063-202	7		2018-063-211	9
2018-063-203	7		2018-063-203	9		2018-063-203	9		2018-063-212	5
2018-063-204	1		2018-063-204	5		2018-063-204	1		2018-063-213	1
2018-063-205	7		2018-063-205	5		2018-063-205	9		2018-063-215	3
2018-063-206	7		2018-063-206	7		2018-063-206	9		2018-063-218	5
2018-063-207	7		2018-063-207	9		2018-063-207	9		2018-063-219	9
2018-063-208	9		2018-063-208	9		2018-063-208	9		2018-063-220	1
2018-063-210	9		2018-063-210	9		2018-063-210	9		2018-063-221	5
2018-063-211	9		2018-063-211	5		2018-063-211	9		2018-063-222	NA
2018-063-212	3		2018-063-212	7		2018-063-212	1		2018-063-223	1
2018-063-213	1		2018-063-213	1		2018-063-213	1		2018-063-224	9
2018-063-215	1		2018-063-215	3		2018-063-215	1		2018-063-225	9
2018-063-218	5		2018-063-218	7		2018-063-218	7		2018-063-226	9
2018-063-219	9		2018-063-219	9		2018-063-219	9		2018-063-227	7
2018-063-220	7		2018-063-220	1		2018-063-220	1		2018-063-228	9
2018-063-221	5		2018-063-221	5		2018-063-221	5		2018-063-230	7
2018-063-223	1		2018-063-223	1		2018-063-223	1		2018-063-231	9
2018-063-224	9		2018-063-224	9		2018-063-224	9		2018-063-232	9
2018-063-225	7		2018-063-225	7		2018-063-225	9		2018-063-233	7
2018-063-226	7		2018-063-226	9		2018-063-226	9		2018-063-234	9
2018-063-227	5		2018-063-227	7		2018-063-227	NA		2018-063-235	7
2018-063-228	7		2018-063-228	7		2018-063-228	9		2018-063-236	NA
2018-063-229	5		2018-063-229	5		2018-063-229	NA		2018-063-237	7
2018-063-230	5		2018-063-230	9		2018-063-230	9		2018-063-238	5
2018-063-231	7		2018-063-231	9		2018-063-231	7		2018-063-239	5
2018-063-232	7		2018-063-232	7		2018-063-232	7		2018-063-240	5
2018-063-233	9		2018-063-233	7		2018-063-233	7		2018-063-241	7
2018-063-234	9		2018-063-234	9		2018-063-234	9		2018-063-242	9
2018-063-235	5		2018-063-235	5		2018-063-235	9		2018-063-243	1
2018-063-236	7		2018-063-236	NA		2018-063-236	NA		2018-063-244	9
2018-063-237	5		2018-063-237	3		2018-063-237	5		2018-063-245	5
2018-063-238	1		2018-063-238	5		2018-063-238	1		2018-063-246	3
2018-063-239	5		2018-063-239	5		2018-063-239	9		2018-063-247	7
2018-063-240	1		2018-063-240	3		2018-063-240	9		2018-063-248	5
2018-063-241	9		2018-063-241	9		2018-063-241	9		2018-063-249	7
2018-063-242	9		2018-063-242	9		2018-063-242	9		2018-063-250	9
2018-063-243	5		2018-063-243	7		2018-063-243	7		2018-063-251	NA
2018-063-244	1		2018-063-244	1		2018-063-244	7		2018-063-253	NA
2018-063-245	9		2018-063-245	9		2018-063-245	9		2018-063-254	3
2018-063-246	7		2018-063-246	3		2018-063-246	9		2018-063-255	9
2018-063-247	5		2018-063-247	3		2018-063-247	9		2018-063-256	9
2018-063-248	5		2018-063-248	5		2018-063-248	7		2018-063-257	9
2018-063-249	9		2018-063-249	9		2018-063-249	9		2018-063-258	7
2018-063-250	9		2018-063-250	7		2018-063-250	9		2018-063-259	9
2018-063-251	5		2018-063-251	7		2018-063-251	7		2018-063-260	1
2018-063-252	9		2018-063-252	9		2018-063-252	9		2018-063-261	1
2018-063-253	7		2018-063-253	7		2018-063-253	1		2018-063-262	5
2018-063-254	3		2018-063-254	3		2018-063-254	5		2018-063-263	1
2018-063-255	9		2018-063-255	9		2018-063-255	9		2018-063-264	5
2018-063-256	7		2018-063-256	9		2018-063-256	9		2018-063-265	5
2018-063-257	7		2018-063-257	7		2018-063-257	9		2018-063-266	9
2018-063-258	9		2018-063-258	9		2018-063-258	1		2018-063-267	9
2018-063-259	9		2018-063-259	9		2018-063-259	9		2018-063-268	9
2018-063-260	7		2018-063-260	7		2018-063-260	9		2018-063-269	5
2018-063-261	5		2018-063-261	5		2018-063-261	7		2018-063-270	7
2018-063-262	5		2018-063-262	3		2018-063-262	5		2018-063-271	3
2018-063-263	1		2018-063-263	1		2018-063-263	1		2018-063-272	9
2018-063-264	9		2018-063-264	9		2018-063-264	9		2018-063-273	3
2018-063-265	5		2018-063-265	5		2018-063-265	9		2018-063-274	NA
2018-063-266	9		2018-063-266	9		2018-063-266	7		2018-063-275	5
2018-063-267	7		2018-063-267	7		2018-063-267	9		2018-063-276	9
2018-063-268	5		2018-063-268	5		2018-063-268	9		2018-063-277	3
2018-063-269	5		2018-063-269	5		2018-063-269	7		2018-063-278	5
2018-063-270	7		2018-063-270	9		2018-063-270	9		2018-063-279	9
2018-063-271	5		2018-063-271	3		2018-063-271	1		2018-063-280	7
2018-063-272	9		2018-063-272	9		2018-063-272	9		2018-063-281	5
2018-063-273	3		2018-063-273	3		2018-063-273	3		2018-063-282	7
2018-063-274	7		2018-063-274	5		2018-063-274	5		2018-063-283	7
2018-063-275	7		2018-063-275	9		2018-063-275	9		2018-063-284	3
2018-063-276	7		2018-063-276	7		2018-063-276	9		2018-063-285	9
2018-063-277	1		2018-063-277	3		2018-063-277	5		2018-063-286	9
2018-063-278	1		2018-063-278	NA		2018-063-278	3		2018-063-287	1
2018-063-279	7		2018-063-279	9		2018-063-279	9		2018-063-288	5
2018-063-280	7		2018-063-280	7		2018-063-280	7		2018-063-289	5
2018-063-281	3		2018-063-281	3		2018-063-281	3		2018-063-291	7
2018-063-282	7		2018-063-282	9		2018-063-282	1		2018-063-292	9
2018-063-283	7		2018-063-283	9		2018-063-283	9		2018-063-293	9
2018-063-284	5		2018-063-284	7		2018-063-284	5		2018-063-294	5
2018-063-285	9		2018-063-285	9		2018-063-285	9		2018-063-295	1
2018-063-286	7		2018-063-286	7		2018-063-286	9		2018-063-296	1
2018-063-287	5		2018-063-287	1		2018-063-287	5		2018-063-297	9
2018-063-288	5		2018-063-288	1		2018-063-288	7		2018-063-298	3
2018-063-289	7		2018-063-289	9		2018-063-289	7		2018-063-299	NA
2018-063-291	7		2018-063-291	7		2018-063-291	9		2018-063-300	7
2018-063-292	7		2018-063-292	7		2018-063-292	7		2018-063-301	7
2018-063-293	7		2018-063-293	7		2018-063-293	7		2018-063-302	9
2018-063-294	5		2018-063-294	3		2018-063-294	7		2018-063-303	3
2018-063-295	7		2018-063-295	9		2018-063-295	3		2018-063-304	9
2018-063-296	5		2018-063-296	7		2018-063-296	3		2018-063-305	7
2018-063-297	9		2018-063-297	9		2018-063-297	9		2018-063-306	7
2018-063-298	3		2018-063-298	1		2018-063-298	7		2018-063-307	NA
2018-063-300	7		2018-063-300	7		2018-063-300	1		2018-063-308	9
2018-063-301	9		2018-063-301	7		2018-063-301	9		2018-063-309	7
2018-063-302	9		2018-063-302	9		2018-063-302	9		2018-063-310	7
2018-063-303	5		2018-063-303	5		2018-063-303	7		2018-063-311	9
2018-063-304	7		2018-063-304	9		2018-063-304	9		2018-063-312	9
2018-063-305	5		2018-063-305	5		2018-063-305	7		2018-063-313	9
2018-063-306	9		2018-063-306	7		2018-063-306	9		2018-063-314	5
2018-063-308	9		2018-063-308	9		2018-063-308	9		2018-063-315	1
2018-063-309	7		2018-063-309	7		2018-063-309	5		2018-063-316	5
2018-063-310	7		2018-063-310	9		2018-063-310	9		2018-063-317	9
2018-063-311	7		2018-063-311	3		2018-063-311	9		2018-063-318	9
2018-063-312	7		2018-063-312	9		2018-063-312	9		2018-063-319	5
2018-063-313	7		2018-063-313	NA		2018-063-313	9		2018-063-320	9
2018-063-314	1		2018-063-314	1		2018-063-314	5		2018-063-321	9
2018-063-315	9		2018-063-315	9		2018-063-315	9		2018-063-322	1
2018-063-316	9		2018-063-316	7		2018-063-316	9		2018-063-323	9
2018-063-317	9		2018-063-317	9		2018-063-317	9		2018-063-324	9
2018-063-318	5		2018-063-318	5		2018-063-318	7		2018-063-325	3
2018-063-319	9		2018-063-319	9		2018-063-319	9		2018-063-326	5
2018-063-320	9		2018-063-320	9		2018-063-320	7		2018-063-327	7
2018-063-321	5		2018-063-321	5		2018-063-321	3		2018-063-328	9
2018-063-322	1		2018-063-322	1		2018-063-322	7		2018-063-329	3
2018-063-323	7		2018-063-323	9		2018-063-323	9		2018-063-330	1
2018-063-324	9		2018-063-324	5		2018-063-324	9		2018-063-331	NA
2018-063-325	7		2018-063-325	7		2018-063-325	7		2018-063-332	9
2018-063-326	9		2018-063-326	9		2018-063-326	9		2018-063-333	7
2018-063-327	9		2018-063-327	9		2018-063-327	7		2018-063-334	9
2018-063-328	7		2018-063-328	9		2018-063-328	7		2018-063-335	5
2018-063-329	5		2018-063-329	1		2018-063-329	5		2018-063-336	9
2018-063-330	3		2018-063-330	1		2018-063-330	5		2018-063-337	9
2018-063-331	9		2018-063-331	9		2018-063-331	5		2018-063-338	5
2018-063-332	9		2018-063-332	9		2018-063-332	9		2018-063-339	7
2018-063-333	7		2018-063-333	7		2018-063-333	7		2018-063-340	7
2018-063-334	9		2018-063-334	9		2018-063-334	9		2018-063-341	9
2018-063-335	3		2018-063-335	3		2018-063-335	9		2018-063-342	5
2018-063-336	9		2018-063-336	9		2018-063-336	9		2018-063-343	3
2018-063-337	9		2018-063-337	7		2018-063-337	9		2018-063-344	5
2018-063-338	3		2018-063-338	5		2018-063-338	9		2018-063-345	9
2018-063-339	3		2018-063-339	5		2018-063-339	5		2018-063-346	5
2018-063-340	9		2018-063-340	9		2018-063-340	9		2018-063-347	7
2018-063-341	3		2018-063-341	5		2018-063-341	5		2018-063-348	9
2018-063-342	7		2018-063-342	7		2018-063-342	9		2018-063-349	7
2018-063-343	3		2018-063-343	1		2018-063-343	7		2018-063-350	9
2018-063-344	NA		2018-063-344	1		2018-063-344	7		2018-063-351	5
2018-063-345	5		2018-063-345	7		2018-063-345	9		2018-063-352	7
2018-063-346	5		2018-063-346	1		2018-063-346	5		2018-063-353	9
2018-063-347	9		2018-063-347	9		2018-063-347	9		2018-063-355	9
2018-063-348	9		2018-063-348	9		2018-063-348	7		2018-063-356	7
2018-063-349	9		2018-063-349	7		2018-063-349	9		2018-063-357	9
2018-063-350	9		2018-063-350	9		2018-063-350	9		2018-063-358	9
2018-063-351	5		2018-063-351	3		2018-063-351	5		2018-063-359	7
2018-063-352	3		2018-063-352	5		2018-063-352	7		2018-063-360	1
2018-063-353	3		2018-063-353	7		2018-063-353	7		2018-063-361	9
2018-063-354	3		2018-063-354	1		2018-063-354	9		2018-063-362	9
2018-063-355	9		2018-063-355	7		2018-063-355	9		2018-063-363	9
2018-063-356	9		2018-063-356	7		2018-063-356	5		2018-063-364	7
2018-063-357	5		2018-063-357	5		2018-063-357	NA		2018-063-365	3
2018-063-358	9		2018-063-358	7		2018-063-358	5		2018-063-366	9
2018-063-359	9		2018-063-359	9		2018-063-359	9		2018-063-367	9
2018-063-360	9		2018-063-360	7		2018-063-360	9		2018-063-368	1
2018-063-361	7		2018-063-361	1		2018-063-361	5		2018-063-369	5
2018-063-362	7		2018-063-362	NA		2018-063-362	7		2018-063-370	5
2018-063-363	9		2018-063-363	9		2018-063-363	9		2018-063-371	5
2018-063-364	3		2018-063-364	1		2018-063-364	5		2018-063-372	3
2018-063-365	1		2018-063-365	3		2018-063-365	7		2018-063-373	5
2018-063-366	9		2018-063-366	9		2018-063-366	9		2018-063-374	7
2018-063-367	9		2018-063-367	9		2018-063-367	9		2018-063-375	1
2018-063-368	9		2018-063-368	9		2018-063-368	9		2018-063-376	9
2018-063-369	3		2018-063-369	1		2018-063-369	3		2018-063-377	9
2018-063-370	3		2018-063-370	3		2018-063-370	7		2018-063-378	1
2018-063-371	9		2018-063-371	9		2018-063-371	9		2018-063-379	7
2018-063-372	7		2018-063-372	7		2018-063-372	3		2018-063-380	7
2018-063-373	5		2018-063-373	5		2018-063-373	5		2018-063-381	7
2018-063-374	3		2018-063-374	3		2018-063-374	5		2018-063-382	9
2018-063-375	5		2018-063-375	1		2018-063-375	7		2018-063-383	9
2018-063-376	9		2018-063-376	9		2018-063-376	9		2018-063-384	7
2018-063-377	9		2018-063-377	7		2018-063-377	9		2018-063-385	9
2018-063-378	9		2018-063-378	9		2018-063-378	7		2018-063-386	7
2018-063-379	7		2018-063-379	3		2018-063-379	7		2018-063-387	7
2018-063-380	7		2018-063-380	9		2018-063-380	7		2018-063-388	7
2018-063-381	7		2018-063-381	7		2018-063-381	3		2018-063-389	7
2018-063-382	9		2018-063-382	9		2018-063-382	9		2018-063-390	3
2018-063-383	9		2018-063-383	7		2018-063-383	9		2018-063-391	1
2018-063-384	5		2018-063-384	7		2018-063-384	5		2018-063-392	9
2018-063-385	7		2018-063-385	7		2018-063-385	7		2018-063-393	9
2018-063-386	5		2018-063-386	5		2018-063-386	5		2018-063-394	9
2018-063-387	9		2018-063-387	9		2018-063-387	7		2018-063-395	3
2018-063-388	1		2018-063-388	3		2018-063-388	7		2018-063-397	9
2018-063-389	7		2018-063-389	7		2018-063-389	7		2018-063-398	5
2018-063-390	5		2018-063-390	5		2018-063-390	5		2018-063-399	7
2018-063-391	9		2018-063-391	9		2018-063-391	5		2018-063-400	9
2018-063-392	NA		2018-063-392	5		2018-063-392	7		2018-063-401	9
2018-063-393	9		2018-063-393	9		2018-063-393	9		2018-063-402	9
2018-063-394	9		2018-063-394	7		2018-063-394	7		2018-063-403	9
2018-063-395	7		2018-063-395	5		2018-063-395	7		2018-063-404	7
2018-063-397	9		2018-063-397	7		2018-063-397	3		2018-063-405	7
2018-063-398	7		2018-063-398	7		2018-063-398	7		2018-063-406	7
2018-063-399	9		2018-063-399	7		2018-063-399	7		2018-063-407	7
2018-063-400	9		2018-063-400	9		2018-063-400	9		2018-063-408	9
2018-063-401	NA		2018-063-401	9		2018-063-401	9		2018-063-409	5
2018-063-402	9		2018-063-402	7		2018-063-402	1		2018-063-410	3
2018-063-403	5		2018-063-403	9		2018-063-403	9		2018-063-411	5
2018-063-404	7		2018-063-404	9		2018-063-404	5		2018-063-412	9
2018-063-405	9		2018-063-405	7		2018-063-405	7		2018-063-413	9
2018-063-406	5		2018-063-406	7		2018-063-406	9		2018-063-414	9
2018-063-407	NA		2018-063-407	3		2018-063-407	3		2018-063-415	5
2018-063-408	7		2018-063-408	7		2018-063-408	5		2018-063-416	NA
2018-063-409	3		2018-063-409	1		2018-063-409	1		2018-063-417	7
2018-063-410	9		2018-063-410	9		2018-063-410	7		2018-063-418	3
2018-063-411	3		2018-063-411	3		2018-063-411	1		2018-063-419	9
2018-063-412	9		2018-063-412	7		2018-063-412	9		2018-063-420	9
2018-063-413	9		2018-063-413	7		2018-063-413	7		2018-063-421	3
2018-063-414	7		2018-063-414	7		2018-063-414	5		2018-063-422	9
2018-063-415	3		2018-063-415	5		2018-063-415	7		2018-063-423	7
2018-063-416	9		2018-063-416	7		2018-063-416	7		2018-063-424	7
2018-063-417	7		2018-063-417	7		2018-063-417	9		2018-063-425	3
2018-063-418	3		2018-063-418	5		2018-063-418	7		2018-063-426	1
2018-063-419	9		2018-063-419	9		2018-063-419	7		2018-063-427	9
2018-063-420	9		2018-063-420	9		2018-063-420	5		2018-063-428	9
2018-063-421	1		2018-063-421	3		2018-063-421	7		2018-063-429	7
2018-063-422	7		2018-063-422	9		2018-063-422	1		2018-063-430	5
2018-063-423	5		2018-063-423	5		2018-063-423	1		2018-063-431	9
2018-063-424	5		2018-063-424	3		2018-063-424	3		2018-063-432	9
2018-063-425	3		2018-063-425	3		2018-063-425	3		2018-063-433	1
2018-063-426	3		2018-063-426	3		2018-063-426	3		2018-063-434	7
2018-063-427	7		2018-063-427	7		2018-063-427	5		2018-063-435	9
2018-063-428	5		2018-063-428	7		2018-063-428	9		2018-063-436	9
2018-063-429	7		2018-063-429	5		2018-063-429	5		2018-063-438	9
2018-063-430	5		2018-063-430	5		2018-063-430	5		2018-063-439	7
2018-063-431	9		2018-063-431	9		2018-063-431	9		2018-063-440	7
2018-063-432	3		2018-063-432	7		2018-063-432	NA		2018-063-441	9
2018-063-433	3		2018-063-433	3		2018-063-433	3		2018-063-442	NA
2018-063-434	7		2018-063-434	5		2018-063-434	1		2018-063-443	9
2018-063-435	NA		2018-063-435	7		2018-063-435	5		2018-063-444	1
2018-063-436	9		2018-063-436	9		2018-063-436	7		2018-063-445	5
2018-063-438	7		2018-063-438	9		2018-063-438	9		2018-063-446	5
2018-063-439	9		2018-063-439	9		2018-063-439	5		2018-063-447	5
2018-063-440	9		2018-063-440	9		2018-063-440	9		2018-063-448	7
2018-063-441	9		2018-063-441	7		2018-063-441	9		2018-063-449	9
2018-063-442	5		2018-063-442	7		2018-063-442	1		2018-063-450	5
2018-063-443	7		2018-063-443	1		2018-063-443	1		2018-063-451	1
2018-063-444	7		2018-063-444	3		2018-063-444	9		2018-063-452	7
2018-063-445	9		2018-063-445	9		2018-063-445	7		2018-063-453	7
2018-063-446	3		2018-063-446	7		2018-063-446	3		2018-063-454	3
2018-063-447	7		2018-063-447	9		2018-063-447	9		2018-063-455	9
2018-063-448	5		2018-063-448	5		2018-063-448	5		2018-063-456	9
2018-063-449	1		2018-063-449	1		2018-063-449	7		2018-063-457	9
2018-063-450	7		2018-063-450	9		2018-063-450	9		2018-063-459	5
2018-063-451	5		2018-063-451	1		2018-063-451	3		2018-063-460	9
2018-063-452	7		2018-063-452	7		2018-063-452	7		2018-063-461	1
2018-063-453	9		2018-063-453	9		2018-063-453	9		2018-063-462	5
2018-063-454	5		2018-063-454	3		2018-063-454	3		2018-063-463	1
2018-063-455	9		2018-063-455	7		2018-063-455	1		2018-063-464	1
2018-063-456	7		2018-063-456	7		2018-063-456	9		2018-063-465	1
2018-063-457	7		2018-063-457	7		2018-063-457	5		2018-063-466	7
2018-063-459	5		2018-063-459	5		2018-063-459	5		2018-063-467	1
2018-063-460	9		2018-063-460	7		2018-063-460	1		2018-063-469	7
2018-063-461	7		2018-063-461	5		2018-063-461	5		2018-063-470	1
2018-063-462	1		2018-063-462	1		2018-063-462	3		2018-063-471	5
2018-063-463	5		2018-063-463	5		2018-063-463	5		2018-063-472	9
2018-063-464	7		2018-063-464	7		2018-063-464	1		2018-063-473	1
2018-063-465	9		2018-063-465	9		2018-063-465	7		2018-063-474	1
2018-063-466	9		2018-063-466	NA		2018-063-466	9		2018-063-475	9
2018-063-467	9		2018-063-467	9		2018-063-467	7		2018-063-476	7
2018-063-469	9		2018-063-469	9		2018-063-469	9		2018-063-477	9
2018-063-470	5		2018-063-470	5		2018-063-470	3		2018-063-479	1
2018-063-471	9		2018-063-471	9		2018-063-471	9		2018-063-480	5
2018-063-472	7		2018-063-472	9		2018-063-472	9		2018-063-481	1
2018-063-473	1		2018-063-473	1		2018-063-473	1		2018-063-482	9
2018-063-474	7		2018-063-474	5		2018-063-474	7		2018-063-483	7
2018-063-475	9		2018-063-475	9		2018-063-475	NA		2018-063-484	1
2018-063-476	7		2018-063-476	9		2018-063-476	9		2018-063-485	3
2018-063-477	9		2018-063-477	9		2018-063-477	9		2018-063-487	1
2018-063-479	5		2018-063-479	1		2018-063-479	1		2018-063-488	1
2018-063-480	5		2018-063-480	5		2018-063-480	1		2018-063-489	1
2018-063-481	3		2018-063-481	1		2018-063-481	3
2018-063-482	9		2018-063-482	9		2018-063-482	9
2018-063-483	7		2018-063-483	9		2018-063-483	9
2018-063-484	7		2018-063-484	7		2018-063-484	9
2018-063-485	7		2018-063-485	7		2018-063-485	3
2018-063-487	3		2018-063-487	5		2018-063-487	1
2018-063-488	5		2018-063-488	7		2018-063-488	5
2018-063-489	1		2018-063-489	3		2018-063-489	5
2018-063-490	7		2018-063-490	7		2018-063-490	1
2018-063-491	7		2018-063-491	7		2018-063-491	7
2018-063-492	3		2018-063-492	1		2018-063-492	1
2018-063-493	3		2018-063-493	5		2018-063-493	3
2018-063-494	1		2018-063-494	7		2018-063-494	NA
2018-063-495	5		2018-063-495	7		2018-063-495	9

## Sheet: Downy mildew 2022
Plant ID	Score expt1
2018-063-001	1
2018-063-002	1
2018-063-004	1
2018-063-005	7
2018-063-006	7
2018-063-007	7
2018-063-008	3
2018-063-009	5
2018-063-010	NA
2018-063-011	1
2018-063-012	1
2018-063-013	5
2018-063-014	5
2018-063-015	3
2018-063-016	7
2018-063-018	5
2018-063-019	9
2018-063-020	3
2018-063-021	7
2018-063-022	3
2018-063-023	9
2018-063-024	1
2018-063-025	9
2018-063-026	3
2018-063-028	5
2018-063-029	7
2018-063-030	9
2018-063-031	9
2018-063-032	1
2018-063-033	9
2018-063-034	5
2018-063-035	5
2018-063-036	3
2018-063-037	1
2018-063-039	1
2018-063-040	3
2018-063-041	9
2018-063-042	1
2018-063-043	3
2018-063-044	7
2018-063-045	3
2018-063-046	1
2018-063-047	7
2018-063-049	1
2018-063-050	3
2018-063-051	5
2018-063-052	1
2018-063-053	7
2018-063-054	9
2018-063-055	3
2018-063-056	9
2018-063-057	7
2018-063-058	5
2018-063-059	1
2018-063-060	1
2018-063-061	1
2018-063-062	1
2018-063-063	1
2018-063-065	7
2018-063-066	5
2018-063-067	3
2018-063-069	NA
2018-063-070	9
2018-063-071	3
2018-063-072	1
2018-063-073	7
2018-063-074	9
2018-063-075	NA
2018-063-076	NA
2018-063-077	7
2018-063-078	5
2018-063-079	9
2018-063-081	5
2018-063-082	9
2018-063-083	9
2018-063-084	1
2018-063-086	NA
2018-063-087	9
2018-063-088	7
2018-063-089	9
2018-063-090	9
2018-063-091	5
2018-063-092	7
2018-063-094	7
2018-063-095	3
2018-063-096	9
2018-063-097	9
2018-063-098	9
2018-063-099	5
2018-063-101	1
2018-063-102	7
2018-063-103	9
2018-063-104	7
2018-063-105	9
2018-063-106	7
2018-063-107	9
2018-063-108	9
2018-063-109	5
2018-063-110	5
2018-063-111	9
2018-063-112	5
2018-063-113	5
2018-063-114	5
2018-063-115	9
2018-063-116	1
2018-063-117	5
2018-063-118	7
2018-063-119	1
2018-063-120	1
2018-063-121	7
2018-063-122	1
2018-063-123	1
2018-063-124	3
2018-063-126	1
2018-063-128	9
2018-063-129	1
2018-063-130	1
2018-063-131	1
2018-063-132	3
2018-063-133	5
2018-063-135	3
2018-063-136	9
2018-063-137	5
2018-063-138	1
2018-063-139	5
2018-063-140	1
2018-063-141	3
2018-063-142	5
2018-063-144	1
2018-063-145	7
2018-063-146	9
2018-063-148	1
2018-063-149	5
2018-063-150	7
2018-063-151	5
2018-063-152	3
2018-063-153	3
2018-063-154	1
2018-063-155	1
2018-063-156	7
2018-063-157	3
2018-063-158	1
2018-063-159	1
2018-063-160	1
2018-063-161	3
2018-063-163	3
2018-063-165	1
2018-063-166	NA
2018-063-167	1
2018-063-168	1
2018-063-169	1
2018-063-170	5
2018-063-171	1
2018-063-172	3
2018-063-173	5
2018-063-174	7
2018-063-175	1
2018-063-176	1
2018-063-177	NA
2018-063-178	9
2018-063-179	1
2018-063-180	9
2018-063-181	3
2018-063-182	3
2018-063-183	3
2018-063-184	5
2018-063-185	9
2018-063-186	3
2018-063-187	5
2018-063-188	7
2018-063-189	7
2018-063-190	7
2018-063-191	1
2018-063-192	9
2018-063-193	3
2018-063-194	1
2018-063-195	5
2018-063-196	1
2018-063-197	1
2018-063-198	1
2018-063-199	5
2018-063-200	1
2018-063-202	5
2018-063-203	5
2018-063-204	1
2018-063-205	3
2018-063-208	3
2018-063-209	NA
2018-063-210	9
2018-063-211	1
2018-063-212	3
2018-063-213	1
2018-063-215	1
2018-063-218	9
2018-063-219	7
2018-063-220	5
2018-063-221	5
2018-063-222	NA
2018-063-223	5
2018-063-224	1
2018-063-225	5
2018-063-226	1
2018-063-227	5
2018-063-228	7
2018-063-230	1
2018-063-231	9
2018-063-232	1
2018-063-233	3
2018-063-234	1
2018-063-235	1
2018-063-236	1
2018-063-237	5
2018-063-238	5
2018-063-239	3
2018-063-240	1
2018-063-241	7
2018-063-242	7
2018-063-243	1
2018-063-244	5
2018-063-245	1
2018-063-246	1
2018-063-247	3
2018-063-248	1
2018-063-249	1
2018-063-250	5
2018-063-251	3
2018-063-253	3
2018-063-254	1
2018-063-255	9
2018-063-256	5
2018-063-257	NA
2018-063-258	5
2018-063-259	1
2018-063-260	5
2018-063-261	5
2018-063-262	3
2018-063-263	1
2018-063-264	1
2018-063-265	1
2018-063-266	9
2018-063-267	3
2018-063-268	1
2018-063-269	3
2018-063-270	1
2018-063-271	3
2018-063-272	3
2018-063-273	5
2018-063-274	NA
2018-063-275	7
2018-063-276	1
2018-063-277	3
2018-063-278	3
2018-063-279	NA
2018-063-280	3
2018-063-281	3
2018-063-282	1
2018-063-283	5
2018-063-284	3
2018-063-285	3
2018-063-286	3
2018-063-287	1
2018-063-288	1
2018-063-289	9
2018-063-291	5
2018-063-292	1
2018-063-293	7
2018-063-294	9
2018-063-295	9
2018-063-296	3
2018-063-297	9
2018-063-298	1
2018-063-299	NA
2018-063-300	9
2018-063-301	7
2018-063-302	9
2018-063-303	9
2018-063-304	9
2018-063-305	5
2018-063-306	3
2018-063-307	NA
2018-063-308	5
2018-063-309	9
2018-063-310	9
2018-063-311	3
2018-063-312	5
2018-063-313	7
2018-063-314	NA
2018-063-315	9
2018-063-316	5
2018-063-317	7
2018-063-318	1
2018-063-319	3
2018-063-320	7
2018-063-321	7
2018-063-322	1
2018-063-323	5
2018-063-324	1
2018-063-325	5
2018-063-326	7
2018-063-327	9
2018-063-328	9
2018-063-329	3
2018-063-330	1
2018-063-331	9
2018-063-332	3
2018-063-333	7
2018-063-334	7
2018-063-335	9
2018-063-336	9
2018-063-337	7
2018-063-338	1
2018-063-339	7
2018-063-340	9
2018-063-341	NA
2018-063-342	9
2018-063-343	3
2018-063-344	3
2018-063-345	5
2018-063-346	3
2018-063-347	9
2018-063-348	9
2018-063-349	9
2018-063-350	9
2018-063-351	9
2018-063-352	5
2018-063-353	9
2018-063-355	9
2018-063-356	9
2018-063-357	5
2018-063-358	9
2018-063-359	5
2018-063-360	3
2018-063-361	1
2018-063-362	NA
2018-063-363	1
2018-063-364	5
2018-063-365	7
2018-063-366	1
2018-063-367	9
2018-063-368	9
2018-063-369	5
2018-063-370	1
2018-063-371	7
2018-063-372	7
2018-063-373	3
2018-063-374	7
2018-063-375	1
2018-063-376	9
2018-063-377	9
2018-063-378	7
2018-063-379	NA
2018-063-380	9
2018-063-381	1
2018-063-382	7
2018-063-383	1
2018-063-384	1
2018-063-385	9
2018-063-386	9
2018-063-387	9
2018-063-388	3
2018-063-389	NA
2018-063-390	NA
2018-063-391	1
2018-063-392	5
2018-063-393	3
2018-063-394	1
2018-063-395	1
2018-063-397	1
2018-063-398	7
2018-063-399	7
2018-063-400	9
2018-063-401	7
2018-063-402	9
2018-063-403	9
2018-063-404	9
2018-063-405	1
2018-063-406	7
2018-063-407	3
2018-063-408	1
2018-063-409	1
2018-063-410	7
2018-063-411	9
2018-063-412	9
2018-063-413	9
2018-063-414	5
2018-063-415	1
2018-063-416	5
2018-063-417	7
2018-063-418	7
2018-063-419	7
2018-063-420	9
2018-063-421	1
2018-063-422	7
2018-063-423	9
2018-063-424	1
2018-063-425	5
2018-063-426	3
2018-063-427	1
2018-063-428	7
2018-063-429	7
2018-063-430	3
2018-063-431	3
2018-063-432	7
2018-063-433	5
2018-063-434	3
2018-063-435	9
2018-063-436	9
2018-063-438	9
2018-063-439	5
2018-063-440	9
2018-063-441	7
2018-063-442	9
2018-063-443	3
2018-063-444	9
2018-063-445	9
2018-063-446	7
2018-063-447	7
2018-063-448	7
2018-063-449	7
2018-063-450	5
2018-063-451	1
2018-063-452	7
2018-063-453	7
2018-063-454	3
2018-063-455	5
2018-063-456	5
2018-063-457	1
2018-063-459	9
2018-063-460	7
2018-063-461	7
2018-063-462	5
2018-063-463	5
2018-063-464	NA
2018-063-465	9
2018-063-466	1
2018-063-467	5
2018-063-469	9
2018-063-470	7
2018-063-471	9
2018-063-472	9
2018-063-473	1
2018-063-474	3
2018-063-475	9
2018-063-476	9
2018-063-477	5
2018-063-479	1
2018-063-480	5
2018-063-481	3
2018-063-482	7
2018-063-483	1
2018-063-484	9
2018-063-485	NA
2018-063-487	3
2018-063-488	9
2018-063-489	3

## Sheet: Leaf hair 2020
Plant ID	OIV score
2018-063-001	3
2018-063-002	1
2018-063-004	1
2018-063-005	1
2018-063-006	1
2018-063-007	1
2018-063-008	3
2018-063-009	1
2018-063-010	NA
2018-063-011	1
2018-063-012	1
2018-063-013	1
2018-063-014	1
2018-063-015	1
2018-063-016	1
2018-063-018	3
2018-063-019	1
2018-063-020	3
2018-063-021	1
2018-063-022	1
2018-063-023	5
2018-063-024	3
2018-063-025	1
2018-063-026	1
2018-063-028	1
2018-063-029	1
2018-063-030	1
2018-063-031	1
2018-063-032	1
2018-063-033	1
2018-063-034	3
2018-063-035	3
2018-063-036	1
2018-063-037	1
2018-063-039	1
2018-063-040	7
2018-063-041	3
2018-063-042	1
2018-063-043	1
2018-063-044	1
2018-063-045	3
2018-063-046	1
2018-063-047	5
2018-063-049	1
2018-063-050	1
2018-063-051	1
2018-063-052	1
2018-063-053	1
2018-063-054	1
2018-063-055	1
2018-063-056	1
2018-063-057	1
2018-063-058	1
2018-063-059	5
2018-063-060	1
2018-063-061	1
2018-063-062	1
2018-063-063	1
2018-063-065	1
2018-063-066	1
2018-063-067	3
2018-063-069	NA
2018-063-070	5
2018-063-071	1
2018-063-072	1
2018-063-073	1
2018-063-074	3
2018-063-075	NA
2018-063-076	1
2018-063-077	1
2018-063-078	1
2018-063-079	3
2018-063-081	1
2018-063-082	7
2018-063-083	5
2018-063-084	9
2018-063-086	1
2018-063-087	1
2018-063-088	1
2018-063-089	5
2018-063-090	3
2018-063-091	1
2018-063-092	1
2018-063-094	1
2018-063-095	1
2018-063-096	1
2018-063-097	5
2018-063-098	1
2018-063-099	3
2018-063-101	1
2018-063-102	1
2018-063-103	1
2018-063-104	1
2018-063-105	1
2018-063-106	1
2018-063-107	1
2018-063-108	5
2018-063-109	1
2018-063-110	3
2018-063-111	1
2018-063-112	1
2018-063-113	5
2018-063-114	1
2018-063-115	1
2018-063-116	1
2018-063-117	1
2018-063-118	3
2018-063-119	7
2018-063-120	1
2018-063-121	1
2018-063-122	1
2018-063-123	1
2018-063-124	3
2018-063-126	1
2018-063-128	1
2018-063-129	1
2018-063-130	3
2018-063-131	1
2018-063-132	1
2018-063-133	1
2018-063-135	1
2018-063-136	1
2018-063-137	1
2018-063-138	1
2018-063-139	1
2018-063-140	7
2018-063-141	7
2018-063-142	1
2018-063-144	1
2018-063-145	1
2018-063-146	3
2018-063-148	1
2018-063-149	1
2018-063-150	1
2018-063-151	3
2018-063-152	3
2018-063-153	1
2018-063-154	1
2018-063-155	3
2018-063-156	1
2018-063-157	3
2018-063-158	1
2018-063-159	1
2018-063-160	3
2018-063-161	1
2018-063-163	3
2018-063-165	1
2018-063-166	NA
2018-063-167	1
2018-063-168	1
2018-063-169	1
2018-063-170	1
2018-063-171	1
2018-063-172	3
2018-063-173	1
2018-063-174	1
2018-063-175	3
2018-063-176	1
2018-063-177	1
2018-063-178	1
2018-063-179	1
2018-063-180	1
2018-063-181	1
2018-063-182	9
2018-063-183	1
2018-063-184	3
2018-063-185	1
2018-063-186	1
2018-063-187	1
2018-063-188	1
2018-063-189	3
2018-063-190	1
2018-063-191	1
2018-063-192	1
2018-063-193	3
2018-063-194	1
2018-063-195	1
2018-063-196	1
2018-063-197	1
2018-063-198	1
2018-063-199	1
2018-063-200	3
2018-063-202	1
2018-063-203	1
2018-063-204	1
2018-063-205	1
2018-063-208	1
2018-063-209	NA
2018-063-210	1
2018-063-211	1
2018-063-212	1
2018-063-213	1
2018-063-215	1
2018-063-218	1
2018-063-219	1
2018-063-220	7
2018-063-221	1
2018-063-222	NA
2018-063-223	1
2018-063-224	1
2018-063-225	1
2018-063-226	1
2018-063-227	1
2018-063-228	1
2018-063-230	1
2018-063-231	3
2018-063-232	1
2018-063-233	1
2018-063-234	1
2018-063-235	1
2018-063-236	1
2018-063-237	1
2018-063-238	1
2018-063-239	1
2018-063-240	1
2018-063-241	1
2018-063-242	3
2018-063-243	1
2018-063-244	3
2018-063-245	NA
2018-063-246	5
2018-063-247	1
2018-063-248	1
2018-063-249	1
2018-063-250	1
2018-063-251	3
2018-063-253	1
2018-063-254	1
2018-063-255	1
2018-063-256	1
2018-063-257	1
2018-063-258	1
2018-063-259	1
2018-063-260	7
2018-063-261	1
2018-063-262	1
2018-063-263	1
2018-063-264	1
2018-063-265	1
2018-063-266	3
2018-063-267	3
2018-063-268	9
2018-063-269	5
2018-063-270	3
2018-063-271	5
2018-063-272	1
2018-063-273	7
2018-063-274	1
2018-063-275	5
2018-063-276	1
2018-063-277	3
2018-063-278	1
2018-063-279	1
2018-063-280	1
2018-063-281	1
2018-063-282	5
2018-063-283	1
2018-063-284	3
2018-063-285	3
2018-063-286	1
2018-063-287	1
2018-063-288	1
2018-063-289	1
2018-063-291	1
2018-063-292	5
2018-063-293	1
2018-063-294	1
2018-063-295	1
2018-063-296	1
2018-063-297	3
2018-063-298	1
2018-063-299	NA
2018-063-300	1
2018-063-301	1
2018-063-302	1
2018-063-303	1
2018-063-304	1
2018-063-305	5
2018-063-306	1
2018-063-307	NA
2018-063-308	1
2018-063-309	5
2018-063-310	1
2018-063-311	9
2018-063-312	1
2018-063-313	1
2018-063-314	1
2018-063-315	1
2018-063-316	1
2018-063-317	3
2018-063-318	1
2018-063-319	1
2018-063-320	3
2018-063-321	5
2018-063-322	1
2018-063-323	1
2018-063-324	9
2018-063-325	1
2018-063-326	1
2018-063-327	1
2018-063-328	1
2018-063-329	1
2018-063-330	1
2018-063-331	1
2018-063-332	1
2018-063-333	1
2018-063-334	3
2018-063-335	1
2018-063-336	1
2018-063-337	1
2018-063-338	5
2018-063-339	1
2018-063-340	1
2018-063-341	7
2018-063-342	3
2018-063-343	3
2018-063-344	1
2018-063-345	1
2018-063-346	1
2018-063-347	3
2018-063-348	3
2018-063-349	1
2018-063-350	1
2018-063-351	7
2018-063-352	1
2018-063-353	5
2018-063-355	1
2018-063-356	7
2018-063-357	1
2018-063-358	3
2018-063-359	1
2018-063-360	7
2018-063-361	1
2018-063-362	1
2018-063-363	1
2018-063-364	3
2018-063-365	1
2018-063-366	1
2018-063-367	1
2018-063-368	1
2018-063-369	5
2018-063-370	1
2018-063-371	1
2018-063-372	1
2018-063-373	1
2018-063-374	1
2018-063-375	1
2018-063-376	1
2018-063-377	1
2018-063-378	1
2018-063-379	1
2018-063-380	1
2018-063-381	3
2018-063-382	1
2018-063-383	1
2018-063-384	1
2018-063-385	1
2018-063-386	1
2018-063-387	1
2018-063-388	1
2018-063-389	1
2018-063-390	5
2018-063-391	1
2018-063-392	1
2018-063-393	1
2018-063-394	1
2018-063-395	1
2018-063-397	1
2018-063-398	3
2018-063-399	5
2018-063-400	1
2018-063-401	1
2018-063-402	1
2018-063-403	1
2018-063-404	3
2018-063-405	3
2018-063-406	1
2018-063-407	3
2018-063-408	1
2018-063-409	1
2018-063-410	1
2018-063-411	1
2018-063-412	1
2018-063-413	1
2018-063-414	7
2018-063-415	1
2018-063-416	1
2018-063-417	1
2018-063-418	1
2018-063-419	1
2018-063-420	1
2018-063-421	3
2018-063-422	3
2018-063-423	5
2018-063-424	1
2018-063-425	3
2018-063-426	1
2018-063-427	1
2018-063-428	1
2018-063-429	1
2018-063-430	1
2018-063-431	1
2018-063-432	9
2018-063-433	1
2018-063-434	1
2018-063-435	1
2018-063-436	1
2018-063-438	1
2018-063-439	1
2018-063-440	5
2018-063-441	1
2018-063-442	1
2018-063-443	1
2018-063-444	1
2018-063-445	7
2018-063-446	1
2018-063-447	5
2018-063-448	1
2018-063-449	1
2018-063-450	1
2018-063-451	3
2018-063-452	1
2018-063-453	1
2018-063-454	3
2018-063-455	1
2018-063-456	1
2018-063-457	1
2018-063-459	1
2018-063-460	1
2018-063-461	1
2018-063-462	7
2018-063-463	3
2018-063-464	1
2018-063-465	1
2018-063-466	1
2018-063-467	1
2018-063-469	1
2018-063-470	1
2018-063-471	3
2018-063-472	1
2018-063-473	5
2018-063-474	1
2018-063-475	1
2018-063-476	1
2018-063-477	1
2018-063-479	1
2018-063-480	1
2018-063-481	3
2018-063-482	1
2018-063-483	1
2018-063-484	5
2018-063-485	1
2018-063-487	1
2018-063-488	7
2018-063-489	1

## Sheet: Leaf hair 2021
Plant ID	OIV score
2018-063-001	3
2018-063-002	1
2018-063-004	1
2018-063-005	1
2018-063-006	1
2018-063-007	1
2018-063-008	3
2018-063-009	1
2018-063-010	NA
2018-063-011	1
2018-063-012	1
2018-063-013	1
2018-063-014	1
2018-063-015	1
2018-063-016	1
2018-063-018	3
2018-063-019	1
2018-063-020	3
2018-063-021	1
2018-063-022	1
2018-063-023	5
2018-063-024	3
2018-063-025	1
2018-063-026	1
2018-063-028	1
2018-063-029	1
2018-063-030	3
2018-063-031	1
2018-063-032	1
2018-063-033	1
2018-063-034	3
2018-063-035	3
2018-063-036	1
2018-063-037	1
2018-063-039	1
2018-063-040	7
2018-063-041	1
2018-063-042	1
2018-063-043	1
2018-063-044	1
2018-063-045	3
2018-063-046	1
2018-063-047	5
2018-063-049	1
2018-063-050	1
2018-063-051	3
2018-063-052	1
2018-063-053	1
2018-063-054	1
2018-063-055	1
2018-063-056	1
2018-063-057	1
2018-063-058	1
2018-063-059	5
2018-063-060	1
2018-063-061	1
2018-063-062	1
2018-063-063	1
2018-063-065	1
2018-063-066	1
2018-063-067	3
2018-063-069	NA
2018-063-070	5
2018-063-071	1
2018-063-072	1
2018-063-073	1
2018-063-074	3
2018-063-075	NA
2018-063-076	1
2018-063-077	1
2018-063-078	1
2018-063-079	3
2018-063-081	1
2018-063-082	7
2018-063-083	5
2018-063-084	9
2018-063-086	1
2018-063-087	1
2018-063-088	1
2018-063-089	3
2018-063-090	3
2018-063-091	1
2018-063-092	1
2018-063-094	1
2018-063-095	1
2018-063-096	1
2018-063-097	5
2018-063-098	1
2018-063-099	3
2018-063-101	1
2018-063-102	3
2018-063-103	1
2018-063-104	1
2018-063-105	1
2018-063-106	1
2018-063-107	1
2018-063-108	3
2018-063-109	1
2018-063-110	3
2018-063-111	1
2018-063-112	1
2018-063-113	5
2018-063-114	1
2018-063-115	1
2018-063-116	1
2018-063-117	1
2018-063-118	3
2018-063-119	5
2018-063-120	1
2018-063-121	1
2018-063-122	1
2018-063-123	1
2018-063-124	1
2018-063-126	1
2018-063-128	1
2018-063-129	1
2018-063-130	3
2018-063-131	1
2018-063-132	1
2018-063-133	1
2018-063-135	1
2018-063-136	1
2018-063-137	1
2018-063-138	3
2018-063-139	1
2018-063-140	7
2018-063-141	7
2018-063-142	1
2018-063-144	1
2018-063-145	1
2018-063-146	3
2018-063-148	1
2018-063-149	1
2018-063-150	1
2018-063-151	3
2018-063-152	3
2018-063-153	1
2018-063-154	1
2018-063-155	1
2018-063-156	1
2018-063-157	3
2018-063-158	1
2018-063-159	1
2018-063-160	3
2018-063-161	1
2018-063-163	3
2018-063-165	1
2018-063-166	NA
2018-063-167	1
2018-063-168	1
2018-063-169	1
2018-063-170	3
2018-063-171	1
2018-063-172	3
2018-063-173	1
2018-063-174	1
2018-063-175	3
2018-063-176	1
2018-063-177	1
2018-063-178	1
2018-063-179	1
2018-063-180	1
2018-063-181	1
2018-063-182	7
2018-063-183	1
2018-063-184	3
2018-063-185	1
2018-063-186	1
2018-063-187	1
2018-063-188	1
2018-063-189	3
2018-063-190	1
2018-063-191	1
2018-063-192	1
2018-063-193	3
2018-063-194	1
2018-063-195	1
2018-063-196	1
2018-063-197	1
2018-063-198	1
2018-063-199	1
2018-063-200	5
2018-063-202	1
2018-063-203	1
2018-063-204	1
2018-063-205	1
2018-063-208	1
2018-063-209	NA
2018-063-210	1
2018-063-211	1
2018-063-212	1
2018-063-213	1
2018-063-215	1
2018-063-218	1
2018-063-219	1
2018-063-220	7
2018-063-221	1
2018-063-222	NA
2018-063-223	1
2018-063-224	1
2018-063-225	1
2018-063-226	1
2018-063-227	1
2018-063-228	1
2018-063-230	1
2018-063-231	3
2018-063-232	1
2018-063-233	1
2018-063-234	1
2018-063-235	1
2018-063-236	1
2018-063-237	1
2018-063-238	3
2018-063-239	1
2018-063-240	1
2018-063-241	1
2018-063-242	3
2018-063-243	1
2018-063-244	3
2018-063-245	NA
2018-063-246	5
2018-063-247	1
2018-063-248	1
2018-063-249	1
2018-063-250	1
2018-063-251	3
2018-063-253	1
2018-063-254	1
2018-063-255	1
2018-063-256	1
2018-063-257	1
2018-063-258	1
2018-063-259	1
2018-063-260	7
2018-063-261	1
2018-063-262	1
2018-063-263	1
2018-063-264	1
2018-063-265	1
2018-063-266	3
2018-063-267	5
2018-063-268	9
2018-063-269	5
2018-063-270	3
2018-063-271	3
2018-063-272	1
2018-063-273	5
2018-063-274	1
2018-063-275	5
2018-063-276	1
2018-063-277	3
2018-063-278	1
2018-063-279	1
2018-063-280	1
2018-063-281	1
2018-063-282	5
2018-063-283	1
2018-063-284	3
2018-063-285	3
2018-063-286	1
2018-063-287	1
2018-063-288	1
2018-063-289	1
2018-063-291	1
2018-063-292	5
2018-063-293	1
2018-063-294	1
2018-063-295	1
2018-063-296	1
2018-063-297	3
2018-063-298	1
2018-063-299	NA
2018-063-300	1
2018-063-301	1
2018-063-302	1
2018-063-303	1
2018-063-304	1
2018-063-305	5
2018-063-306	1
2018-063-307	NA
2018-063-308	1
2018-063-309	5
2018-063-310	1
2018-063-311	9
2018-063-312	1
2018-063-313	1
2018-063-314	1
2018-063-315	1
2018-063-316	1
2018-063-317	3
2018-063-318	1
2018-063-319	1
2018-063-320	3
2018-063-321	7
2018-063-322	1
2018-063-323	1
2018-063-324	9
2018-063-325	1
2018-063-326	1
2018-063-327	1
2018-063-328	1
2018-063-329	1
2018-063-330	1
2018-063-331	1
2018-063-332	1
2018-063-333	1
2018-063-334	3
2018-063-335	1
2018-063-336	1
2018-063-337	1
2018-063-338	5
2018-063-339	1
2018-063-340	1
2018-063-341	7
2018-063-342	3
2018-063-343	3
2018-063-344	1
2018-063-345	1
2018-063-346	1
2018-063-347	5
2018-063-348	3
2018-063-349	1
2018-063-350	1
2018-063-351	7
2018-063-352	1
2018-063-353	5
2018-063-355	1
2018-063-356	7
2018-063-357	1
2018-063-358	3
2018-063-359	1
2018-063-360	7
2018-063-361	1
2018-063-362	1
2018-063-363	1
2018-063-364	3
2018-063-365	1
2018-063-366	1
2018-063-367	1
2018-063-368	1
2018-063-369	7
2018-063-370	1
2018-063-371	1
2018-063-372	1
2018-063-373	1
2018-063-374	1
2018-063-375	1
2018-063-376	1
2018-063-377	1
2018-063-378	1
2018-063-379	1
2018-063-380	1
2018-063-381	3
2018-063-382	1
2018-063-383	1
2018-063-384	1
2018-063-385	1
2018-063-386	1
2018-063-387	1
2018-063-388	1
2018-063-389	1
2018-063-390	5
2018-063-391	1
2018-063-392	1
2018-063-393	1
2018-063-394	1
2018-063-395	1
2018-063-397	1
2018-063-398	3
2018-063-399	5
2018-063-400	1
2018-063-401	1
2018-063-402	1
2018-063-403	1
2018-063-404	3
2018-063-405	3
2018-063-406	1
2018-063-407	5
2018-063-408	1
2018-063-409	1
2018-063-410	1
2018-063-411	1
2018-063-412	1
2018-063-413	1
2018-063-414	7
2018-063-415	1
2018-063-416	1
2018-063-417	1
2018-063-418	1
2018-063-419	1
2018-063-420	1
2018-063-421	3
2018-063-422	3
2018-063-423	5
2018-063-424	1
2018-063-425	5
2018-063-426	1
2018-063-427	1
2018-063-428	1
2018-063-429	1
2018-063-430	1
2018-063-431	1
2018-063-432	9
2018-063-433	1
2018-063-434	1
2018-063-435	1
2018-063-436	1
2018-063-438	1
2018-063-439	1
2018-063-440	5
2018-063-441	1
2018-063-442	1
2018-063-443	1
2018-063-444	1
2018-063-445	7
2018-063-446	1
2018-063-447	5
2018-063-448	1
2018-063-449	1
2018-063-450	1
2018-063-451	3
2018-063-452	1
2018-063-453	1
2018-063-454	3
2018-063-455	1
2018-063-456	1
2018-063-457	1
2018-063-459	1
2018-063-460	1
2018-063-461	1
2018-063-462	7
2018-063-463	3
2018-063-464	1
2018-063-465	1
2018-063-466	1
2018-063-467	1
2018-063-469	1
2018-063-470	1
2018-063-471	3
2018-063-472	1
2018-063-473	5
2018-063-474	1
2018-063-475	1
2018-063-476	1
2018-063-477	3
2018-063-479	1
2018-063-480	1
2018-063-481	3
2018-063-482	1
2018-063-483	1
2018-063-484	5
2018-063-485	1
2018-063-487	1
2018-063-488	5
2018-063-489	1

## Sheet: Leaf hair 2022
Plant ID	OIV score
2018-063-001	3
2018-063-002	1
2018-063-004	1
2018-063-005	1
2018-063-006	1
2018-063-007	1
2018-063-008	3
2018-063-009	1
2018-063-010	NA
2018-063-011	1
2018-063-012	1
2018-063-013	1
2018-063-014	1
2018-063-015	1
2018-063-016	1
2018-063-018	3
2018-063-019	1
2018-063-020	3
2018-063-021	1
2018-063-022	1
2018-063-023	5
2018-063-024	3
2018-063-025	1
2018-063-026	1
2018-063-028	1
2018-063-029	1
2018-063-030	1
2018-063-031	1
2018-063-032	3
2018-063-033	1
2018-063-034	3
2018-063-035	3
2018-063-036	1
2018-063-037	1
2018-063-039	1
2018-063-040	7
2018-063-041	3
2018-063-042	1
2018-063-043	1
2018-063-044	1
2018-063-045	3
2018-063-046	1
2018-063-047	5
2018-063-049	1
2018-063-050	1
2018-063-051	1
2018-063-052	1
2018-063-053	1
2018-063-054	3
2018-063-055	1
2018-063-056	1
2018-063-057	1
2018-063-058	1
2018-063-059	5
2018-063-060	1
2018-063-061	1
2018-063-062	1
2018-063-063	1
2018-063-065	1
2018-063-066	1
2018-063-067	3
2018-063-069	NA
2018-063-070	5
2018-063-071	1
2018-063-072	1
2018-063-073	1
2018-063-074	3
2018-063-075	NA
2018-063-076	1
2018-063-077	1
2018-063-078	1
2018-063-079	3
2018-063-081	1
2018-063-082	7
2018-063-083	5
2018-063-084	9
2018-063-086	1
2018-063-087	1
2018-063-088	1
2018-063-089	5
2018-063-090	3
2018-063-091	1
2018-063-092	1
2018-063-094	1
2018-063-095	1
2018-063-096	1
2018-063-097	3
2018-063-098	1
2018-063-099	3
2018-063-101	1
2018-063-102	1
2018-063-103	1
2018-063-104	1
2018-063-105	1
2018-063-106	1
2018-063-107	1
2018-063-108	5
2018-063-109	1
2018-063-110	3
2018-063-111	1
2018-063-112	1
2018-063-113	5
2018-063-114	1
2018-063-115	1
2018-063-116	1
2018-063-117	1
2018-063-118	3
2018-063-119	7
2018-063-120	1
2018-063-121	1
2018-063-122	1
2018-063-123	1
2018-063-124	3
2018-063-126	1
2018-063-128	1
2018-063-129	1
2018-063-130	3
2018-063-131	1
2018-063-132	1
2018-063-133	1
2018-063-135	1
2018-063-136	1
2018-063-137	1
2018-063-138	1
2018-063-139	1
2018-063-140	7
2018-063-141	7
2018-063-142	1
2018-063-144	1
2018-063-145	1
2018-063-146	3
2018-063-148	1
2018-063-149	1
2018-063-150	1
2018-063-151	3
2018-063-152	3
2018-063-153	1
2018-063-154	1
2018-063-155	1
2018-063-156	1
2018-063-157	3
2018-063-158	1
2018-063-159	1
2018-063-160	3
2018-063-161	1
2018-063-163	3
2018-063-165	1
2018-063-166	NA
2018-063-167	1
2018-063-168	1
2018-063-169	1
2018-063-170	1
2018-063-171	1
2018-063-172	3
2018-063-173	1
2018-063-174	1
2018-063-175	3
2018-063-176	1
2018-063-177	3
2018-063-178	1
2018-063-179	1
2018-063-180	1
2018-063-181	1
2018-063-182	9
2018-063-183	1
2018-063-184	3
2018-063-185	1
2018-063-186	1
2018-063-187	1
2018-063-188	1
2018-063-189	5
2018-063-190	1
2018-063-191	1
2018-063-192	1
2018-063-193	3
2018-063-194	1
2018-063-195	1
2018-063-196	1
2018-063-197	1
2018-063-198	1
2018-063-199	1
2018-063-200	3
2018-063-202	1
2018-063-203	1
2018-063-204	1
2018-063-205	1
2018-063-208	1
2018-063-209	NA
2018-063-210	1
2018-063-211	1
2018-063-212	1
2018-063-213	1
2018-063-215	1
2018-063-218	1
2018-063-219	1
2018-063-220	7
2018-063-221	1
2018-063-222	NA
2018-063-223	1
2018-063-224	1
2018-063-225	1
2018-063-226	1
2018-063-227	1
2018-063-228	1
2018-063-230	1
2018-063-231	3
2018-063-232	1
2018-063-233	1
2018-063-234	1
2018-063-235	1
2018-063-236	1
2018-063-237	1
2018-063-238	1
2018-063-239	1
2018-063-240	1
2018-063-241	3
2018-063-242	3
2018-063-243	1
2018-063-244	3
2018-063-245	NA
2018-063-246	5
2018-063-247	1
2018-063-248	1
2018-063-249	1
2018-063-250	1
2018-063-251	3
2018-063-253	1
2018-063-254	1
2018-063-255	1
2018-063-256	1
2018-063-257	1
2018-063-258	1
2018-063-259	1
2018-063-260	7
2018-063-261	1
2018-063-262	1
2018-063-263	1
2018-063-264	1
2018-063-265	1
2018-063-266	3
2018-063-267	3
2018-063-268	7
2018-063-269	5
2018-063-270	3
2018-063-271	5
2018-063-272	1
2018-063-273	7
2018-063-274	1
2018-063-275	5
2018-063-276	1
2018-063-277	3
2018-063-278	1
2018-063-279	1
2018-063-280	1
2018-063-281	1
2018-063-282	5
2018-063-283	1
2018-063-284	5
2018-063-285	3
2018-063-286	1
2018-063-287	1
2018-063-288	1
2018-063-289	1
2018-063-291	1
2018-063-292	7
2018-063-293	1
2018-063-294	1
2018-063-295	1
2018-063-296	1
2018-063-297	5
2018-063-298	1
2018-063-299	NA
2018-063-300	1
2018-063-301	1
2018-063-302	1
2018-063-303	1
2018-063-304	1
2018-063-305	5
2018-063-306	1
2018-063-307	NA
2018-063-308	1
2018-063-309	5
2018-063-310	1
2018-063-311	9
2018-063-312	1
2018-063-313	1
2018-063-314	1
2018-063-315	1
2018-063-316	1
2018-063-317	3
2018-063-318	1
2018-063-319	1
2018-063-320	3
2018-063-321	5
2018-063-322	1
2018-063-323	1
2018-063-324	9
2018-063-325	1
2018-063-326	1
2018-063-327	1
2018-063-328	1
2018-063-329	1
2018-063-330	1
2018-063-331	1
2018-063-332	1
2018-063-333	1
2018-063-334	3
2018-063-335	1
2018-063-336	1
2018-063-337	1
2018-063-338	5
2018-063-339	1
2018-063-340	1
2018-063-341	5
2018-063-342	3
2018-063-343	3
2018-063-344	1
2018-063-345	1
2018-063-346	1
2018-063-347	3
2018-063-348	3
2018-063-349	1
2018-063-350	1
2018-063-351	7
2018-063-352	1
2018-063-353	5
2018-063-355	1
2018-063-356	7
2018-063-357	1
2018-063-358	3
2018-063-359	1
2018-063-360	7
2018-063-361	1
2018-063-362	1
2018-063-363	1
2018-063-364	3
2018-063-365	1
2018-063-366	1
2018-063-367	1
2018-063-368	1
2018-063-369	5
2018-063-370	1
2018-063-371	1
2018-063-372	1
2018-063-373	1
2018-063-374	1
2018-063-375	1
2018-063-376	1
2018-063-377	1
2018-063-378	1
2018-063-379	1
2018-063-380	1
2018-063-381	3
2018-063-382	1
2018-063-383	1
2018-063-384	1
2018-063-385	1
2018-063-386	1
2018-063-387	1
2018-063-388	1
2018-063-389	1
2018-063-390	3
2018-063-391	1
2018-063-392	1
2018-063-393	1
2018-063-394	1
2018-063-395	1
2018-063-397	1
2018-063-398	3
2018-063-399	7
2018-063-400	1
2018-063-401	1
2018-063-402	1
2018-063-403	1
2018-063-404	3
2018-063-405	3
2018-063-406	1
2018-063-407	3
2018-063-408	1
2018-063-409	1
2018-063-410	1
2018-063-411	1
2018-063-412	1
2018-063-413	1
2018-063-414	7
2018-063-415	1
2018-063-416	1
2018-063-417	1
2018-063-418	1
2018-063-419	1
2018-063-420	1
2018-063-421	3
2018-063-422	3
2018-063-423	3
2018-063-424	1
2018-063-425	3
2018-063-426	1
2018-063-427	1
2018-063-428	1
2018-063-429	1
2018-063-430	1
2018-063-431	1
2018-063-432	9
2018-063-433	1
2018-063-434	1
2018-063-435	1
2018-063-436	1
2018-063-438	1
2018-063-439	1
2018-063-440	5
2018-063-441	1
2018-063-442	1
2018-063-443	1
2018-063-444	1
2018-063-445	5
2018-063-446	1
2018-063-447	5
2018-063-448	1
2018-063-449	1
2018-063-450	1
2018-063-451	3
2018-063-452	1
2018-063-453	1
2018-063-454	3
2018-063-455	1
2018-063-456	1
2018-063-457	1
2018-063-459	1
2018-063-460	1
2018-063-461	1
2018-063-462	7
2018-063-463	5
2018-063-464	1
2018-063-465	1
2018-063-466	1
2018-063-467	1
2018-063-469	1
2018-063-470	1
2018-063-471	3
2018-063-472	1
2018-063-473	5
2018-063-474	1
2018-063-475	1
2018-063-476	1
2018-063-477	1
2018-063-479	3
2018-063-480	1
2018-063-481	3
2018-063-482	1
2018-063-483	1
2018-063-484	5
2018-063-485	1
2018-063-487	1
2018-063-488	7
2018-063-489	1

## Sheet: Note
Supplementary file2_Phenotyping data.xlsx
A novel resistance locus from an unexploited East Asian Vitis coignetiae confers resistance to grapevine downy mildew
Nagarjun Malagol, Anna Werner, Reinhard Töpfer, Ludger Hausmann*
Theoretical and Applied Genetics (2026)
note
File description:
Downy mildew phenotyping in the years 2020, 2021 and 2022
Scores for downy mildew are based on the reversed five-class descriptor OIV 452-1 (OIV 2009) and are averaged values of three leaf discs.
1 = highly resistant, 9 = highly susceptible
Leaf hair density phenotyping in the years 2020, 2021 and 2022
Scores for leaf hair are based on the five-class OIV descriptor 084 (OIV 2009) and are averaged values of three leaf discs.
1 = very low density, 9 = very high density
The number of plant identifiers may vary slightly between experiments due to missing plants or the exclusion of individual leaf samples
(e.g., insufficient material or experimental constraints). Therefore, not all individuals are present in every dataset.
