# Supplementary material for: A novel resistance locus from an unexploited East Asian Vitis coignetiae confers resistance to grapevine downy mildew
Source: Theor Appl Genet. 2026 Jun 1;139(6):170. doi: 10.1007/s00122-026-05273-y (PMC13226344; doi:10.1007/s00122-026-05273-y)
Supplement: Supplementary file 3 — Supplementary file3 (XLSX 5925 KB) [file 122_2026_5273_MOESM3_ESM.xlsx]

## Sheet: sampleList
EXTvDNAhau0042A01_A01
EXTvDNAhau0042A01_A02
EXTvDNAhau0042A01_A03
EXTvDNAhau0042A01_A04
EXTvDNAhau0042A01_A05
EXTvDNAhau0042A01_A06
EXTvDNAhau0042A01_A07
EXTvDNAhau0042A01_A08
EXTvDNAhau0042A01_A09
EXTvDNAhau0042A01_A10
EXTvDNAhau0042A01_A11
EXTvDNAhau0042A01_A12
EXTvDNAhau0042A01_B01
EXTvDNAhau0042A01_B02
EXTvDNAhau0042A01_B03
EXTvDNAhau0042A01_B04
EXTvDNAhau0042A01_B05
EXTvDNAhau0042A01_B06
EXTvDNAhau0042A01_B07
EXTvDNAhau0042A01_B08
EXTvDNAhau0042A01_B09
EXTvDNAhau0042A01_B10
EXTvDNAhau0042A01_B11
EXTvDNAhau0042A01_B12
EXTvDNAhau0042A01_C01
EXTvDNAhau0042A01_C02
EXTvDNAhau0042A01_C03
EXTvDNAhau0042A01_C04
EXTvDNAhau0042A01_C05
EXTvDNAhau0042A01_C06
EXTvDNAhau0042A01_C07
EXTvDNAhau0042A01_C08
EXTvDNAhau0042A01_C09
EXTvDNAhau0042A01_C10
EXTvDNAhau0042A01_C11
EXTvDNAhau0042A01_C12
EXTvDNAhau0042A01_D01
EXTvDNAhau0042A01_D02
EXTvDNAhau0042A01_D03
EXTvDNAhau0042A01_D04
EXTvDNAhau0042A01_D05
EXTvDNAhau0042A01_D06
EXTvDNAhau0042A01_D07
EXTvDNAhau0042A01_D08
EXTvDNAhau0042A01_D09
EXTvDNAhau0042A01_D10
EXTvDNAhau0042A01_D11
EXTvDNAhau0042A01_D12
EXTvDNAhau0042A01_E01
EXTvDNAhau0042A01_E02
EXTvDNAhau0042A01_E03
EXTvDNAhau0042A01_E04
EXTvDNAhau0042A01_E05
EXTvDNAhau0042A01_E06
EXTvDNAhau0042A01_E07
EXTvDNAhau0042A01_E08
EXTvDNAhau0042A01_E09
EXTvDNAhau0042A01_E10
EXTvDNAhau0042A01_E11
EXTvDNAhau0042A01_E12
EXTvDNAhau0042A01_F01
EXTvDNAhau0042A01_F02
EXTvDNAhau0042A01_F03
EXTvDNAhau0042A01_F04
EXTvDNAhau0042A01_F05
EXTvDNAhau0042A01_F06
EXTvDNAhau0042A01_F07
EXTvDNAhau0042A01_F08
EXTvDNAhau0042A01_F09
EXTvDNAhau0042A01_F10
EXTvDNAhau0042A01_F11
EXTvDNAhau0042A01_F12
EXTvDNAhau0042A01_G01
EXTvDNAhau0042A01_G02
EXTvDNAhau0042A01_G03
EXTvDNAhau0042A01_G04
EXTvDNAhau0042A01_G05
EXTvDNAhau0042A01_G06
EXTvDNAhau0042A01_G07
EXTvDNAhau0042A01_G08
EXTvDNAhau0042A01_G09
EXTvDNAhau0042A01_G10
EXTvDNAhau0042A01_G11
EXTvDNAhau0042A01_G12
EXTvDNAhau0042A01_H01
EXTvDNAhau0042A01_H02
EXTvDNAhau0042A01_H03
EXTvDNAhau0042A01_H04
EXTvDNAhau0042A01_H05
EXTvDNAhau0042A01_H06
EXTvDNAhau0042A01_H07
EXTvDNAhau0042A01_H08
EXTvDNAhau0042A01_H09
EXTvDNAhau0042A01_H10
EXTvDNAhau0042A01_H11
EXTvDNAhau0042A01_H12
EXTvDNAhau0043A02_A01
EXTvDNAhau0043A02_A02
EXTvDNAhau0043A02_A03
EXTvDNAhau0043A02_A04
EXTvDNAhau0043A02_A05
EXTvDNAhau0043A02_A06
EXTvDNAhau0043A02_A07
EXTvDNAhau0043A02_A08
EXTvDNAhau0043A02_A09
EXTvDNAhau0043A02_A10
EXTvDNAhau0043A02_A11
EXTvDNAhau0043A02_A12
EXTvDNAhau0043A02_B01
EXTvDNAhau0043A02_B02
EXTvDNAhau0043A02_B03
EXTvDNAhau0043A02_B04
EXTvDNAhau0043A02_B05
EXTvDNAhau0043A02_B06
EXTvDNAhau0043A02_B07
EXTvDNAhau0043A02_B08
EXTvDNAhau0043A02_B09
EXTvDNAhau0043A02_B10
EXTvDNAhau0043A02_B11
EXTvDNAhau0043A02_B12
EXTvDNAhau0043A02_C01
EXTvDNAhau0043A02_C02
EXTvDNAhau0043A02_C03
EXTvDNAhau0043A02_C04
EXTvDNAhau0043A02_C05
EXTvDNAhau0043A02_C06
EXTvDNAhau0043A02_C07
EXTvDNAhau0043A02_C08
EXTvDNAhau0043A02_C09
EXTvDNAhau0043A02_C10
EXTvDNAhau0043A02_C11
EXTvDNAhau0043A02_C12
EXTvDNAhau0043A02_D01
EXTvDNAhau0043A02_D02
EXTvDNAhau0043A02_D03
EXTvDNAhau0043A02_D04
EXTvDNAhau0043A02_D05
EXTvDNAhau0043A02_D06
EXTvDNAhau0043A02_D07
EXTvDNAhau0043A02_D08
EXTvDNAhau0043A02_D09
EXTvDNAhau0043A02_D10
EXTvDNAhau0043A02_D11
EXTvDNAhau0043A02_D12
EXTvDNAhau0043A02_E01
EXTvDNAhau0043A02_E02
EXTvDNAhau0043A02_E03
EXTvDNAhau0043A02_E04
EXTvDNAhau0043A02_E05
EXTvDNAhau0043A02_E06
EXTvDNAhau0043A02_E07
EXTvDNAhau0043A02_E08
EXTvDNAhau0043A02_E09
EXTvDNAhau0043A02_E10
EXTvDNAhau0043A02_E11
EXTvDNAhau0043A02_E12
EXTvDNAhau0043A02_F01
EXTvDNAhau0043A02_F02
EXTvDNAhau0043A02_F03
EXTvDNAhau0043A02_F04
EXTvDNAhau0043A02_F05
EXTvDNAhau0043A02_F06
EXTvDNAhau0043A02_F07
EXTvDNAhau0043A02_F08
EXTvDNAhau0043A02_F09
EXTvDNAhau0043A02_F10
EXTvDNAhau0043A02_F11
EXTvDNAhau0043A02_F12
EXTvDNAhau0043A02_G01
EXTvDNAhau0043A02_G02
EXTvDNAhau0043A02_G03
EXTvDNAhau0043A02_G04
EXTvDNAhau0043A02_G05
EXTvDNAhau0043A02_G06
EXTvDNAhau0043A02_G07
EXTvDNAhau0043A02_G08
EXTvDNAhau0043A02_G09
EXTvDNAhau0043A02_G10
EXTvDNAhau0043A02_G11
EXTvDNAhau0043A02_G12
EXTvDNAhau0043A02_H01
EXTvDNAhau0043A02_H02
EXTvDNAhau0043A02_H03
EXTvDNAhau0043A02_H04
EXTvDNAhau0043A02_H05
EXTvDNAhau0043A02_H06
EXTvDNAhau0043A02_H07
EXTvDNAhau0043A02_H08
EXTvDNAhau0043A02_H09
EXTvDNAhau0043A02_H10
EXTvDNAhau0043A02_H11
EXTvDNAhau0043A02_H12
EXTvDNAhau0044A03_A01
EXTvDNAhau0044A03_A02
EXTvDNAhau0044A03_A03
EXTvDNAhau0044A03_A04
EXTvDNAhau0044A03_A05
EXTvDNAhau0044A03_A06
EXTvDNAhau0044A03_A07
EXTvDNAhau0044A03_A08
EXTvDNAhau0044A03_A09
EXTvDNAhau0044A03_A10
EXTvDNAhau0044A03_A11
EXTvDNAhau0044A03_A12
EXTvDNAhau0044A03_B01
EXTvDNAhau0044A03_B02
EXTvDNAhau0044A03_B03
EXTvDNAhau0044A03_B04
EXTvDNAhau0044A03_B05
EXTvDNAhau0044A03_B06
EXTvDNAhau0044A03_B07
EXTvDNAhau0044A03_B08
EXTvDNAhau0044A03_B09
EXTvDNAhau0044A03_B10
EXTvDNAhau0044A03_B11
EXTvDNAhau0044A03_B12
EXTvDNAhau0044A03_C01
EXTvDNAhau0044A03_C02
EXTvDNAhau0044A03_C03
EXTvDNAhau0044A03_C04
EXTvDNAhau0044A03_C05
EXTvDNAhau0044A03_C06
EXTvDNAhau0044A03_C07
EXTvDNAhau0044A03_C08
EXTvDNAhau0044A03_C09
EXTvDNAhau0044A03_C10
EXTvDNAhau0044A03_C11
EXTvDNAhau0044A03_C12
EXTvDNAhau0044A03_D01
EXTvDNAhau0044A03_D02
EXTvDNAhau0044A03_D03
EXTvDNAhau0044A03_D04
EXTvDNAhau0044A03_D05
EXTvDNAhau0044A03_D06
EXTvDNAhau0044A03_D07
EXTvDNAhau0044A03_D08
EXTvDNAhau0044A03_D09
EXTvDNAhau0044A03_D10
EXTvDNAhau0044A03_D11
EXTvDNAhau0044A03_D12
EXTvDNAhau0044A03_E01
EXTvDNAhau0044A03_E02
EXTvDNAhau0044A03_E03
EXTvDNAhau0044A03_E04
EXTvDNAhau0044A03_E05
EXTvDNAhau0044A03_E06
EXTvDNAhau0044A03_E07
EXTvDNAhau0044A03_E08
EXTvDNAhau0044A03_E09
EXTvDNAhau0044A03_E10
EXTvDNAhau0044A03_E11
EXTvDNAhau0044A03_E12
EXTvDNAhau0044A03_F01
EXTvDNAhau0044A03_F02
EXTvDNAhau0044A03_F03
EXTvDNAhau0044A03_F04
EXTvDNAhau0044A03_F05
EXTvDNAhau0044A03_F06
EXTvDNAhau0044A03_F07
EXTvDNAhau0044A03_F08
EXTvDNAhau0044A03_F09
EXTvDNAhau0044A03_F10
EXTvDNAhau0044A03_F11
EXTvDNAhau0044A03_F12
EXTvDNAhau0044A03_G01
EXTvDNAhau0044A03_G02
EXTvDNAhau0044A03_G03
EXTvDNAhau0044A03_G04
EXTvDNAhau0044A03_G05
EXTvDNAhau0044A03_G06
EXTvDNAhau0044A03_G07
EXTvDNAhau0044A03_G08
EXTvDNAhau0044A03_G09
EXTvDNAhau0044A03_G10
EXTvDNAhau0044A03_G11
EXTvDNAhau0044A03_G12
EXTvDNAhau0044A03_H01
EXTvDNAhau0044A03_H02
EXTvDNAhau0044A03_H03
EXTvDNAhau0044A03_H04
EXTvDNAhau0044A03_H05
EXTvDNAhau0044A03_H06
EXTvDNAhau0044A03_H07
EXTvDNAhau0044A03_H08
EXTvDNAhau0044A03_H09
EXTvDNAhau0044A03_H10
EXTvDNAhau0044A03_H11
EXTvDNAhau0044A03_H12
EXTvDNAhau0045A04_A01
EXTvDNAhau0045A04_A02
EXTvDNAhau0045A04_A03
EXTvDNAhau0045A04_A04
EXTvDNAhau0045A04_A05
EXTvDNAhau0045A04_A06
EXTvDNAhau0045A04_A07
EXTvDNAhau0045A04_A08
EXTvDNAhau0045A04_A09
EXTvDNAhau0045A04_A10
EXTvDNAhau0045A04_A11
EXTvDNAhau0045A04_A12
EXTvDNAhau0045A04_B01
EXTvDNAhau0045A04_B02
EXTvDNAhau0045A04_B03
EXTvDNAhau0045A04_B04
EXTvDNAhau0045A04_B05
EXTvDNAhau0045A04_B06
EXTvDNAhau0045A04_B07
EXTvDNAhau0045A04_B08
EXTvDNAhau0045A04_B09
EXTvDNAhau0045A04_B10
EXTvDNAhau0045A04_B11
EXTvDNAhau0045A04_B12
EXTvDNAhau0045A04_C01
EXTvDNAhau0045A04_C02
EXTvDNAhau0045A04_C03
EXTvDNAhau0045A04_C04
EXTvDNAhau0045A04_C05
EXTvDNAhau0045A04_C06
EXTvDNAhau0045A04_C07
EXTvDNAhau0045A04_C08
EXTvDNAhau0045A04_C09
EXTvDNAhau0045A04_C10
EXTvDNAhau0045A04_C11
EXTvDNAhau0045A04_C12
EXTvDNAhau0045A04_D01
EXTvDNAhau0045A04_D02
EXTvDNAhau0045A04_D03
EXTvDNAhau0045A04_D04
EXTvDNAhau0045A04_D05
EXTvDNAhau0045A04_D06
EXTvDNAhau0045A04_D07
EXTvDNAhau0045A04_D08
EXTvDNAhau0045A04_D09
EXTvDNAhau0045A04_D10
EXTvDNAhau0045A04_D11
EXTvDNAhau0045A04_D12
EXTvDNAhau0045A04_E01
EXTvDNAhau0045A04_E02
EXTvDNAhau0045A04_E03
EXTvDNAhau0045A04_E04
EXTvDNAhau0045A04_E05
EXTvDNAhau0045A04_E06
EXTvDNAhau0045A04_E07
EXTvDNAhau0045A04_E08
EXTvDNAhau0045A04_E09
EXTvDNAhau0045A04_E10
EXTvDNAhau0045A04_E11
EXTvDNAhau0045A04_E12
EXTvDNAhau0045A04_F01
EXTvDNAhau0045A04_F02
EXTvDNAhau0045A04_F03
EXTvDNAhau0045A04_F04
EXTvDNAhau0045A04_F05
EXTvDNAhau0045A04_F06
EXTvDNAhau0045A04_F07
EXTvDNAhau0045A04_F08
EXTvDNAhau0045A04_F09
EXTvDNAhau0045A04_F10
EXTvDNAhau0045A04_F11
EXTvDNAhau0045A04_F12
EXTvDNAhau0045A04_G01
EXTvDNAhau0045A04_G02
EXTvDNAhau0045A04_G03
EXTvDNAhau0045A04_G04
EXTvDNAhau0045A04_G05
EXTvDNAhau0045A04_G06
EXTvDNAhau0045A04_G07
EXTvDNAhau0045A04_G08
EXTvDNAhau0045A04_G09
EXTvDNAhau0045A04_G10
EXTvDNAhau0045A04_G11
EXTvDNAhau0045A04_G12
EXTvDNAhau0045A04_H01
EXTvDNAhau0045A04_H02
EXTvDNAhau0045A04_H03
EXTvDNAhau0045A04_H04
EXTvDNAhau0045A04_H05
EXTvDNAhau0045A04_H06
EXTvDNAhau0045A04_H07
EXTvDNAhau0045A04_H08
EXTvDNAhau0045A04_H09
EXTvDNAhau0045A04_H10
EXTvDNAhau0045A04_H11
EXTvDNAhau0045A04_H12
EXTvDNAhau0046A05_A01
EXTvDNAhau0046A05_A02
EXTvDNAhau0046A05_A03
EXTvDNAhau0046A05_A04
EXTvDNAhau0046A05_A05
EXTvDNAhau0046A05_A06
EXTvDNAhau0046A05_A07
EXTvDNAhau0046A05_A08
EXTvDNAhau0046A05_A09
EXTvDNAhau0046A05_A10
EXTvDNAhau0046A05_A11
EXTvDNAhau0046A05_A12
EXTvDNAhau0046A05_B01
EXTvDNAhau0046A05_B02
EXTvDNAhau0046A05_B03
EXTvDNAhau0046A05_B04
EXTvDNAhau0046A05_B05
EXTvDNAhau0046A05_B06
EXTvDNAhau0046A05_B07
EXTvDNAhau0046A05_B08
EXTvDNAhau0046A05_B09
EXTvDNAhau0046A05_B10
EXTvDNAhau0046A05_B11
EXTvDNAhau0046A05_B12
EXTvDNAhau0046A05_C01
EXTvDNAhau0046A05_C02
EXTvDNAhau0046A05_C03
EXTvDNAhau0046A05_C04
EXTvDNAhau0046A05_C05
EXTvDNAhau0046A05_C06
EXTvDNAhau0046A05_C07
EXTvDNAhau0046A05_C08
EXTvDNAhau0046A05_C09
EXTvDNAhau0046A05_C10
EXTvDNAhau0046A05_C11
EXTvDNAhau0046A05_C12
EXTvDNAhau0046A05_D01
EXTvDNAhau0046A05_D02
EXTvDNAhau0046A05_D03
EXTvDNAhau0046A05_D04
EXTvDNAhau0046A05_D05
EXTvDNAhau0046A05_D06
EXTvDNAhau0046A05_D07
EXTvDNAhau0046A05_D08
EXTvDNAhau0046A05_D09
EXTvDNAhau0046A05_D10
EXTvDNAhau0046A05_D11
EXTvDNAhau0046A05_D12
EXTvDNAhau0046A05_E01
EXTvDNAhau0046A05_E02
EXTvDNAhau0046A05_E03
EXTvDNAhau0046A05_E04
EXTvDNAhau0046A05_E05
EXTvDNAhau0046A05_E06
EXTvDNAhau0046A05_E07
EXTvDNAhau0046A05_E08
EXTvDNAhau0046A05_E09
EXTvDNAhau0046A05_E10
EXTvDNAhau0046A05_E11
EXTvDNAhau0046A05_E12
EXTvDNAhau0046A05_F01
EXTvDNAhau0046A05_F02
EXTvDNAhau0046A05_F03
EXTvDNAhau0046A05_F04
EXTvDNAhau0046A05_F05
EXTvDNAhau0046A05_F06
EXTvDNAhau0046A05_F07
EXTvDNAhau0046A05_F08
EXTvDNAhau0046A05_F09
EXTvDNAhau0046A05_F10
EXTvDNAhau0046A05_F11
EXTvDNAhau0046A05_F12
EXTvDNAhau0046A05_G01
EXTvDNAhau0046A05_G02
EXTvDNAhau0046A05_G03
EXTvDNAhau0046A05_G04
EXTvDNAhau0046A05_G05
EXTvDNAhau0046A05_G06
EXTvDNAhau0046A05_G07
EXTvDNAhau0046A05_G08
EXTvDNAhau0046A05_G09
EXTvDNAhau0046A05_G10
EXTvDNAhau0046A05_G11
EXTvDNAhau0046A05_G12
EXTvDNAhau0046A05_H01
EXTvDNAhau0046A05_H02
EXTvDNAhau0046A05_H03
EXTvDNAhau0046A05_H04
EXTvDNAhau0046A05_H05
EXTvDNAhau0046A05_H06
EXTvDNAhau0046A05_H07
EXTvDNAhau0046A05_H08
EXTvDNAhau0046A05_H09
EXTvDNAhau0046A05_H10
EXTvDNAhau0046A05_H11
EXTvDNAhau0046A05_H12

## Sheet: hap_genotype
Locus	Haplotypes	blank__EXTvDNAhau0042A01_A01	2018_063_005__EXTvDNAhau0042A01_A02	2018_063_013__EXTvDNAhau0042A01_A03	2018_063_022__EXTvDNAhau0042A01_A04	2018_063_031__EXTvDNAhau0042A01_A05	2018_063_040__EXTvDNAhau0042A01_A06	2018_063_049__EXTvDNAhau0042A01_A07	2018_063_057__EXTvDNAhau0042A01_A08	2018_063_066__EXTvDNAhau0042A01_A09	2018_063_075__EXTvDNAhau0042A01_A10	2018_063_084__EXTvDNAhau0042A01_A11	2018_063_094__EXTvDNAhau0042A01_A12	P1__EXTvDNAhau0042A01_B01	2018_063_006__EXTvDNAhau0042A01_B02	2018_063_014__EXTvDNAhau0042A01_B03	2018_063_023__EXTvDNAhau0042A01_B04	2018_063_032__EXTvDNAhau0042A01_B05	2018_063_041__EXTvDNAhau0042A01_B06	2018_063_050__EXTvDNAhau0042A01_B07	2018_063_058__EXTvDNAhau0042A01_B08	2018_063_067__EXTvDNAhau0042A01_B09	2018_063_076__EXTvDNAhau0042A01_B10	2018_063_086__EXTvDNAhau0042A01_B11	2018_063_095__EXTvDNAhau0042A01_B12	P1__EXTvDNAhau0042A01_C01	2018_063_007__EXTvDNAhau0042A01_C02	2018_063_015__EXTvDNAhau0042A01_C03	2018_063_024__EXTvDNAhau0042A01_C04	2018_063_033__EXTvDNAhau0042A01_C05	2018_063_042__EXTvDNAhau0042A01_C06	2018_063_051__EXTvDNAhau0042A01_C07	2018_063_059__EXTvDNAhau0042A01_C08	2018_063_069__EXTvDNAhau0042A01_C09	2018_063_077__EXTvDNAhau0042A01_C10	2018_063_087__EXTvDNAhau0042A01_C11	2018_063_096__EXTvDNAhau0042A01_C12	P2__EXTvDNAhau0042A01_D01	2018_063_008__EXTvDNAhau0042A01_D02	2018_063_016__EXTvDNAhau0042A01_D03	2018_063_025__EXTvDNAhau0042A01_D04	2018_063_034__EXTvDNAhau0042A01_D05	2018_063_043__EXTvDNAhau0042A01_D06	2018_063_052__EXTvDNAhau0042A01_D07	2018_063_060__EXTvDNAhau0042A01_D08	2018_063_070__EXTvDNAhau0042A01_D09	2018_063_078__EXTvDNAhau0042A01_D10	2018_063_088__EXTvDNAhau0042A01_D11	2018_063_097__EXTvDNAhau0042A01_D12
rhMAS_5GT_cons95	1(0.52);3(0.26);4(0.22);	./.:0	3/1:19,13	1/4:39,31	3/1:15,6	1/4:24,22	4/1:14,14	3/1:49,45	1/3:40,20	1/1:39	3/1:6,2	4/1:13,11	1/3:11,6	1/1:3	3/1:8,7	4/1:24,18	3/1:15,7	1/3:20,18	1/3:20,14	1/3:23,14	4/1:47,41	1/4:18,14	1/4:8,6	1/1:6	1/4:38,35	1/1:3	4/1:23,14	1/4:15,12	3/1:18,8	4/1:5,4	1/3:30,29	4/1:5,3	1/4:28,22	1/4:19,12	1/3:32,24	3/1:15,8	3/1:25,19	4/3:14,12	1/3:21,13	1/4:18,12	1/4:29,19	3/1:27,21	4/1:20,15	3/1:47,34	3/1:31,21	3/1:24,17	4/1:12,8	3/1:8,5	1/3:31,30
rhMAS_SDI_p2_AG11_chr18_30Mb	1(0.61);2(0.39);	./.:0	1/1:29	1/1:20	1/1:7	1/1:26	1/2:13,5	1/1:9	1/1:19	2/1:15,10	1/1:20	2/2:1	1/1:31	2/1:11,10	2/2:18	1/1:14	1/1:38	1/1:8	1/1:28	1/1:15	2/1:11,9	1/1:5	1/1:21	1/2:14,14	2/2:5	2/1:21,14	2/2:9	1/2:18,11	1/2:14,14	1/2:12,9	1/1:35	2/2:7	2/2:5	2/2:7	2/2:10	1/1:5	2/1:10,9	1/1:12	1/1:18	1/1:17	2/2:5	1/1:22	2/1:17,11	1/1:33	2/2:9	1/1:31	2/1:14,11	1/2:19,9	1/1:8
rhMAS_SDI_p3_AGL11	1(0.92);2(0.08);	./.:0	1/1:45	1/1:67	1/1:34	1/1:47	1/1:36	1/1:47	1/1:57	1/1:51	1/1:52	1/1:30	1/1:57	1/1:31	1/2:33,6	1/1:38	1/1:42	1/2:26,5	1/1:66	1/1:55	1/1:49	1/1:51	1/1:57	1/1:40	1/1:31	1/1:32	1/1:34	1/1:51	1/1:37	1/2:35,4	1/1:61	1/1:35	1/1:53	1/2:36,4	1/1:30	1/1:31	1/1:40	1/1:42	1/2:25,4	1/1:33	1/1:34	1/1:54	1/2:77,8	1/1:52	1/1:53	1/1:36	1/2:38,5	1/2:54,8	1/1:32
rhMAS_SDI_p4_AGL11	100001(0.32);8(0.26);7(0.22);29(0.11);10(0.05);13(0.02);100004(0.01);6(0.01);	./.:0	7/10:21,5	7/29:35,14	100001/100001:21	7/10:48,11	7/8:26,26	100001/29:45,15	100001/29:50,19	8/13:15,5	100001/29:39,16	100001/8:23,16	7/10:31,6	8/13:17,5	8/100001:25,25	100001/100001:26	7/29:32,15	100001/100004:21,3	7/29:37,11	100001/29:37,14	7/8:34,20	100001/29:41,17	100001/29:77,16	8/13:15,3	8/100001:41,39	8/13:17,2	100001/8:26,21	7/8:36,13	7/8:14,8	8/7:22,18	7/10:51,6	8/100001:25,21	100001/8:46,29	100001/8:23,10	100001/8:36,35	100001/100001:20	7/8:38,27	7/100001:26,18	7/10:18,2	100001/100001:35	100001/8:29,16	7/10:30,5	7/8:56,53	7/10:43,10	100001/8:35,33	7/10:25,3	7/8:23,15	7/8:39,21	100001/29:41,10
rhMAS_5GT_700	1(0.53);2(0.26);4(0.21);	./.:0	1/2:104,99	4/1:134,125	2/1:103,92	4/1:159,141	1/4:118,107	1/2:116,114	2/1:167,130	1/1:184	2/1:204,189	4/1:108,87	1/2:116,110	1/1:224	2/1:113,97	4/1:93,91	1/2:181,175	1/2:75,73	2/1:190,136	2/1:143,126	4/1:134,108	4/1:158,157	1/4:272,262	1/1:222	4/1:113,103	1/1:222	1/4:122,89	4/1:103,96	2/1:88,77	4/1:120,115	2/1:173,156	4/1:103,75	4/1:142,115	4/1:93,88	2/1:134,121	2/1:72,69	1/2:103,91	4/2:83,77	1/2:69,61	4/1:98,83	4/1:90,78	2/1:78,77	1/4:195,188	2/1:123,118	2/1:139,122	2/1:80,66	4/1:104,97	2/1:169,167	1/2:125,90
rhMAS_chr18_33974023	100005(0.25);100001(0.25);100007(0.25);100003(0.25);	./.:0	./.:0	./.:0	./.:0	./.:0	./.:0	./.:0	./.:0	./.:0	./.:0	./.:0	./.:0	./.:0	./.:0	./.:0	./.:0	./.:0	./.:0	./.:0	./.:0	./.:0	./.:0	./.:0	./.:0	./.:0	./.:0	./.:0	./.:0	./.:0	./.:0	./.:0	./.:0	./.:0	./.:0	./.:0	./.:0	./.:0	./.:0	./.:0	./.:0	./.:0	./.:0	./.:0	./.:0	./.:0	./.:0	./.:0	./.:0
rhMAS_Ren6_PN9_068	5(0.41);1(0.15);100001(0.15);8(0.14);3(0.07);23(0.02);2(0.02);88(0.02);4(0.01);6(0.01);	./.:0	3/3:1	./.:0	./.:0	100001/100001:1	./.:0	./.:0	1/1:1	./.:0	5/5:1	./.:0	./.:0	./.:0	./.:0	./.:0	./.:0	./.:0	./.:0	2/2:1	./.:0	./.:0	5/5:1	./.:0	./.:0	./.:0	./.:0	./.:0	./.:0	5/5:1	./.:0	./.:0	./.:0	./.:0	1/1:1	./.:0	./.:0	./.:0	./.:0	./.:0	./.:0	100001/100001:1	./.:0	./.:0	1/1:1	5/5:1	./.:0	./.:0	./.:0
rhMAS_Ren7_PN19_018	6(0.35);5(0.34);110(0.28);10(0.03);	./.:0	110/5:3,2	6/6:11	110/6:2,1	5/5:2	5/5:3	5/5:13	110/110:2	5/6:5,3	110/110:3	110/6:6,3	5/5:8	5/5:1	5/110:3,1	110/6:11,8	110/110:1	110/6:6,6	6/6:8	110/6:9,2	5/10:4,2	6/6:6	6/6:1	6/6:1	6/6:4	5/5:1	6/6:4	110/110:7	110/5:5,4	./.:0	6/6:9	5/5:3	5/5:9	6/110:3,1	110/6:6,5	5/110:7,4	110/5:4,4	110/110:4	110/5:10,7	110/6:4,3	5/5:9	6/5:5,1	110/6:4,3	5/5:8	6/110:6,2	110/6:8,6	5/5:1	5/5:1	5/5:6
rhMAS_Ren7_VVip17	3(0.34);19(0.26);9(0.24);11(0.07);10(0.05);35(0.03);	./.:0	19/3:5,3	9/11:12,5	19/9:9,2	3/10:10,2	3/3:4	3/10:9,2	19/3:18,5	3/9:3,2	19/3:15,9	19/19:4	3/10:6,1	3/9:3,2	19/19:5	19/11:6,2	19/35:9,4	9/19:3,3	9/11:13,4	19/9:16,13	3/3:10	9/11:8,5	3/9:7,6	9/11:3,2	9/3:11,5	3/3:2	9/3:11,8	3/9:3,2	19/19:7	19/3:8,5	19/9:10,6	10/10:1	3/10:8,5	19/11:9,2	3/11:5,4	19/35:4,2	3/19:5,3	19/35:3,1	19/3:6,3	19/9:5,3	3/3:3	9/3:4,2	19/11:15,7	3/3:11	19/9:15,8	19/19:3	3/3:2	3/10:7,2	3/3:10
rhMAS_Ren7_VVIu09	4(0.23);41(0.18);100001(0.13);5(0.09);100007(0.07);2(0.06);6(0.04);3(0.04);33(0.04);9(0.03);18(0.02);7(0.02);100014(0.02);76(0.02);100033(0.02);	./.:0	./.:0	./.:0	./.:0	./.:0	./.:0	./.:0	./.:0	./.:0	./.:0	./.:0	./.:0	./.:0	./.:0	./.:0	./.:0	./.:0	./.:0	./.:0	./.:0	./.:0	./.:0	./.:0	./.:0	./.:0	./.:0	./.:0	./.:0	./.:0	./.:0	./.:0	./.:0	./.:0	5/5:1	./.:0	6/6:1	./.:0	./.:0	./.:0	./.:0	./.:0	./.:0	./.:0	./.:0	./.:0	./.:0	./.:0	./.:0
rhMAS_Run1_CB3334	1(0.50);100001(0.25);100012(0.25);	./.:0	./.:0	./.:0	./.:0	./.:0	./.:0	./.:0	./.:0	./.:0	./.:0	./.:0	./.:0	./.:0	./.:0	./.:0	./.:0	./.:0	./.:0	./.:0	./.:0	./.:0	./.:0	./.:0	./.:0	./.:0	./.:0	./.:0	./.:0	./.:0	./.:0	./.:0	./.:0	./.:0	./.:0	./.:0	./.:0	./.:0	./.:0	./.:0	./.:0	./.:0	./.:0	./.:0	./.:0	./.:0	./.:0	./.:0	./.:0
rhMASpr_t_r63_comp42667_c0_seq3	1(1.00);	./.:0	1/1:8	1/1:13	1/1:42	1/1:12	1/1:26	1/1:64	1/1:55	1/1:18	1/1:79	1/1:43	1/1:17	1/1:28	1/1:51	1/1:38	1/1:13	1/1:23	1/1:16	1/1:51	1/1:11	1/1:66	1/1:10	1/1:24	1/1:62	1/1:25	1/1:49	1/1:18	1/1:12	1/1:14	1/1:12	1/1:43	1/1:57	1/1:37	1/1:46	1/1:36	1/1:14	1/1:35	1/1:6	1/1:49	1/1:44	1/1:10	1/1:34	1/1:21	1/1:52	1/1:12	1/1:9	1/1:24	1/1:43
rhMASpr_t_r64_183comp31351_c0_seq2tmv	5(0.25);7(0.24);93(0.22);1(0.22);2(0.05);3(0.03);	./.:0	7/1:14,12	7/1:16,8	93/5:14,14	7/1:21,6	5/1:12,11	93/2:11,9	7/93:20,18	7/5:20,13	7/93:25,19	5/93:11,9	5/1:15,10	7/5:17,15	93/5:12,12	7/2:11,8	1/7:19,11	93/7:12,10	1/7:17,15	7/2:17,15	1/5:7,6	7/93:14,11	7/1:20,15	5/7:17,13	93/5:15,14	7/5:17,11	5/93:12,7	1/5:10,10	5/1:11,7	5/1:7,6	7/1:9,7	5/93:15,9	93/2:20,7	93/7:10,8	2/93:7,6	7/93:9,6	1/5:11,11	93/1:12,7	7/1:8,5	7/93:16,9	5/93:11,10	1/7:13,6	5/1:18,13	1/5:11,11	93/2:13,11	7/1:7,5	5/1:9,5	1/5:16,16	7/2:12,9
rhMASpr_t_r65_comp42667_c0_seq3	1(0.39);6(0.22);93(0.17);3(0.14);2(0.06);4(0.01);	./.:0	6/1:3,1	1/6:7,3	1/3:13,5	6/6:3	1/3:10,4	2/93:4,3	93/6:9,5	1/6:15,4	2/6:7,4	1/93:12,10	1/3:26,7	6/1:8,8	1/93:10,7	93/6:3,2	6/1:5,3	93/6:7,2	6/1:3,2	2/93:4,4	1/1:15	6/2:6,4	1/6:9,8	1/6:10,5	1/2:13,5	1/6:16,7	1/2:12,4	1/1:12	1/1:22	1/3:6,1	1/6:7,1	1/2:9,3	1/93:13,5	93/2:3,2	6/93:5,2	6/93:6,3	1/3:12,8	1/93:3,1	1/1:5	93/2:3,2	1/1:11	6/1:7,3	1/3:22,3	1/1:23	1/93:17,5	6/1:4,1	1/3:8,4	1/1:34	2/6:2,2
rhMASpr_t1_r60_comp43401_c0_seq1	7(0.60);4(0.40);	./.:0	./.:0	4/4:4	./.:0	./.:0	./.:0	4/4:3	./.:0	./.:0	./.:0	./.:0	./.:0	./.:0	./.:0	./.:0	./.:0	./.:0	./.:0	./.:0	7/7:1	./.:0	./.:0	./.:0	./.:0	./.:0	./.:0	./.:0	./.:0	./.:0	./.:0	./.:0	./.:0	./.:0	4/7:1,1	./.:0	7/7:2	./.:0	./.:0	./.:0	./.:0	4/4:1	./.:0	./.:0	./.:0	./.:0	./.:0	./.:0	./.:0
rhMASpr_t1_r61_comp47732_c0_seq1	1(1.00);	./.:0	1/1:35	1/1:58	1/1:12	1/1:67	1/1:34	1/1:22	1/1:37	1/1:30	1/1:40	1/1:12	1/1:40	1/1:24	1/1:13	1/1:19	1/1:61	1/1:14	1/1:63	1/1:27	1/1:43	1/1:37	1/1:80	1/1:25	1/1:39	1/1:18	1/1:22	1/1:24	1/1:22	1/1:25	1/1:65	1/1:6	1/1:31	1/1:12	1/1:17	1/1:14	1/1:51	1/1:13	1/1:19	1/1:20	1/1:15	1/1:33	1/1:62	1/1:59	1/1:15	1/1:24	1/1:28	1/1:60	1/1:26
rh_SDI_e7_AGL11	1(0.32);5(0.32);4(0.26);33(0.05);19(0.04);	./.:0	1/4:8,5	1/4:20,20	1/5:12,3	1/4:21,20	./.:0	1/5:10,7	1/5:17,17	1/1:10	1/5:34,24	5/33:4,1	1/19:12,3	1/1:4	5/5:4	1/5:12,3	4/1:25,5	1/5:2,2	1/4:13,13	1/5:21,19	4/4:10	1/5:13,12	1/5:28,23	1/1:13	5/5:18	1/1:8	5/5:10	4/4:1	4/4:3	4/19:7,1	4/1:24,17	5/5:2	5/5:21	33/33:1	5/5:19	1/5:6,4	4/4:7	4/5:3,2	1/4:8,1	1/5:14,3	33/5:1,1	1/4:7,4	4/4:25	1/4:19,8	5/5:20	1/19:5,1	19/4:1,1	4/4:23	5/1:13,11
Muscat_CM	1(0.46);10(0.29);2(0.26);	./.:0	1/1:13	1/2:36,28	2/10:10,5	10/2:7,2	2/10:4,3	10/2:58,50	10/1:8,6	10/1:10,10	1/1:2	1/1:17	2/10:3,1	./.:0	10/1:6,5	1/1:67	2/2:2	10/2:45,26	1/1:4	10/2:13,9	10/1:42,42	1/1:20	2/2:1	1/10:2,1	1/10:24,18	10/10:1	1/1:26	10/1:9,6	1/2:23,17	10/2:2,1	1/2:15,8	10/1:4,3	1/1:41	10/2:15,7	1/10:29,22	10/2:11,7	1/10:23,21	1/2:9,4	1/1:101	2/10:6,1	10/2:20,19	1/1:95	10/2:4,4	2/10:19,18	2/10:23,22	1/2:39,23	10/2:2,1	1/2:3,1	1/1:108
Muscat_CT	1(0.51);2(0.26);6(0.22);12(0.02);	./.:0	6/2:4,1	2/1:8,3	1/1:2	1/1:1	./.:0	1/1:29	6/6:3	1/2:5,4	./.:0	2/6:2,1	1/1:1	./.:0	1/1:2	2/6:6,5	2/2:1	1/1:17	6/6:1	1/1:7	1/6:16,9	2/6:2,1	./.:0	./.:0	1/6:5,4	./.:0	2/6:2,1	1/1:3	1/2:3,1	1/1:2	1/2:3,2	6/6:1	2/6:3,2	1/12:3,1	1/6:3,2	1/1:3	1/12:3,1	1/1:1	6/2:10,8	1/1:2	1/1:11	2/6:12,5	1/1:1	1/1:9	1/1:3	1/2:10,2	1/1:1	2/2:1	2/6:6,4
P1_1_7679179_1002_VariantMasked	1(0.62);2(0.37);3(0.01);	./.:0	1/2:11,3	./.:0	1/2:17,2	1/2:23,6	1/2:11,2	./.:0	1/2:31,6	./.:0	./.:0	./.:0	./.:0	1/2:13,6	1/2:15,4	1/2:16,2	./.:0	1/1:4	1/2:39,6	1/1:25	1/1:1	./.:0	1/2:42,8	1/2:11,3	./.:0	1/1:12	1/2:27,4	./.:0	1/2:9,2	1/2:13,2	./.:0	1/1:14	1/2:16,6	./.:0	./.:0	1/2:11,2	./.:0	./.:0	1/1:7	1/2:14,3	./.:0	1/2:8,4	./.:0	1/2:26,12	1/2:25,7	1/1:12	1/2:12,4	1/1:45	1/2:14,3
P1_1_7687844_1002_VariantMasked	1(0.89);3(0.04);2(0.04);31(0.02);4(0.01);	./.:0	1/1:3	./.:0	./.:0	./.:0	./.:0	./.:0	1/2:1,1	./.:0	./.:0	./.:0	./.:0	./.:0	1/1:1	1/2:5,1	./.:0	1/1:8	./.:0	./.:0	./.:0	./.:0	./.:0	./.:0	./.:0	./.:0	1/1:1	./.:0	1/1:2	./.:0	./.:0	1/1:1	1/3:3,1	./.:0	./.:0	./.:0	./.:0	./.:0	1/1:7	./.:0	./.:0	1/1:2	./.:0	1/1:6	1/2:2,1	1/1:2	./.:0	3/3:1	1/1:12
P1_apt3_7641402_1002_VariantMasked	1(0.30);244(0.25);2(0.23);8(0.22);	./.:0	1/244:22,14	244/2:21,13	244/1:16,16	244/1:19,16	1/8:18,13	2/8:7,7	1/244:38,25	2/2:25	2/244:46,38	2/244:9,2	2/244:30,28	1/2:26,19	244/1:23,7	1/244:12,10	2/8:22,15	1/244:14,10	244/1:17,12	1/8:22,20	8/2:24,15	244/2:16,13	1/8:33,27	1/2:20,19	2/8:11,10	1/2:24,18	1/8:23,18	8/2:19,16	1/244:15,9	1/8:20,18	2/244:23,20	8/1:11,11	1/244:15,9	2/8:18,11	2/8:10,9	244/1:14,9	2/244:15,10	244/8:18,9	8/1:8,6	8/1:9,7	2/244:13,7	1/244:16,4	2/244:28,19	1/8:25,22	8/1:29,23	244/1:10,3	8/1:16,15	8/1:42,18	1/244:18,14
P2_INP1_7819486_1002_VariantMasked	1(0.38);2(0.32);8(0.23);3(0.07);	./.:0	1/1:18	2/2:62	1/3:18,2	1/3:46,7	8/1:22,19	2/8:29,23	1/1:47	2/2:47	2/2:78	2/2:17	2/2:33	2/1:22,20	1/1:23	1/1:17	2/8:77,69	1/1:17	1/1:70	8/1:62,45	2/8:55,46	2/2:52	1/8:85,69	2/1:27,26	8/2:39,35	1/2:22,18	8/1:51,42	2/8:24,23	1/1:15	1/8:20,14	2/2:49	1/8:18,15	1/1:56	2/8:20,18	2/8:46,31	1/3:7,3	2/2:37	8/3:13,4	8/1:11,9	1/8:23,20	2/2:27	1/1:19	2/2:80	1/8:58,54	8/1:41,29	1/1:16	1/8:18,16	8/1:70,56	1/1:42
REN4_PsGc31_1268945_1269945	100007(1.00);	./.:0	./.:0	./.:0	./.:0	./.:0	./.:0	./.:0	./.:0	./.:0	./.:0	./.:0	./.:0	./.:0	./.:0	./.:0	./.:0	./.:0	./.:0	./.:0	./.:0	./.:0	./.:0	./.:0	./.:0	./.:0	./.:0	./.:0	./.:0	./.:0	./.:0	./.:0	./.:0	./.:0	./.:0	./.:0	./.:0	./.:0	./.:0	./.:0	./.:0	./.:0	./.:0	./.:0	./.:0	./.:0	./.:0	./.:0	./.:0
REN4_PsGc31_1387489_1388489	3(1.00);	./.:0	./.:0	./.:0	./.:0	./.:0	./.:0	./.:0	./.:0	./.:0	./.:0	./.:0	./.:0	./.:0	./.:0	./.:0	./.:0	./.:0	./.:0	./.:0	./.:0	./.:0	./.:0	./.:0	./.:0	./.:0	./.:0	./.:0	./.:0	./.:0	./.:0	./.:0	./.:0	./.:0	./.:0	./.:0	./.:0	./.:0	./.:0	./.:0	./.:0	./.:0	./.:0	./.:0	./.:0	./.:0	./.:0	./.:0	./.:0
REN4_PsGc31_555062_556062	100001(0.30);100003(0.29);100020(0.09);100011(0.08);100004(0.08);100007(0.05);100044(0.03);1(0.02);100034(0.02);100026(0.02);100040(0.01);	./.:0	./.:0	./.:0	1/1:1	./.:0	100003/100011:1,1	./.:0	./.:0	./.:0	./.:0	./.:0	./.:0	./.:0	./.:0	./.:0	./.:0	./.:0	./.:0	100007/100034:1,1	./.:0	./.:0	./.:0	./.:0	100003/100003:1	./.:0	1/100040:1,1	./.:0	./.:0	100020/100020:1	./.:0	./.:0	./.:0	./.:0	./.:0	100011/100011:1	./.:0	./.:0	100003/100003:1	./.:0	./.:0	./.:0	100001/100001:1	./.:0	./.:0	./.:0	100007/100007:1	./.:0	./.:0
REN4_PsGc31_908942_909942	20(0.72);6(0.28);	./.:0	6/6:1	./.:0	20/20:27	./.:0	6/6:1	20/20:29	20/20:26	6/6:1	20/20:23	20/20:24	6/6:1	./.:0	20/20:14	20/20:21	./.:0	20/20:22	./.:0	20/20:18	./.:0	20/20:28	./.:0	./.:0	20/20:20	./.:0	20/20:25	./.:0	./.:0	./.:0	6/6:1	20/20:19	20/20:26	20/20:14	20/20:27	20/20:12	./.:0	20/20:11	6/6:2	20/20:18	20/20:20	./.:0	./.:0	6/6:1	20/20:23	./.:0	./.:0	./.:0	20/20:26
ScLoKvP_762_RUN1_12319_13319	1(0.70);2(0.30);	./.:0	./.:0	./.:0	./.:0	./.:0	./.:0	./.:0	./.:0	./.:0	./.:0	./.:0	./.:0	./.:0	./.:0	./.:0	./.:0	./.:0	./.:0	./.:0	./.:0	./.:0	./.:0	./.:0	./.:0	./.:0	./.:0	./.:0	./.:0	./.:0	./.:0	./.:0	./.:0	./.:0	./.:0	./.:0	./.:0	./.:0	./.:0	./.:0	./.:0	./.:0	./.:0	./.:0	./.:0	./.:0	./.:0	./.:0	./.:0
ScLoKvP_762_RUN1_23027_24027	1(0.88);100070(0.12);	./.:0	./.:0	./.:0	./.:0	./.:0	./.:0	./.:0	./.:0	./.:0	./.:0	./.:0	./.:0	./.:0	./.:0	./.:0	./.:0	./.:0	./.:0	./.:0	./.:0	./.:0	./.:0	./.:0	./.:0	./.:0	./.:0	./.:0	./.:0	./.:0	./.:0	./.:0	./.:0	./.:0	./.:0	./.:0	./.:0	./.:0	./.:0	./.:0	./.:0	./.:0	./.:0	./.:0	./.:0	./.:0	./.:0	./.:0	./.:0
ScLoKvP_762_RUN1_37261_38261	1(0.22);5(0.15);2(0.13);100006(0.11);100004(0.11);7(0.04);100002(0.04);100005(0.03);3(0.03);22(0.03);13(0.03);8(0.02);100010(0.02);34(0.01);25(0.01);	./.:0	8/8:1	100006/100005:6,4	5/7:2,1	100004/100010:2,2	100006/100004:1,1	1/2:3,3	1/1:4	./.:0	2/3:3,2	./.:0	100006/100004:1,1	./.:0	2/3:1,1	5/5:2	1/3:4,2	5/3:2,1	1/2:2,2	100006/100002:7,4	100004/100006:5,4	100006/100006:3	8/1:1,1	./.:0	1/5:5,4	./.:0	1/7:8,6	1/5:2,1	./.:0	./.:0	100006/100005:5,2	5/7:1,1	1/2:3,2	1/5:1,1	3/1:5,3	5/5:2	1/7:5,3	5/2:2,1	5/5:4	3/3:2	5/34:2,1	1/25:1,1	100005/100005:4	1/5:3,2	100006/100002:7,3	./.:0	1/5:1,1	1/7:4,3	1/22:4,1
ScLoKvP_762_RUN1_42624_43624	1(1.00);	./.:0	./.:0	./.:0	./.:0	./.:0	./.:0	./.:0	./.:0	./.:0	./.:0	./.:0	./.:0	./.:0	./.:0	./.:0	./.:0	./.:0	./.:0	./.:0	./.:0	./.:0	./.:0	./.:0	./.:0	./.:0	./.:0	./.:0	./.:0	./.:0	./.:0	./.:0	./.:0	./.:0	./.:0	./.:0	./.:0	./.:0	./.:0	./.:0	./.:0	./.:0	./.:0	./.:0	./.:0	./.:0	./.:0	./.:0	./.:0
ScLoKvP_762_RUN1_49721_50721	1(0.73);100001(0.27);	./.:0	1/1:2	100001/1:3,3	1/1:1	1/1:1	./.:0	1/1:10	1/1:2	1/1:1	./.:0	./.:0	100001/100001:1	./.:0	100001/1:1,1	1/1:6	./.:0	1/1:16	100001/100001:1	100001/100001:1	100001/100001:4	./.:0	./.:0	./.:0	1/1:5	./.:0	1/1:1	1/1:1	./.:0	./.:0	1/1:1	./.:0	1/100001:7,3	100001/100001:1	100001/100001:2	1/1:5	1/100001:2,1	1/1:2	1/1:34	1/1:2	1/1:1	100001/100001:5	./.:0	1/1:2	1/1:4	1/100001:6,4	./.:0	./.:0	1/1:2
ScLoKvP_762_RUN1_50011_51011	100001(0.32);17(0.26);2(0.16);5(0.05);11(0.05);34(0.04);1(0.04);7(0.03);8(0.02);16(0.01);3(0.01);	./.:0	./.:0	./.:0	./.:0	./.:0	./.:0	./.:0	100001/100001:1	./.:0	./.:0	./.:0	34/34:1	./.:0	./.:0	./.:0	./.:0	./.:0	./.:0	100001/100001:2	7/7:1	100001/100001:2	./.:0	./.:0	./.:0	./.:0	./.:0	./.:0	./.:0	./.:0	./.:0	100001/100001:1	./.:0	./.:0	1/1:1	./.:0	./.:0	17/17:1	17/17:1	./.:0	./.:0	./.:0	17/17:2	./.:0	5/5:1	./.:0	100001/2:1,1	1/17:1,1	./.:0
ScLoKvP_762_RUN1_52509_53509	1(0.75);100005(0.25);	./.:0	./.:0	./.:0	./.:0	./.:0	./.:0	./.:0	./.:0	./.:0	./.:0	./.:0	./.:0	./.:0	./.:0	./.:0	./.:0	./.:0	./.:0	./.:0	./.:0	./.:0	./.:0	./.:0	./.:0	./.:0	./.:0	./.:0	./.:0	./.:0	./.:0	./.:0	./.:0	./.:0	./.:0	./.:0	./.:0	./.:0	./.:0	./.:0	./.:0	./.:0	./.:0	./.:0	./.:0	./.:0	./.:0	./.:0	./.:0
ScLoKvP_762_RUN1_72189_73189		./.:0	./.:0	./.:0	./.:0	./.:0	./.:0	./.:0	./.:0	./.:0	./.:0	./.:0	./.:0	./.:0	./.:0	./.:0	./.:0	./.:0	./.:0	./.:0	./.:0	./.:0	./.:0	./.:0	./.:0	./.:0	./.:0	./.:0	./.:0	./.:0	./.:0	./.:0	./.:0	./.:0	./.:0	./.:0	./.:0	./.:0	./.:0	./.:0	./.:0	./.:0	./.:0	./.:0	./.:0	./.:0	./.:0	./.:0	./.:0
ScLoKvP_762_RUN1_73233_74233	3(0.55);7(0.15);6(0.13);100014(0.07);1(0.05);100010(0.02);12(0.02);100053(0.02);	./.:0	./.:0	./.:0	./.:0	./.:0	./.:0	./.:0	./.:0	./.:0	3/3:1	./.:0	./.:0	./.:0	./.:0	./.:0	./.:0	./.:0	./.:0	./.:0	./.:0	./.:0	./.:0	./.:0	./.:0	./.:0	./.:0	./.:0	./.:0	./.:0	./.:0	./.:0	./.:0	./.:0	./.:0	./.:0	./.:0	./.:0	./.:0	./.:0	./.:0	./.:0	./.:0	./.:0	./.:0	./.:0	./.:0	./.:0	./.:0
TA_1_7636634_1002_VariantMasked	1(0.64);2(0.27);100001(0.07);3(0.02);100010(0.01);	./.:0	./.:0	1/1:8	2/2:1	./.:0	1/2:1,1	1/1:3	1/2:6,4	./.:0	1/1:5	1/1:1	1/1:1	./.:0	3/1:1,1	100001/2:1,1	1/1:12	2/2:1	1/1:3	1/2:6,4	1/1:5	1/1:8	2/1:5,2	1/1:2	1/1:2	./.:0	2/1:3,1	./.:0	100001/1:1,1	./.:0	100001/1:1,1	./.:0	1/100010:3,1	1/1:3	1/1:8	2/2:1	1/1:6	./.:0	3/3:1	./.:0	1/1:2	100001/2:1,1	1/100001:8,1	1/1:2	2/1:6,3	1/1:1	1/1:1	1/2:6,3	2/1:4,2
TA_1_7639706_1002_VariantMasked	1(0.98);66(0.02);	./.:0	1/1:10	./.:0	1/1:7	1/1:7	1/1:3	./.:0	1/1:16	./.:0	./.:0	./.:0	./.:0	1/1:13	1/1:8	1/1:5	./.:0	1/1:5	1/1:9	1/1:6	./.:0	./.:0	1/1:9	1/1:4	./.:0	1/1:7	1/1:4	./.:0	1/1:2	1/66:9,1	./.:0	1/1:4	1/1:6	./.:0	./.:0	1/1:1	./.:0	./.:0	1/1:8	1/1:5	./.:0	1/1:7	./.:0	1/1:8	1/1:7	1/1:3	1/1:6	1/1:8	1/1:5
TA_1_7641402_1002_VariantMasked		./.:0	./.:0	./.:0	./.:0	./.:0	./.:0	./.:0	./.:0	./.:0	./.:0	./.:0	./.:0	./.:0	./.:0	./.:0	./.:0	./.:0	./.:0	./.:0	./.:0	./.:0	./.:0	./.:0	./.:0	./.:0	./.:0	./.:0	./.:0	./.:0	./.:0	./.:0	./.:0	./.:0	./.:0	./.:0	./.:0	./.:0	./.:0	./.:0	./.:0	./.:0	./.:0	./.:0	./.:0	./.:0	./.:0	./.:0	./.:0
TA_1_7644532_1002_VariantMasked	1(0.95);100002(0.03);100003(0.02);	./.:0	1/1:9	./.:0	1/1:4	1/1:15	1/1:6	./.:0	1/1:19	./.:0	./.:0	./.:0	./.:0	1/1:8	1/1:7	1/1:8	./.:0	1/1:5	1/1:14	1/1:11	./.:0	./.:0	1/1:10	1/1:4	./.:0	1/1:8	1/1:15	./.:0	1/1:16	1/1:11	./.:0	1/1:12	1/1:12	./.:0	./.:0	1/100002:6,1	./.:0	./.:0	1/1:5	1/1:10	./.:0	1/1:6	./.:0	1/1:18	1/1:15	1/1:1	1/1:11	1/1:17	1/1:9
TA_1_7693734_1002_VariantMasked	4(0.45);1(0.30);11(0.25);	./.:0	1/11:5,5	4/11:4,4	11/1:5,2	11/1:8,6	4/1:4,4	4/4:6	1/11:10,4	4/4:6	4/11:9,6	4/11:4,1	4/11:9,6	4/1:4,2	1/11:6,4	1/1:7	4/4:6	1/11:8,1	11/1:9,5	1/4:6,4	4/4:11	4/11:4,1	1/4:14,9	1/4:6,4	4/4:7	4/1:6,3	1/4:7,5	4/4:6	11/1:7,4	4/1:7,6	4/11:11,4	1/4:5,3	1/11:5,3	4/4:10	4/4:4	11/1:6,2	11/4:15,3	11/4:2,1	1/1:4	4/1:6,1	11/4:5,2	11/1:3,2	4/11:4,1	1/4:11,7	1/4:5,4	11/1:4,3	4/4:2	1/4:4,2	1/11:7,7
TA_1_7694230_1002_VariantMasked	1(0.31);2(0.25);100001(0.23);9(0.21);	./.:0	1/1:1	./.:0	./.:0	./.:0	9/1:1,1	2/9:5,3	./.:0	./.:0	./.:0	./.:0	./.:0	./.:0	./.:0	100001/100001:3	./.:0	100001/1:5,2	./.:0	./.:0	2/2:5	./.:0	./.:0	./.:0	2/2:1	./.:0	./.:0	./.:0	./.:0	./.:0	./.:0	./.:0	100001/100001:2	./.:0	9/9:1	100001/100001:1	./.:0	./.:0	9/1:9,6	./.:0	100001/2:3,1	100001/1:6,1	./.:0	9/9:1	./.:0	1/1:1	./.:0	./.:0	1/100001:6,4
TA_1_7694762_1002_VariantMasked	1(0.95);3(0.02);45(0.01);7(0.01);	./.:0	1/1:5	./.:0	1/1:1	1/1:3	1/1:2	./.:0	1/1:2	./.:0	./.:0	./.:0	./.:0	./.:0	1/1:4	1/1:8	./.:0	1/1:16	./.:0	1/1:6	1/1:1	./.:0	1/1:1	./.:0	./.:0	45/45:1	1/1:4	./.:0	1/1:7	1/1:1	./.:0	1/1:2	1/1:9	./.:0	1/1:1	1/1:4	./.:0	./.:0	1/1:13	1/1:2	3/3:1	1/1:11	./.:0	1/1:4	1/1:10	1/1:10	./.:0	1/1:3	1/1:16
TA_1_7699458_1002_VariantMasked	1(0.33);2(0.26);6(0.23);100001(0.17);	./.:0	100001/100001:2	2/100001:2,1	./.:0	./.:0	1/1:1	2/6:3,1	100001/1:2,1	2/2:4	./.:0	2/2:1	./.:0	1/1:1	1/100001:1,1	./.:0	./.:0	1/100001:7,2	./.:0	1/1:1	6/2:2,2	./.:0	./.:0	./.:0	6/2:2,1	./.:0	6/6:1	./.:0	1/1:1	6/6:1	2/100001:4,1	./.:0	1/1:3	6/2:1,1	6/2:4,1	100001/100001:1	100001/100001:3	6/6:2	1/6:2,1	./.:0	2/2:1	100001/1:3,2	./.:0	6/1:2,2	./.:0	100001/1:2,1	6/6:1	./.:0	1/100001:5,4
TA_1_7714298_1002_VariantMasked	1(0.72);3(0.09);95(0.03);100002(0.03);100001(0.02);8(0.02);81(0.02);4(0.02);100006(0.02);100011(0.02);7(0.01);100005(0.01);	./.:0	3/1:1,1	./.:0	3/8:2,1	1/1:21	./.:0	./.:0	1/1:33	./.:0	./.:0	./.:0	./.:0	1/1:3	1/81:2,1	./.:0	./.:0	100001/100001:1	1/1:35	1/1:25	./.:0	./.:0	1/7:9,2	8/3:1,1	1/1:2	3/3:1	1/1:35	./.:0	100006/100006:1	./.:0	./.:0	./.:0	1/1:24	./.:0	./.:0	8/100006:1,1	./.:0	./.:0	8/8:1	100002/3:1,1	./.:0	./.:0	4/4:1	1/1:24	1/1:26	./.:0	1/1:3	1/1:23	1/1:22
TA_1_7751332_1002_VariantMasked	1(0.55);3(0.40);100007(0.01);100001(0.01);100002(0.01);	./.:0	./.:0	./.:0	./.:0	1/1:1	./.:0	3/3:1	1/1:5	./.:0	100002/100002:2	./.:0	./.:0	1/1:1	1/1:2	./.:0	3/3:2	1/1:2	1/1:4	3/1:4,1	./.:0	./.:0	1/1:3	1/1:1	./.:0	100007/100007:1	1/1:2	3/3:3	./.:0	1/1:1	./.:0	3/1:2,1	1/1:1	3/3:1	./.:0	./.:0	./.:0	./.:0	./.:0	3/3:2	./.:0	1/1:2	./.:0	1/3:2,1	1/3:2,1	./.:0	3/3:2	3/1:4,2	./.:0
TA_1_7752747_1002_VariantMasked	1(0.52);426(0.25);2(0.23);	./.:0	1/426:12,2	2/426:9,5	1/426:13,11	426/1:15,12	1/1:18	1/2:8,7	1/426:15,7	2/2:10	426/2:19,9	2/426:5,3	2/426:8,7	1/2:9,6	1/426:9,7	1/426:3,2	1/2:17,6	1/426:12,6	426/1:10,6	1/1:38	1/2:10,6	426/2:6,5	1/1:59	1/2:12,11	1/2:10,4	1/2:10,3	1/1:28	1/2:11,5	1/426:13,4	1/1:21	426/2:9,8	1/1:26	1/426:10,8	1/2:14,3	1/2:4,4	1/426:7,3	2/426:5,2	426/1:7,5	1/1:17	1/1:14	2/426:9,3	1/426:7,7	426/2:15,9	1/1:31	1/1:30	1/426:6,5	1/1:15	1/1:36	1/426:11,8
TA_1_7807815_1002_VariantMasked	1(0.92);100007(0.04);2(0.03);	./.:0	1/1:1	./.:0	1/1:2	./.:0	1/1:1	./.:0	1/1:1	./.:0	./.:0	./.:0	./.:0	1/1:1	./.:0	1/100007:3,1	./.:0	1/1:4	1/1:3	./.:0	./.:0	./.:0	./.:0	./.:0	./.:0	./.:0	1/1:2	./.:0	1/1:2	./.:0	./.:0	./.:0	1/1:6	./.:0	./.:0	./.:0	./.:0	./.:0	1/1:2	./.:0	./.:0	1/1:2	./.:0	1/1:3	1/1:2	1/1:2	1/1:1	./.:0	1/1:6
TA_1_7814063_1002_VariantMasked	1(0.98);69(0.02);	./.:0	69/1:1,1	./.:0	1/1:6	./.:0	1/1:1	./.:0	1/1:2	./.:0	./.:0	./.:0	./.:0	./.:0	1/1:1	1/1:11	./.:0	1/1:8	1/1:3	./.:0	./.:0	./.:0	./.:0	1/1:1	./.:0	1/1:1	1/1:1	./.:0	1/1:6	1/1:1	./.:0	./.:0	1/1:4	./.:0	1/1:1	1/1:3	./.:0	./.:0	1/1:10	1/1:1	./.:0	1/1:4	./.:0	1/1:10	1/1:9	1/1:18	1/1:1	1/1:1	1/1:8
TA_1_7816326_1002_VariantMasked	1(0.88);5(0.05);2(0.05);24(0.03);	./.:0	./.:0	./.:0	./.:0	1/1:8	1/1:1	./.:0	1/1:14	./.:0	./.:0	./.:0	./.:0	./.:0	./.:0	./.:0	./.:0	./.:0	1/1:10	1/2:10,2	5/5:3	./.:0	1/1:20	./.:0	./.:0	./.:0	1/1:5	./.:0	./.:0	./.:0	./.:0	./.:0	1/1:12	./.:0	./.:0	./.:0	./.:0	./.:0	./.:0	./.:0	./.:0	./.:0	./.:0	1/1:8	1/2:6,3	./.:0	./.:0	1/1:8	1/1:9
TA_1_7820356_1002_VariantMasked	1(0.69);2(0.28);13(0.02);42(0.01);	./.:0	1/1:1	2/2:2	1/1:2	1/1:3	1/1:2	2/2:1	1/1:3	2/2:1	2/2:2	2/2:1	2/2:1	./.:0	1/1:2	1/1:1	1/1:2	1/1:2	1/42:3,1	1/1:8	1/1:1	2/2:4	1/1:8	1/1:1	2/1:3,1	./.:0	1/1:1	2/2:1	1/1:1	1/1:3	2/2:7	1/1:2	1/1:3	1/1:1	1/1:2	1/1:2	2/2:2	./.:0	1/1:6	1/13:5,1	./.:0	1/1:4	2/2:6	1/1:7	1/1:3	1/1:2	1/1:2	1/1:10	1/1:2
TA_1_7861327_1002_VariantMasked	1(0.30);538(0.25);6(0.24);5(0.22);	./.:0	1/538:2,2	538/6:10,6	1/538:6,5	1/538:9,8	1/5:5,5	6/5:6,3	1/538:5,5	6/6:9	6/538:14,14	6/538:6,6	6/538:12,10	6/1:7,3	538/1:9,6	1/538:5,2	5/6:14,7	1/1:4	1/538:10,4	1/5:11,8	6/5:8,1	6/538:11,2	5/1:16,15	6/1:12,9	5/6:6,5	1/6:7,5	5/1:7,4	6/5:9,4	1/538:8,8	1/5:4,4	6/538:9,9	5/1:10,5	1/538:16,7	6/5:5,5	6/5:7,5	538/1:3,2	538/6:8,4	538/5:6,6	1/5:4,4	1/5:8,6	6/538:5,5	1/538:5,3	6/538:19,12	1/5:7,6	1/5:6,5	538/1:4,3	5/1:8,3	1/5:7,7	1/538:6,3
TA_1_7903404_1002_VariantMasked	1(0.93);2(0.02);70(0.02);48(0.01);36(0.01);	./.:0	1/1:7	70/70:1	1/1:4	1/1:1	1/1:7	./.:0	1/1:5	./.:0	./.:0	./.:0	./.:0	./.:0	1/1:1	1/1:25	./.:0	1/1:27	1/1:4	1/1:9	2/2:1	./.:0	1/1:2	./.:0	./.:0	./.:0	1/48:8,1	./.:0	1/1:18	1/1:1	1/1:1	1/1:2	1/1:8	./.:0	./.:0	1/1:4	./.:0	./.:0	1/1:26	1/1:9	./.:0	1/1:31	./.:0	1/1:8	1/1:9	1/1:17	1/1:3	./.:0	1/1:33
TA_1_7905085_1002_VariantMasked	1(0.41);2(0.32);15(0.26);	./.:0	1/15:11,11	2/15:22,19	1/15:11,10	15/1:22,16	1/1:15	2/2:13	1/15:14,14	2/2:21	15/2:34,33	15/2:13,10	2/15:17,11	1/2:17,13	15/1:12,9	1/15:14,7	2/2:14	1/15:9,7	15/1:31,25	1/1:15	2/2:13	2/15:27,18	1/1:39	2/1:22,15	2/2:12	1/2:14,9	1/1:19	2/2:10	15/1:12,11	1/1:7	2/15:20,13	1/1:4	1/15:20,18	2/2:17	2/2:12	1/15:11,5	2/15:12,10	15/15:4	1/1:12	1/1:15	2/15:15,6	1/15:16,15	15/2:28,19	1/1:20	1/1:20	15/1:12,11	1/1:10	1/1:18	15/1:21,15
TA_1_7906196_1002_VariantMasked	4(0.46);1(0.38);14(0.15);	./.:0	1/14:3,3	4/14:15,2	1/1:4	1/1:3	1/4:3,2	4/4:21	1/1:8	4/4:12	./.:0	4/14:6,2	4/4:2	./.:0	1/1:6	1/1:20	./.:0	1/14:28,4	1/1:2	4/4:3	4/4:35	4/14:4,2	./.:0	./.:0	4/4:10	./.:0	1/4:11,4	4/4:6	1/1:13	4/1:1,1	4/4:7	1/1:2	1/14:8,6	4/4:7	4/4:7	1/14:5,2	4/4:6	14/4:3,2	1/4:24,6	1/4:2,1	4/4:11	1/14:25,7	4/4:2	1/4:15,4	1/4:9,2	1/1:20	1/1:1	./.:0	1/14:28,6
TA_1_7907053_1002_VariantMasked	1(0.90);100002(0.10);	./.:0	1/1:19	./.:0	1/1:20	1/1:42	1/1:28	100002/100002:1	1/1:47	./.:0	1/1:1	./.:0	./.:0	1/1:27	1/1:36	1/1:21	./.:0	1/1:22	1/1:44	1/1:40	./.:0	./.:0	1/1:83	1/1:25	1/1:1	1/1:22	1/1:34	./.:0	1/1:13	1/1:35	./.:0	1/1:22	1/1:48	100002/100002:1	./.:0	1/1:13	1/1:1	./.:0	1/1:8	1/1:18	./.:0	1/1:23	100002/100002:1	1/1:45	1/1:38	1/1:10	1/1:21	1/1:52	1/1:39
TA_1_7917619_1002_VariantMasked	1(0.30);100001(0.25);8(0.23);11(0.22);	./.:0	1/100001:24,14	8/100001:30,29	1/100001:21,20	1/100001:34,24	1/11:25,24	11/8:32,27	1/100001:41,27	8/8:42	8/100001:43,30	100001/8:32,30	100001/8:38,29	8/1:21,19	1/100001:27,26	100001/1:31,21	11/8:36,22	100001/1:25,20	1/100001:38,30	1/11:26,20	11/8:24,23	100001/8:32,30	11/1:41,35	8/1:34,25	11/8:33,20	1/8:21,18	11/1:26,19	8/11:28,17	1/100001:25,16	11/1:28,26	8/100001:22,20	1/11:24,21	100001/1:32,24	8/11:18,15	8/11:40,24	100001/1:26,20	8/100001:28,21	100001/11:21,15	1/11:14,11	1/11:18,17	8/100001:29,24	100001/1:30,18	100001/8:54,38	11/1:38,29	1/11:24,11	100001/1:18,17	1/11:24,19	1/11:39,27	1/100001:26,23
rh_chr1_10143990	1(0.54);6(0.24);100001(0.20);5(0.01);	./.:0	1/1:30	1/100001:28,18	1/6:18,9	1/1:71	1/100001:25,20	1/6:19,16	1/6:29,19	1/1:32	1/6:38,35	1/6:28,13	1/1:44	1/6:18,12	1/1:28	1/1:31	1/6:30,24	1/1:22	1/1:47	1/1:50	1/6:15,15	1/1:61	100001/1:47,32	1/6:20,16	1/100001:28,26	1/6:23,15	1/1:44	100001/1:23,8	1/1:27	1/1:29	6/1:23,15	100001/6:16,9	1/6:26,18	1/1:27	100001/1:23,22	100001/1:13,12	1/6:20,15	100001/1:10,10	6/100001:11,5	1/1:35	100001/1:12,11	1/1:24	100001/6:28,21	6/1:31,25	6/1:27,25	6/100001:13,8	6/1:13,10	6/100001:41,25	100001/6:35,20
rh_chr1_10197542	1(0.23);19(0.20);127(0.19);431(0.10);2(0.07);100001(0.06);42(0.04);176(0.03);100004(0.02);100006(0.02);100012(0.01);27(0.01);90(0.01);	./.:0	./.:0	127/1:3,3	./.:0	1/1:1	./.:0	19/19:4	19/19:2	./.:0	./.:0	./.:0	./.:0	./.:0	./.:0	./.:0	./.:0	./.:0	1/1:1	2/1:1,1	19/100004:2,1	2/2:1	./.:0	./.:0	127/176:5,1	./.:0	1/100006:1,1	./.:0	./.:0	./.:0	42/19:2,1	./.:0	19/19:1	./.:0	1/1:2	./.:0	./.:0	./.:0	./.:0	./.:0	./.:0	./.:0	19/19:1	19/19:1	100001/431:3,1	./.:0	./.:0	19/19:1	19/127:1,1
rh_chr1_10270991	1(0.77);9(0.21);67(0.02);	./.:0	1/1:16	1/9:21,18	1/1:13	1/1:27	1/9:12,6	1/1:43	1/1:18	1/1:20	1/1:7	1/1:27	1/67:9,2	1/67:2,1	1/1:18	1/67:22,3	1/1:16	1/1:15	1/1:25	1/1:32	1/1:31	1/1:42	9/1:7,6	1/67:10,2	9/1:16,13	1/1:3	1/1:42	9/1:7,6	1/1:13	1/1:18	1/1:31	1/9:7,4	1/1:16	1/1:23	1/9:21,14	1/9:9,8	1/1:32	9/1:5,3	1/9:8,8	1/1:22	1/9:16,13	1/1:24	9/1:16,14	1/1:45	1/1:19	1/9:17,12	1/1:11	9/1:8,4	1/9:19,19
rh_chr1_10327568	1(0.54);7(0.25);6(0.21);	./.:0	1/1:8	6/1:4,3	7/1:6,4	1/1:17	1/6:7,6	7/1:10,4	1/7:13,11	1/1:9	7/1:10,8	1/7:7,2	1/1:7	7/1:6,6	1/1:10	1/1:10	1/7:13,5	1/1:8	1/1:9	1/1:14	7/1:9,6	1/1:20	1/6:10,10	1/7:8,7	6/1:5,4	7/1:6,5	1/1:19	1/6:11,4	1/1:8	1/1:14	1/7:12,8	6/7:5,3	7/1:13,11	1/1:9	6/1:6,4	1/6:2,2	7/1:7,3	1/6:6,6	6/7:5,4	1/1:14	6/1:8,5	1/1:5	6/7:14,8	7/1:15,4	1/7:8,3	7/6:7,4	7/1:5,3	6/7:11,10	7/6:11,5
rh_chr1_10502666	2(0.54);3(0.25);180(0.21);	./.:0	2/2:48	2/180:31,28	3/2:29,28	2/2:68	180/2:27,26	3/2:25,25	2/3:39,18	2/2:43	3/2:43,42	3/2:24,20	2/2:64	3/2:30,28	2/2:53	2/2:28	3/2:28,28	2/2:44	2/2:61	2/2:62	2/3:29,28	2/2:57	180/2:60,57	2/3:37,31	180/2:34,21	3/2:20,19	2/2:50	2/180:27,26	2/2:29	2/2:45	3/2:34,20	3/180:29,24	2/3:26,24	2/2:40	2/180:35,31	180/2:28,14	2/3:33,25	180/2:22,22	3/180:21,12	2/2:53	180/2:26,25	2/2:37	180/3:46,45	3/2:27,27	2/3:35,16	180/3:24,16	3/2:27,21	180/3:53,39	180/3:31,20
rh_chr1_1060803	1(0.52);2(0.48);	./.:0	2/2:1	2/1:5,2	2/2:2	2/2:1	1/1:2	2/2:10	2/2:4	2/2:1	./.:0	2/1:2,1	1/1:2	./.:0	1/1:1	2/1:6,1	./.:0	1/1:7	2/2:2	1/1:2	2/2:2	2/2:2	./.:0	./.:0	1/1:10	./.:0	2/1:2,1	./.:0	1/1:6	./.:0	2/1:2,2	2/2:2	2/1:3,1	1/1:2	2/1:6,2	2/2:2	2/2:3	1/2:2,1	2/1:9,4	1/1:3	2/2:7	1/2:5,4	2/2:2	2/2:3	1/2:4,3	1/2:3,1	./.:0	./.:0	1/1:6
rh_chr1_10608149	2(0.54);5(0.24);3(0.20);1(0.01);	./.:0	2/2:64	2/3:59,50	5/2:49,39	2/2:114	2/3:41,34	2/5:48,48	5/2:68,55	2/2:97	5/2:82,58	2/5:50,49	2/2:100	5/2:53,52	2/2:67	2/2:58	2/5:71,62	2/2:64	2/2:135	2/2:116	2/5:54,53	2/2:147	2/3:97,85	5/2:42,39	2/3:59,56	2/5:34,30	2/2:94	3/2:40,22	2/2:56	2/2:82	2/5:62,62	5/3:44,39	2/5:60,48	2/2:76	3/2:55,53	3/2:43,25	2/5:44,44	2/3:35,27	5/3:20,17	2/2:71	2/3:34,28	2/2:70	3/5:85,59	2/5:63,55	5/2:48,45	3/5:38,30	2/5:42,35	3/5:68,58	5/3:56,54
rh_chr1_10668596	2(0.50);1(0.28);3(0.22);	./.:0	2/1:4,2	3/1:18,13	2/2:7	1/2:17,16	3/1:11,6	2/2:23	2/2:39	1/1:12	2/2:29	2/2:5	2/1:8,2	2/1:5,3	1/2:5,5	2/1:7,5	2/2:19	2/1:7,5	1/2:18,17	2/1:21,16	2/2:45	2/1:18,15	1/3:25,11	2/1:4,2	1/3:13,11	1/2:4,2	2/1:12,10	3/3:5	1/2:4,4	2/2:6	2/2:39	3/2:8,5	2/2:35	1/2:7,7	1/3:8,7	3/1:7,5	2/2:34	3/2:9,1	2/3:5,5	1/2:7,4	3/1:5,4	1/2:7,6	3/2:26,19	2/2:42	2/2:47	2/3:8,3	2/2:6	3/2:14,9	2/3:22,20
rh_chr1_10871127	1(0.73);4(0.27);	./.:0	4/1:36,29	1/1:106	1/4:34,21	1/4:43,42	1/1:81	4/1:46,39	1/4:73,69	1/1:61	4/1:80,66	1/4:40,17	4/1:52,35	1/1:66	1/4:31,26	1/4:31,26	1/4:60,58	4/1:24,22	4/1:56,46	4/1:57,52	1/4:47,35	1/4:51,46	1/1:145	1/1:74	1/1:89	1/1:54	4/1:41,25	1/1:61	4/1:31,26	1/4:32,27	4/1:49,42	1/1:55	4/1:48,47	4/1:28,25	1/1:131	1/1:67	4/1:47,31	1/4:27,23	1/1:39	1/4:37,25	1/1:52	4/1:29,22	1/1:157	4/1:56,51	1/4:48,45	1/1:66	4/1:33,28	1/1:114	1/1:93
rh_chr1_11081651	3(0.52);2(0.26);224(0.22);	./.:0	3/2:15,9	224/2:15,15	3/3:28	3/2:26,3	224/2:8,3	3/3:50	3/3:62	2/2:9	3/3:24	3/3:33	3/2:14,3	3/2:3,2	3/2:10,4	3/2:6,6	3/3:33	3/2:9,3	3/2:22,5	3/2:25,3	3/3:57	3/2:21,5	224/2:6,3	3/2:8,2	224/2:17,10	3/3:5	3/2:31,6	224/2:5,4	3/2:12,2	3/2:6,5	3/3:49	3/224:9,5	3/3:47	3/2:15,5	224/2:16,7	224/224:14	3/3:32	3/224:13,9	224/3:11,10	3/2:13,5	224/2:8,6	3/2:18,4	3/224:16,11	3/3:57	3/3:54	3/224:11,7	3/3:22	3/224:12,4	3/224:35,12
rh_chr1_11409494	5(0.52);1(0.48);	./.:0	1/5:4,3	1/1:3	5/5:5	5/5:2	1/1:5	5/5:31	5/5:9	1/1:7	./.:0	5/5:12	5/5:1	./.:0	5/1:3,3	5/1:7,7	./.:0	5/1:16,10	1/5:3,1	5/1:3,2	5/5:21	5/1:2,2	./.:0	./.:0	1/1:16	./.:0	5/5:1	1/1:4	5/1:10,7	1/5:2,1	5/5:10	5/1:3,1	5/5:14	1/5:4,2	1/1:5	1/1:2	5/5:7	5/1:1,1	5/1:8,8	1/5:3,1	1/1:14	1/5:11,7	./.:0	5/5:14	5/5:10	5/1:11,5	./.:0	5/5:2	1/5:11,8
rh_chr1_1170229	6(0.26);2(0.25);4(0.23);1(0.23);19(0.02);14(0.01);	./.:0	4/2:6,5	6/1:34,31	2/4:4,4	6/4:24,24	2/1:5,4	6/4:31,21	4/6:39,28	6/19:5,2	2/1:44,28	4/14:5,3	2/1:3,3	6/2:6,3	4/4:4	1/1:1	4/6:37,28	1/2:4,3	2/4:37,31	1/6:35,31	4/6:29,28	2/4:33,22	6/1:38,25	6/19:7,2	1/2:24,20	6/6:3	6/4:34,29	1/1:5	2/2:7	4/2:5,4	6/1:39,33	4/6:8,3	4/6:34,28	1/2:5,2	6/1:22,17	6/6:3	4/6:22,20	4/1:6,2	1/6:5,4	4/4:3	6/6:10	4/2:7,4	1/6:42,28	6/4:35,26	4/2:33,29	4/4:4	6/4:7,3	6/1:40,38	2/1:38,24
rh_chr1_11721015	2(0.70);1(0.30);	./.:0	1/2:3,2	1/2:7,2	2/2:11	2/1:8,2	1/2:4,1	2/2:8	2/2:10	1/1:8	2/2:12	2/2:7	2/1:8,5	2/1:6,2	1/2:5,3	2/1:3,3	2/2:12	2/1:6,2	2/1:3,3	1/2:10,8	2/2:6	1/2:7,2	2/1:9,5	1/2:6,1	1/2:4,3	1/2:5,2	1/2:9,4	1/2:8,7	2/1:6,5	1/2:4,2	2/2:13	2/2:6	2/2:7	1/2:4,3	2/1:3,3	1/2:5,2	2/2:10	2/2:2	2/2:12	1/2:4,3	2/1:2,2	2/1:6,3	2/2:13	2/2:7	2/2:10	2/2:7	2/2:10	2/2:13	2/2:26
rh_chr1_11933074	1(1.00);	./.:0	1/1:2	1/1:5	./.:0	1/1:1	1/1:3	1/1:22	1/1:1	1/1:2	./.:0	1/1:1	1/1:4	1/1:1	1/1:1	1/1:7	1/1:2	1/1:13	./.:0	1/1:10	1/1:18	1/1:4	1/1:6	1/1:1	1/1:2	./.:0	1/1:5	1/1:6	1/1:10	./.:0	1/1:7	1/1:1	1/1:13	1/1:5	1/1:7	1/1:3	1/1:2	1/1:4	1/1:23	1/1:3	1/1:4	1/1:15	1/1:3	1/1:5	1/1:6	1/1:9	1/1:1	./.:0	1/1:13
rh_chr1_12209767	1(1.00);	./.:0	1/1:3	1/1:4	./.:0	1/1:2	1/1:3	1/1:19	./.:0	1/1:1	./.:0	1/1:5	./.:0	./.:0	./.:0	1/1:15	./.:0	1/1:11	1/1:1	1/1:1	1/1:7	1/1:1	./.:0	./.:0	1/1:3	./.:0	./.:0	./.:0	1/1:3	./.:0	1/1:1	1/1:1	1/1:3	1/1:1	1/1:7	./.:0	1/1:2	1/1:2	1/1:22	1/1:1	1/1:6	1/1:11	./.:0	1/1:2	1/1:2	1/1:8	./.:0	./.:0	1/1:13
rh_chr1_12424864	1(0.29);3(0.28);5(0.25);100001(0.18);	./.:0	1/3:1,1	1/1:4	3/3:1	./.:0	100001/100001:1	3/3:1	5/5:1	./.:0	./.:0	5/5:1	./.:0	./.:0	./.:0	./.:0	./.:0	1/3:2,1	./.:0	./.:0	./.:0	./.:0	./.:0	./.:0	1/100001:1,1	./.:0	./.:0	1/1:1	5/5:1	./.:0	3/3:1	./.:0	5/3:1,1	./.:0	1/1:1	1/1:1	./.:0	./.:0	./.:0	3/3:1	1/100001:3,2	./.:0	100001/100001:1	3/3:1	./.:0	100001/100001:3	5/5:1	./.:0	./.:0
rh_chr1_12562013	1(1.00);	./.:0	./.:0	1/1:5	./.:0	1/1:13	./.:0	1/1:9	1/1:19	./.:0	1/1:39	./.:0	./.:0	./.:0	./.:0	./.:0	1/1:20	./.:0	1/1:16	1/1:17	1/1:12	1/1:17	1/1:12	./.:0	1/1:7	./.:0	1/1:18	./.:0	./.:0	./.:0	1/1:15	./.:0	1/1:10	./.:0	1/1:9	./.:0	1/1:12	./.:0	./.:0	./.:0	./.:0	1/1:1	1/1:10	1/1:17	1/1:22	./.:0	./.:0	1/1:14	1/1:3
rh_chr1_12633525	1(1.00);	./.:0	1/1:21	1/1:44	1/1:22	1/1:25	1/1:16	1/1:35	1/1:28	1/1:31	1/1:4	1/1:29	1/1:13	1/1:3	1/1:16	1/1:33	1/1:11	1/1:30	1/1:17	1/1:34	1/1:26	1/1:32	1/1:9	1/1:10	1/1:22	1/1:4	1/1:20	1/1:27	1/1:18	1/1:9	1/1:30	1/1:13	1/1:39	1/1:22	1/1:31	1/1:18	1/1:33	1/1:16	1/1:28	1/1:24	1/1:45	1/1:24	1/1:29	1/1:50	1/1:51	1/1:22	1/1:10	1/1:7	1/1:40
rh_chr1_12754531	1(0.53);5(0.26);162(0.21);	./.:0	1/5:32,27	1/162:47,30	5/1:58,32	1/5:67,41	1/5:28,19	1/5:46,30	5/1:50,47	1/1:81	5/1:57,46	1/5:27,26	1/5:44,36	1/1:71	1/5:32,29	5/1:24,20	1/5:61,46	5/1:22,18	1/5:42,39	5/1:45,44	5/1:60,32	1/5:45,39	1/162:72,50	1/1:60	1/162:53,42	1/1:54	1/5:60,39	1/162:27,23	5/1:24,20	1/5:30,27	1/5:85,68	1/162:28,24	1/5:54,46	5/1:30,28	1/162:37,35	162/1:26,23	1/5:36,36	162/5:28,21	1/162:25,18	1/162:26,22	1/162:34,27	5/1:26,24	162/1:63,61	1/5:40,35	1/5:39,31	162/1:20,19	162/1:25,23	1/162:48,42	1/162:46,27
rh_chr1_12827804	1(0.94);100001(0.06);	./.:0	1/1:35	1/1:53	1/1:44	1/1:110	1/1:43	1/1:61	1/1:97	1/1:45	1/1:81	1/1:38	1/1:47	1/1:44	1/1:33	1/100001:30,4	1/1:92	1/1:27	1/1:70	1/1:79	1/1:59	1/1:82	1/1:60	1/1:28	1/1:35	1/100001:30,4	1/1:62	1/1:15	1/1:35	1/1:31	1/1:72	1/1:15	1/1:79	1/1:24	1/1:35	1/1:20	1/1:56	1/1:19	1/1:12	1/100001:17,3	1/1:17	1/1:27	1/1:51	1/1:85	1/1:71	1/100001:11,3	1/1:25	1/1:44	1/1:33
rh_chr1_12892148	1(0.34);5(0.30);4(0.27);11(0.08);	./.:0	5/5:5	1/1:5	4/4:1	1/1:2	1/1:5	4/5:13,6	5/4:3,2	1/1:10	./.:0	5/5:2	5/1:2,1	./.:0	5/1:3,2	1/1:3	5/5:2	1/5:11,11	1/5:3,1	5/1:5,3	4/5:10,9	1/5:2,1	./.:0	./.:0	1/1:5	./.:0	1/1:1	1/1:2	5/4:3,2	1/1:1	4/5:7,7	4/4:1	4/5:7,4	1/1:1	1/1:2	1/11:1,1	5/4:8,2	5/5:2	4/11:10,5	4/4:1	1/1:5	1/5:7,5	./.:0	1/5:3,3	5/4:11,4	4/11:7,1	4/11:1,1	./.:0	4/4:12
rh_chr1_12994384	2(0.28);6(0.26);1(0.24);22(0.21);	./.:0	2/6:45,43	22/2:58,52	6/1:47,42	6/2:63,51	2/6:59,49	1/6:82,65	6/1:75,58	2/2:100	1/6:73,67	1/6:65,53	6/2:62,55	2/1:65,51	6/2:40,40	6/2:46,38	6/1:71,59	2/6:33,25	6/2:73,66	6/2:66,62	1/6:56,36	6/2:65,48	2/22:110,95	1/2:60,51	2/22:69,46	1/2:51,47	6/2:48,42	2/22:45,42	1/6:43,36	2/6:48,40	1/6:76,51	1/22:47,41	6/1:57,54	6/2:41,31	22/2:57,47	2/22:40,31	1/6:54,46	6/22:39,37	1/22:38,25	1/22:54,43	22/2:60,44	6/2:42,34	22/1:97,69	6/2:58,58	1/6:71,59	22/1:57,46	22/1:50,45	1/22:79,66	1/22:67,47
rh_chr1_1304008	1(0.74);8(0.26);	./.:0	1/1:7	8/1:20,9	1/1:7	1/1:28	1/8:3,2	1/1:22	1/1:24	1/1:2	1/8:22,12	1/1:9	8/1:3,2	1/1:4	1/1:5	8/1:2,1	1/1:25	./.:0	1/1:30	1/1:23	1/1:18	1/1:18	1/8:22,15	1/1:4	1/8:15,5	1/1:4	1/1:22	1/8:4,3	8/8:4	1/1:4	1/8:14,6	1/1:2	1/1:17	8/1:2,2	8/1:13,9	1/1:7	1/1:25	./.:0	8/1:1,1	1/1:5	1/1:6	1/1:4	1/8:16,15	1/1:31	1/1:23	1/1:5	1/1:6	8/1:13,10	8/1:12,6
rh_chr1_13061028	1(0.44);3(0.38);5(0.18);	./.:0	1/1:22	1/1:45	3/3:24	1/1:31	1/1:20	3/3:56	3/3:51	1/1:56	3/3:49	3/3:36	1/1:31	1/3:33,33	1/1:20	1/1:18	3/3:56	1/1:17	1/1:43	1/1:27	3/3:32	1/1:36	1/5:91,15	1/3:27,27	1/5:48,10	1/3:30,25	1/1:39	1/5:18,2	3/3:20	1/1:25	3/3:57	3/5:18,4	3/3:41	1/1:16	1/1:31	1/5:14,2	3/3:23	5/5:2	3/5:5,3	3/5:23,5	1/1:17	1/1:20	3/5:68,16	1/1:47	3/3:34	3/5:16,3	3/5:26,4	3/3:57	3/5:35,9
rh_chr1_13380398	1(0.45);6(0.27);100001(0.15);13(0.13);	./.:0	6/1:3,2	100001/13:3,3	1/6:2,2	6/1:2,1	6/6:3	6/1:7,3	1/6:2,1	1/1:1	6/6:1	6/1:2,1	6/6:1	./.:0	1/1:1	1/6:3,2	1/6:1,1	1/6:7,3	6/1:3,2	1/6:4,4	1/6:8,8	1/1:1	./.:0	./.:0	1/100001:3,3	./.:0	1/6:3,2	1/1:2	1/6:2,1	./.:0	1/6:6,3	100001/1:2,1	6/1:5,4	1/1:2	1/100001:3,1	100001/13:3,2	1/6:2,2	13/13:1	13/100001:7,4	100001/100001:4	13/100001:4,2	6/1:4,3	1/100001:2,1	6/1:6,3	6/6:3	1/13:6,6	./.:0	13/13:1	13/1:10,7
rh_chr1_13579877	1(0.54);3(0.24);8(0.21);	./.:0	1/1:15	1/8:20,19	1/3:3,3	1/1:38	1/1:12	1/3:22,21	1/3:15,15	1/1:9	3/1:21,11	1/3:5,4	1/1:12	1/3:6,5	1/1:20	1/1:7	1/3:18,17	1/1:7	1/1:30	1/1:25	3/1:15,14	1/1:32	8/1:17,17	1/3:5,5	8/1:15,11	1/3:13,7	1/1:26	8/1:9,9	3/1:4,1	1/1:14	3/1:18,15	8/3:6,5	3/1:18,6	1/1:14	1/8:12,4	1/8:6,3	3/1:25,9	1/8:9,4	8/3:5,3	8/3:9,6	1/8:6,5	1/1:10	8/3:24,14	1/1:41	1/3:20,17	3/8:4,3	3/8:11,6	8/3:28,14	8/3:9,8
rh_chr1_1400565	1(0.73);4(0.27);	./.:0	1/1:16	1/4:34,30	1/1:19	4/1:26,18	1/1:30	4/1:25,23	4/1:33,30	4/4:28	1/1:88	1/1:29	1/1:33	4/1:19,15	1/1:26	4/1:14,12	4/1:43,18	1/1:20	1/1:61	1/4:34,25	1/4:27,25	1/1:56	4/1:51,44	4/4:29	1/1:37	1/4:13,12	4/1:28,23	1/1:25	1/1:23	1/1:32	4/1:26,24	1/4:12,11	4/1:30,21	1/1:23	1/4:30,25	1/4:15,9	1/4:19,14	1/1:22	1/4:12,9	1/1:22	4/1:8,8	1/1:24	4/1:45,27	4/1:29,19	1/1:51	1/1:32	4/1:14,10	4/1:39,32	1/1:38
rh_chr1_14682355	7(0.29);2(0.28);19(0.28);3(0.15);	./.:0	7/7:7	19/19:8	2/7:11,3	7/7:3	3/3:1	2/7:15,11	2/2:25	3/3:1	2/7:19,3	2/7:12,3	7/3:6,3	2/2:13	7/3:4,2	7/7:4	2/7:15,4	7/3:2,1	3/7:3,3	7/7:6	2/7:14,3	7/3:5,2	19/19:16	2/2:4	19/19:3	2/2:14	7/3:3,1	19/19:13	7/2:8,6	7/7:3	2/2:18	2/19:7,5	2/2:5	7/7:2	19/19:7	19/19:8	2/7:8,1	19/7:5,1	19/2:11,5	19/2:8,7	19/19:7	./.:0	19/2:14,11	7/3:9,1	2/7:12,2	19/2:9,6	19/2:11,10	19/2:18,13	19/2:11,6
rh_chr1_14789269	1(0.71);4(0.29);	./.:0	1/4:2,2	1/1:3	1/4:1,1	./.:0	1/1:1	1/4:15,8	1/4:4,2	1/1:5	./.:0	4/4:5	1/4:1,1	./.:0	./.:0	4/1:8,4	./.:0	1/4:10,8	./.:0	1/1:1	1/4:10,6	4/1:2,1	./.:0	./.:0	1/1:4	./.:0	4/4:2	1/1:1	4/4:3	./.:0	4/1:3,1	1/1:2	1/4:7,5	1/4:1,1	1/1:2	1/1:2	4/1:5,2	4/4:2	1/1:9	1/1:2	1/1:7	4/1:9,7	./.:0	4/4:5	1/4:8,5	1/1:11	1/1:2	./.:0	1/1:17
rh_chr1_1482273	3(0.32);4(0.24);1(0.18);5(0.11);15(0.06);2(0.02);24(0.02);11(0.02);25(0.02);10(0.01);	./.:0	1/3:2,2	1/3:2,2	3/4:2,1	5/4:3,3	1/1:1	4/15:4,3	4/5:10,3	15/15:1	3/1:5,2	11/4:1,1	3/1:4,2	1/1:1	3/4:3,3	3/3:2	4/2:4,1	1/3:3,3	4/1:6,2	4/5:7,5	5/4:2,2	4/1:11,2	3/1:8,1	15/15:1	3/25:9,1	15/15:1	4/15:9,1	3/2:2,1	3/1:2,1	3/3:3	4/24:6,2	4/4:3	4/5:5,3	3/3:4	3/1:9,3	4/15:2,1	4/15:4,1	3/4:4,3	3/3:2	4/2:3,1	5/4:3,3	4/5:4,2	3/25:5,2	4/15:5,4	4/3:8,3	4/3:3,2	5/5:3	1/3:1,1	3/25:3,2
rh_chr1_15601127	2(0.88);1(0.07);149(0.05);	./.:0	2/2:18	./.:0	2/2:39	2/2:28	2/2:22	2/2:65	2/2:76	1/1:2	2/2:92	2/2:49	2/2:24	2/2:23	2/2:30	2/2:15	2/2:70	./.:0	2/2:23	2/2:25	2/2:61	2/2:30	1/1:2	2/2:24	149/149:2	2/2:23	2/2:21	1/1:1	2/2:21	2/2:21	2/2:56	2/2:16	2/2:77	2/2:10	149/149:1	./.:0	2/2:43	2/2:10	2/2:16	2/2:35	./.:0	2/2:26	2/2:42	2/2:23	2/2:66	2/2:24	2/149:24,3	2/2:31	2/2:24
rh_chr1_1623606	1(0.72);414(0.24);100002(0.04);	./.:0	1/1:3	./.:0	./.:0	./.:0	./.:0	1/1:1	1/1:3	./.:0	./.:0	./.:0	./.:0	./.:0	1/1:1	./.:0	./.:0	414/1:1,1	./.:0	./.:0	1/1:3	./.:0	./.:0	./.:0	1/414:2,1	./.:0	./.:0	414/100002:1,1	414/414:1	./.:0	1/1:2	./.:0	./.:0	./.:0	./.:0	1/1:1	./.:0	./.:0	414/414:1	1/1:1	1/1:1	./.:0	./.:0	1/1:3	./.:0	1/1:1	./.:0	414/414:1	./.:0
rh_chr1_16657949	2(0.53);4(0.26);1(0.22);	./.:0	4/2:8,7	1/2:9,9	2/4:9,4	2/4:17,7	4/2:12,12	2/4:17,10	2/4:17,11	2/2:21	2/4:25,21	2/4:12,5	2/4:8,4	2/2:20	2/4:6,5	2/4:9,8	2/4:16,11	1/2:5,4	2/4:11,8	2/4:12,9	4/2:9,6	4/2:22,21	1/2:27,18	2/2:19	1/2:14,9	2/2:29	2/4:18,9	2/1:10,3	4/2:6,5	2/4:7,6	2/4:17,16	2/1:8,6	2/4:22,16	2/4:6,5	2/1:19,16	1/2:5,5	2/4:7,4	1/4:7,2	1/4:5,1	1/2:9,7	1/2:11,5	2/4:10,7	2/1:22,11	2/4:14,12	4/2:13,6	2/1:8,4	1/2:9,6	2/1:21,17	2/1:24,17
rh_chr1_16914460	1(0.93);2(0.07);	./.:0	1/1:15	1/1:11	1/1:14	1/1:26	1/1:28	1/2:27,3	1/1:45	1/1:14	1/1:41	1/2:25,3	1/1:31	1/2:25,4	1/1:24	1/1:17	1/1:37	1/2:8,1	1/1:24	1/1:30	1/1:32	1/1:29	1/1:12	1/1:32	1/1:4	1/1:15	1/1:16	1/1:10	1/1:21	1/1:12	1/2:29,3	1/1:12	1/1:36	1/2:14,4	1/1:8	1/1:6	1/1:26	1/1:12	1/1:5	1/1:22	1/1:11	1/1:18	1/1:18	1/1:28	1/1:30	1/1:7	1/1:10	1/1:16	1/2:15,2
rh_chr1_17053165	1(0.30);2(0.25);100001(0.23);3(0.22);	./.:0	./.:0	100001/100001:2	./.:0	./.:0	./.:0	3/1:5,3	1/1:1	./.:0	./.:0	./.:0	./.:0	./.:0	1/1:1	1/1:1	./.:0	2/2:2	./.:0	./.:0	3/1:1,1	./.:0	./.:0	./.:0	./.:0	./.:0	1/1:1	./.:0	3/3:1	./.:0	./.:0	./.:0	./.:0	./.:0	./.:0	./.:0	1/1:1	./.:0	3/100001:5,1	./.:0	2/2:1	2/1:4,1	./.:0	./.:0	./.:0	3/100001:2,1	./.:0	./.:0	100001/100001:1
rh_chr1_17438406	3(0.56);1(0.38);39(0.03);4(0.01);26(0.01);	./.:0	./.:0	1/1:1	./.:0	./.:0	./.:0	3/3:8	3/3:1	./.:0	./.:0	3/3:1	./.:0	./.:0	./.:0	./.:0	./.:0	1/1:3	./.:0	./.:0	3/3:4	./.:0	./.:0	./.:0	1/1:3	./.:0	./.:0	./.:0	./.:0	./.:0	./.:0	./.:0	./.:0	./.:0	./.:0	./.:0	./.:0	./.:0	1/3:4,3	3/3:1	1/1:1	./.:0	./.:0	./.:0	./.:0	3/1:4,2	./.:0	./.:0	1/3:5,3
rh_chr1_17642169	1(0.74);2(0.26);	./.:0	./.:0	1/1:2	1/1:2	./.:0	2/2:1	1/2:2,1	./.:0	1/1:2	./.:0	1/1:1	./.:0	./.:0	./.:0	2/2:2	./.:0	1/1:9	./.:0	1/1:1	2/1:5,1	./.:0	./.:0	./.:0	./.:0	./.:0	./.:0	1/1:2	./.:0	./.:0	2/2:1	./.:0	1/2:2,1	2/2:1	./.:0	1/1:1	2/2:1	1/1:1	1/1:10	1/1:1	1/1:4	2/1:7,2	./.:0	1/1:1	./.:0	1/1:4	./.:0	./.:0	1/1:5
rh_chr1_17835220	4(0.77);1(0.23);	./.:0	4/4:8	1/4:9,9	4/1:2,1	4/4:2	4/4:8	4/4:37	4/4:2	4/4:9	./.:0	4/4:6	4/4:3	./.:0	4/4:6	4/4:14	4/4:1	1/4:10,8	4/4:2	4/4:9	4/4:19	4/4:7	4/4:1	4/4:3	4/1:8,6	./.:0	4/4:12	1/4:4,4	4/4:8	./.:0	4/4:10	1/1:1	4/1:10,2	4/4:7	1/4:7,2	1/1:5	4/4:13	4/4:2	4/1:19,12	1/1:1	4/1:9,5	4/4:20	1/4:2,2	4/4:13	4/4:3	4/1:10,5	1/1:1	./.:0	1/4:16,15
rh_chr1_18659545	1(0.45);315(0.28);3(0.27);	./.:0	./.:0	315/3:3,2	./.:0	./.:0	3/1:1,1	1/1:3	./.:0	./.:0	./.:0	./.:0	./.:0	./.:0	./.:0	./.:0	./.:0	315/3:2,1	./.:0	3/3:2	1/1:2	3/315:2,1	./.:0	./.:0	./.:0	./.:0	./.:0	1/1:1	1/1:2	./.:0	./.:0	./.:0	./.:0	./.:0	1/1:1	3/315:1,1	./.:0	1/1:1	315/1:2,1	315/315:1	315/315:1	3/1:2,1	./.:0	./.:0	1/1:1	315/1:1,1	./.:0	./.:0	315/1:3,2
rh_chr1_18751108	3(0.53);2(0.25);1(0.22);	./.:0	3/2:50,27	1/3:76,68	3/1:34,30	3/2:60,46	2/3:46,38	3/2:54,51	3/2:71,64	3/3:78	2/3:37,32	3/2:44,28	3/2:45,35	3/3:36	3/2:34,31	2/3:37,37	3/2:52,37	3/1:36,33	2/3:47,46	2/3:56,53	2/3:59,59	1/3:65,60	1/3:40,34	3/3:63	3/1:48,47	3/3:44	3/2:50,39	2/3:31,28	2/3:30,29	3/1:33,32	2/3:60,53	1/3:43,28	2/3:58,53	2/3:34,22	3/2:48,46	3/1:34,33	3/2:59,50	1/2:43,22	1/3:31,23	3/1:51,44	3/1:29,26	3/2:49,32	3/1:77,58	2/3:75,59	3/2:59,46	1/3:39,31	3/1:33,25	3/1:34,33	1/3:90,75
rh_chr1_1879893	1(0.55);410(0.24);3(0.21);	./.:0	1/1:6	1/410:12,11	1/3:10,8	3/1:10,8	410/1:11,10	1/3:9,2	1/3:18,9	1/1:12	410/1:20,8	1/1:7	410/1:14,11	1/1:3	3/1:9,5	1/410:11,6	1/3:11,4	1/410:10,8	1/1:9	1/3:16,6	1/3:11,3	1/3:16,3	410/1:15,12	1/1:16	1/410:17,13	1/1:4	1/3:11,2	410/1:9,7	1/410:8,7	1/3:8,2	1/3:24,6	1/3:5,3	1/3:8,5	410/1:14,9	1/410:15,11	3/1:4,3	1/3:8,4	410/3:6,5	410/1:5,3	1/3:3,3	1/3:10,6	3/1:7,3	1/410:10,10	1/3:13,4	1/1:16	410/1:8,7	1/1:7	410/1:20,13	410/1:19,16
rh_chr1_18877141	1(0.27);8(0.27);7(0.24);6(0.22);3(0.01);	./.:0	1/1:3	6/6:4	7/6:1,1	8/8:1	8/8:1	1/7:12,4	7/7:1	8/8:3	./.:0	1/7:2,2	1/8:1,1	./.:0	./.:0	8/1:8,4	./.:0	8/6:6,5	8/8:2	8/1:3,1	7/1:9,6	6/6:2	./.:0	./.:0	8/6:4,3	./.:0	./.:0	./.:0	1/7:3,3	./.:0	7/1:2,1	./.:0	1/1:1	1/1:2	1/8:2,2	8/6:4,2	7/7:2	6/1:3,1	7/6:7,6	7/6:5,1	8/6:8,4	1/8:5,3	./.:0	8/1:5,4	1/7:1,1	7/6:8,4	7/7:1	./.:0	7/6:4,4
rh_chr1_19421864	1(0.39);7(0.35);6(0.26);	./.:0	6/1:33,28	1/1:38	7/7:38	6/1:36,31	6/1:44,40	6/7:71,62	7/6:57,47	1/1:70	7/6:25,18	7/6:44,31	1/6:32,28	7/1:18,14	6/1:32,29	6/1:31,25	7/6:45,25	1/1:39	1/6:43,43	6/1:58,33	7/6:71,39	1/1:63	1/1:16	7/1:25,23	1/1:37	7/1:17,11	6/1:31,27	6/1:38,33	7/6:40,33	1/1:24	7/6:54,51	7/7:32	7/6:57,40	1/6:36,26	1/6:52,42	1/1:29	7/6:48,33	6/6:30	7/7:32	7/7:37	1/1:39	1/6:40,38	1/1:36	1/6:58,54	7/6:50,40	7/7:59	7/7:44	7/7:43	7/7:79
rh_chr1_19567235	2(0.29);6(0.25);8(0.24);826(0.22);	./.:0	2/6:20,13	2/826:18,16	8/826:16,14	6/2:16,16	6/2:14,11	6/8:23,21	6/8:27,22	2/2:26	8/6:19,16	8/6:16,10	6/2:16,12	8/2:17,13	2/6:18,12	6/2:13,12	6/8:17,14	2/826:12,7	2/6:24,22	6/2:17,17	6/8:14,9	2/826:17,16	2/826:35,34	2/8:17,15	2/826:22,13	8/2:11,9	6/2:14,10	6/2:14,5	8/6:14,4	2/826:15,12	6/8:20,17	8/826:21,9	8/6:18,15	6/2:9,9	6/2:15,10	2/826:13,12	6/8:28,14	6/826:14,12	8/826:8,4	826/8:17,8	2/826:10,9	2/6:15,13	2/826:32,30	6/2:21,19	8/6:27,14	8/826:11,8	826/8:16,13	8/826:22,21	826/8:21,20
rh_chr1_19658817	1(0.76);12(0.24);	./.:0	1/1:8	1/12:11,3	1/12:5,4	1/1:12	1/1:13	1/1:6	1/1:20	1/1:13	1/1:5	1/1:9	1/1:5	1/1:6	1/1:13	1/1:13	1/1:18	1/12:4,4	1/1:13	1/1:26	1/1:13	1/12:7,6	1/12:16,15	1/1:10	1/12:8,4	1/1:5	1/1:15	1/1:13	1/1:8	12/12:2	1/1:18	1/12:6,3	1/1:21	1/1:11	1/1:11	1/12:4,2	1/1:6	12/1:5,4	1/12:5,3	12/1:5,1	12/1:5,4	1/1:7	1/12:6,3	1/1:14	1/1:17	1/12:4,3	1/12:9,3	12/1:5,3	1/12:10,2
rh_chr1_19775332	3(0.52);1(0.26);14(0.22);	./.:0	1/3:14,3	14/3:7,5	14/3:11,10	1/3:16,7	3/1:15,13	3/1:11,6	1/3:15,13	3/3:19	3/1:15,10	3/1:13,6	3/1:16,11	3/3:13	1/3:5,4	1/3:4,3	1/3:12,5	3/14:9,3	3/1:9,8	1/3:14,12	1/3:12,10	14/3:8,5	3/14:12,8	3/3:14	3/14:13,8	3/3:7	3/3:10	1/3:12,8	1/3:11,6	14/3:5,2	3/1:12,9	3/14:9,8	3/1:12,9	3/1:7,4	1/3:10,5	14/3:15,7	3/1:11,10	14/1:9,8	3/14:7,6	3/14:10,8	14/3:8,7	3/1:10,5	14/3:15,7	3/1:9,7	3/1:8,8	3/14:13,3	14/3:12,10	14/3:11,6	3/14:10,8
rh_chr1_1999515	3(0.37);6(0.22);100001(0.22);8(0.09);1(0.05);10(0.02);15(0.01);100002(0.01);22(0.01);	./.:0	3/3:11	6/100001:9,4	3/8:7,2	6/3:7,5	100001/3:7,4	3/6:11,3	3/6:12,8	6/1:10,5	100001/3:16,12	3/15:9,2	100001/3:12,4	6/10:5,3	3/3:8	100001/6:8,5	3/6:7,5	3/8:6,4	3/8:9,9	6/3:7,4	3/6:4,2	3/10:12,2	6/100001:14,9	6/1:9,4	3/100002:5,3	3/6:5,3	3/6:5,3	3/100001:2,2	3/100001:4,3	3/8:6,2	6/3:9,8	3/6:5,2	3/6:8,7	100001/3:6,5	6/100001:6,5	6/1:5,3	8/6:3,2	8/3:3,2	100001/100001:4	3/8:8,2	3/6:5,2	3/8:8,3	100001/100002:10,6	1/3:3,3	3/8:11,3	100001/3:6,4	3/1:4,2	100001/6:9,6	6/1:4,4
rh_chr1_20000089	3(0.58);24(0.39);1(0.03);	./.:0	3/3:8	./.:0	24/24:3	3/3:10	3/3:8	3/3:10	3/3:15	./.:0	3/3:9	3/3:12	3/3:11	./.:0	3/3:12	3/3:13	3/3:16	24/24:2	3/3:4	3/3:5	3/3:13	24/24:1	24/24:1	./.:0	24/24:2	./.:0	3/3:13	3/3:11	3/3:4	./.:0	3/3:18	24/24:3	3/3:7	3/3:7	3/3:7	24/24:1	3/3:5	3/3:7	./.:0	24/24:4	24/24:1	3/3:11	24/24:1	3/3:17	3/3:10	./.:0	24/24:2	./.:0	24/24:1
rh_chr1_20297007	1(0.77);4(0.19);12(0.02);7(0.02);	./.:0	1/1:7	1/4:7,2	./.:0	./.:0	1/1:2	1/1:13	./.:0	1/1:4	./.:0	1/1:1	1/1:1	./.:0	1/1:1	1/1:6	./.:0	1/4:8,4	./.:0	1/1:3	1/1:13	4/1:3,1	./.:0	./.:0	1/1:2	./.:0	1/1:1	1/1:5	1/1:6	./.:0	1/1:1	1/1:1	1/1:4	1/1:4	1/1:1	1/1:2	1/1:2	1/4:3,1	1/4:6,2	4/4:1	1/1:3	1/1:14	1/1:1	1/1:6	1/1:3	1/4:8,3	./.:0	./.:0	1/4:4,3
rh_chr1_20434288	100007(0.43);100001(0.29);100004(0.14);1(0.14);	./.:0	./.:0	./.:0	./.:0	./.:0	./.:0	./.:0	./.:0	./.:0	./.:0	./.:0	./.:0	./.:0	./.:0	./.:0	./.:0	./.:0	./.:0	./.:0	./.:0	./.:0	./.:0	./.:0	./.:0	./.:0	./.:0	./.:0	./.:0	./.:0	./.:0	./.:0	./.:0	./.:0	./.:0	./.:0	./.:0	./.:0	./.:0	./.:0	./.:0	./.:0	./.:0	./.:0	./.:0	./.:0	./.:0	./.:0	100004/100004:1
rh_chr1_20624760	1(0.54);4(0.24);7(0.22);	./.:0	1/1:78	1/7:46,44	4/7:33,26	1/1:82	4/1:32,28	4/1:53,49	1/4:62,48	1/1:59	4/1:31,29	4/1:38,38	1/1:62	4/1:26,16	1/1:59	1/1:53	1/4:29,27	7/1:27,22	1/1:83	1/1:81	1/4:45,44	1/7:36,31	7/1:29,25	1/1:50	1/7:51,28	1/4:18,17	1/1:62	1/1:72	4/1:32,30	1/7:23,20	1/1:90	7/4:23,22	1/4:44,37	1/1:62	1/1:62	1/7:29,22	4/1:34,25	1/7:36,27	7/4:24,16	4/7:38,27	7/1:42,28	1/1:53	1/1:99	1/1:86	1/4:49,35	7/4:27,24	7/4:35,25	1/7:33,32	4/7:49,41
rh_chr1_20722844	3(0.42);1(0.21);5(0.15);100003(0.13);100002(0.05);100015(0.02);100006(0.01);100008(0.01);	./.:0	3/100006:5,1	5/100003:5,5	1/100003:5,3	3/100003:8,1	100002/1:1,1	3/1:2,1	1/3:4,3	3/3:5	3/1:3,2	1/1:1	3/100006:6,1	1/1:1	3/3:8	3/3:4	3/1:5,3	5/100002:4,1	3/3:10	3/3:8	3/1:4,2	3/100003:4,3	5/100003:6,5	3/3:5	3/100003:2,2	1/1:3	3/3:3	3/3:4	3/3:2	100003/3:4,3	3/100015:10,2	1/100003:4,4	3/1:3,2	3/3:3	3/3:10	3/100003:2,1	1/3:3,1	3/5:2,1	100003/100002:3,2	100003/100006:2,1	5/100003:5,5	3/100002:4,1	3/3:6	3/3:12	1/3:4,3	5/1:4,2	100003/5:2,1	100003/100003:5	5/1:6,6
rh_chr1_20843669	2(0.53);1(0.47);	./.:0	2/2:24	2/1:46,46	1/1:26	2/2:92	2/1:10,6	2/1:28,23	2/1:64,36	2/2:27	1/2:58,41	2/1:15,11	2/2:47	2/1:15,9	1/2:18,16	2/2:17	2/1:47,35	1/2:10,6	2/2:99	2/2:91	2/1:28,28	2/1:54,42	1/2:61,49	2/2:15	2/1:46,37	1/2:15,12	2/2:64	2/2:26	2/1:14,10	1/2:15,12	2/2:92	1/1:15	2/1:41,31	2/2:26	2/2:61	1/2:14,11	2/1:36,12	1/2:12,10	1/1:14	1/1:21	1/2:11,8	2/2:22	2/2:107	2/2:102	2/1:48,32	1/1:20	1/1:24	2/1:53,52	1/1:71
rh_chr1_20914451	2(0.53);1(0.25);17(0.22);	./.:0	2/2:1	17/2:2,2	2/2:1	2/2:3	2/1:2,1	2/1:8,2	1/1:1	2/2:3	2/2:1	2/1:2,1	./.:0	./.:0	17/17:1	1/2:2,1	./.:0	17/2:3,3	./.:0	1/2:2,2	1/2:2,2	2/2:2	2/2:1	./.:0	2/17:2,1	./.:0	2/2:1	2/2:1	2/1:3,2	./.:0	2/1:2,1	./.:0	1/2:4,3	2/2:2	1/2:4,1	2/2:1	1/2:2,1	17/17:3	17/2:4,3	2/2:2	2/17:2,1	1/2:4,2	./.:0	1/2:6,5	2/2:1	2/17:4,3	./.:0	2/2:1	17/2:5,2
rh_chr1_20986109	1(0.77);6(0.23);	./.:0	1/1:28	6/1:13,10	1/6:17,10	1/1:24	1/1:24	1/1:22	1/1:42	1/1:24	1/1:39	1/1:37	1/1:37	1/1:25	6/1:10,10	1/1:22	1/1:29	6/1:12,10	1/1:28	6/1:23,14	1/1:31	1/6:14,9	1/6:24,18	1/1:25	6/1:15,13	1/1:16	1/1:29	1/1:28	1/1:23	1/6:10,6	1/1:26	6/1:5,4	1/1:34	1/1:26	1/1:35	6/1:9,4	1/1:19	6/1:6,6	1/6:10,7	6/1:13,9	6/1:10,8	1/1:18	1/1:39	1/1:34	1/1:16	1/6:15,11	1/6:13,8	6/1:14,13	6/1:12,10
rh_chr1_21185705	1(0.54);5(0.24);11(0.22);	./.:0	1/1:43	1/11:30,26	11/5:31,25	1/1:74	5/1:31,26	1/5:38,29	1/5:44,31	1/1:72	5/1:26,17	5/1:53,34	1/1:62	1/5:14,14	1/11:34,24	1/1:49	1/5:22,22	11/1:24,23	1/1:76	11/1:37,28	5/1:30,28	1/11:32,30	1/11:29,23	1/1:38	1/11:31,28	1/5:18,10	1/1:50	1/1:52	5/1:23,19	11/1:22,19	1/1:63	11/5:36,27	1/5:34,32	1/1:50	1/1:60	1/11:30,29	5/1:28,24	1/11:24,21	11/5:21,18	5/11:29,16	11/1:31,19	1/1:60	1/1:83	1/1:79	1/5:29,21	5/11:29,28	5/11:28,22	11/1:33,29	11/5:32,26
rh_chr1_21277450	2(0.28);1(0.25);4(0.25);15(0.23);	./.:0	2/4:9,1	2/15:17,15	15/1:8,5	2/4:7,5	1/4:9,5	4/1:5,4	1/4:19,14	2/2:10	1/4:20,13	1/4:3,2	4/2:17,12	1/2:15,14	15/2:6,4	4/2:5,2	4/1:14,10	2/15:5,3	2/4:14,10	15/2:14,14	4/1:13,5	2/15:13,9	2/15:13,10	2/2:22	2/15:12,6	2/1:6,5	2/4:12,10	4/2:6,5	1/4:10,2	15/2:6,6	2/4:12,6	1/15:6,3	1/4:10,8	4/2:6,4	2/4:6,2	2/15:4,3	1/4:5,5	15/4:10,6	1/15:6,4	15/1:8,7	15/2:7,5	2/4:12,5	2/4:12,8	2/4:8,6	4/1:10,6	1/15:4,2	15/1:8,5	2/15:13,12	1/15:12,11
rh_chr1_2145831	2(0.50);1(0.50);	./.:0	2/2:3	1/2:7,3	./.:0	./.:0	1/2:5,2	1/2:5,4	2/1:3,2	2/2:3	./.:0	2/1:3,1	1/1:1	./.:0	2/1:2,1	2/2:2	2/2:1	1/2:6,5	./.:0	1/2:3,1	2/1:2,2	2/2:1	./.:0	./.:0	1/2:4,2	2/2:1	1/1:1	1/1:1	2/1:4,2	./.:0	2/2:4	./.:0	1/2:2,1	2/1:2,1	2/2:2	1/1:1	./.:0	1/1:3	1/2:11,5	2/1:3,2	1/1:1	1/2:6,1	./.:0	2/2:3	./.:0	2/1:4,3	2/2:3	./.:0	1/2:6,2
rh_chr1_21821786	1(0.40);14(0.25);3(0.10);20(0.07);770(0.06);39(0.04);100001(0.03);187(0.02);8(0.01);100026(0.01);	./.:0	1/3:14,3	1/770:17,4	14/100026:3,1	1/3:21,8	14/14:4	14/20:23,5	14/1:28,7	1/3:19,3	14/20:32,7	14/20:7,2	1/187:11,4	14/1:9,8	1/3:5,2	1/39:4,2	14/20:28,5	1/187:2,2	1/14:27,4	1/3:37,5	14/1:15,3	1/3:34,4	1/3:46,10	1/3:16,5	1/3:24,3	1/14:7,4	1/1:27	1/187:8,3	14/14:3	1/1:8	1/3:32,6	14/20:7,3	14/14:33	1/3:8,2	1/3:29,3	1/3:5,2	14/1:12,2	770/770:2	20/14:2,2	14/770:7,2	1/39:8,2	1/39:8,2	1/3:36,6	1/3:25,6	14/1:25,3	14/20:4,2	14/20:7,3	1/770:42,6	14/1:22,5
rh_chr1_21945869	1(0.73);3(0.27);	./.:0	./.:0	1/1:2	./.:0	1/1:5	./.:0	3/1:5,5	./.:0	1/1:1	./.:0	./.:0	1/1:1	./.:0	./.:0	./.:0	./.:0	1/1:9	3/3:1	1/1:4	1/3:3,1	1/1:2	./.:0	./.:0	1/1:5	./.:0	3/3:1	3/1:2,1	3/3:2	1/1:1	1/1:5	1/1:2	1/3:2,1	./.:0	1/1:2	./.:0	1/3:2,1	./.:0	1/1:6	1/1:1	1/1:3	3/1:5,3	./.:0	3/1:2,2	3/3:1	1/1:2	1/1:1	1/1:1	1/1:10
rh_chr1_22123159	9(0.28);1(0.25);5(0.25);100001(0.23);	./.:0	5/9:19,15	100001/9:27,17	100001/1:20,14	9/5:22,9	1/5:11,11	5/1:19,15	5/1:23,19	9/9:27	1/5:24,19	1/5:18,8	9/5:21,20	1/9:15,10	100001/9:23,15	9/5:18,15	5/1:21,17	9/100001:12,11	9/5:22,22	9/100001:27,26	1/5:23,18	100001/9:22,18	9/100001:38,27	9/9:29	9/100001:19,14	1/9:11,9	9/5:23,15	5/9:19,18	1/5:17,12	100001/9:22,16	5/9:21,18	100001/1:17,13	1/5:21,20	9/5:18,12	9/5:27,25	100001/9:14,11	5/1:19,18	5/100001:16,12	100001/1:14,11	1/100001:24,17	100001/9:10,6	5/9:21,16	9/5:30,25	5/9:19,17	5/1:31,21	100001/1:16,15	1/100001:15,13	100001/9:29,16	1/100001:20,19
rh_chr1_22193391	1(0.92);5(0.03);20(0.02);136(0.01);14(0.01);57(0.01);	./.:0	./.:0	1/1:65	14/14:1	1/1:64	./.:0	1/1:43	1/1:84	1/1:1	1/1:78	136/136:1	1/20:2,1	1/1:2	1/1:1	1/1:1	1/1:53	./.:0	1/1:58	1/1:69	1/1:62	1/1:74	1/1:77	./.:0	1/1:54	1/1:1	1/1:54	5/5:1	./.:0	./.:0	1/1:58	1/1:2	1/1:65	./.:0	1/1:54	./.:0	1/1:42	./.:0	1/1:1	1/1:1	./.:0	5/1:1,1	1/1:82	1/1:64	1/1:58	./.:0	./.:0	1/1:66	1/1:47
rh_chr1_22284028	1(0.73);2(0.26);3(0.01);	./.:0	2/1:10,5	1/1:33	1/1:17	2/1:12,8	2/1:17,10	1/2:6,5	2/1:17,17	1/1:28	2/1:12,7	2/1:10,5	1/2:18,13	1/1:13	1/1:18	2/1:10,2	1/2:10,4	1/1:14	2/1:11,9	1/1:20	2/1:16,13	1/3:25,3	2/1:20,13	1/1:15	1/1:11	1/1:5	1/2:19,7	1/2:11,6	2/1:16,7	1/1:16	2/1:5,5	1/1:14	1/2:14,3	2/1:22,6	2/1:10,8	1/1:12	2/1:8,5	2/1:5,3	1/1:4	1/1:15	1/1:20	1/2:8,6	2/1:12,11	1/2:11,9	2/1:11,6	1/1:14	1/1:15	1/1:20	1/1:25
rh_chr1_22352558	1(0.53);3(0.24);9(0.23);	./.:0	3/1:14,11	1/9:28,25	9/3:25,20	1/1:52	1/3:21,18	3/1:25,24	1/3:26,22	1/1:37	1/3:49,24	3/1:21,19	1/1:49	1/3:25,22	9/3:19,17	1/1:35	1/3:29,25	1/9:15,11	1/1:60	9/1:24,21	1/3:19,10	1/9:29,18	1/1:70	1/1:44	1/9:36,15	3/1:19,9	1/3:21,19	1/1:36	3/1:16,13	9/1:26,19	1/1:52	9/3:18,14	3/1:20,19	1/1:34	1/1:31	1/9:21,17	1/3:20,15	1/9:20,20	9/3:10,4	3/9:18,17	9/1:21,19	1/1:33	1/1:70	1/1:53	3/1:18,16	9/3:19,17	9/3:16,16	1/9:20,17	9/3:27,14
rh_chr1_22424733	5(0.52);4(0.46);8(0.02);	./.:0	5/5:2	./.:0	4/4:2	5/5:1	5/5:2	4/5:3,2	5/4:1,1	./.:0	./.:0	4/5:2,1	./.:0	./.:0	./.:0	5/5:4	./.:0	./.:0	5/5:1	./.:0	4/5:6,4	./.:0	./.:0	./.:0	./.:0	./.:0	5/4:2,1	5/5:1	5/4:3,2	./.:0	5/5:1	./.:0	5/4:2,1	5/5:1	5/5:1	./.:0	4/4:3	5/5:1	4/4:3	4/4:1	./.:0	5/5:2	./.:0	5/5:1	5/4:3,3	4/4:3	4/4:1	./.:0	4/4:3
rh_chr1_22582321	4(0.65);9(0.35);	./.:0	4/4:4	9/9:4	4/4:1	9/9:5	4/4:1	4/4:5	4/4:3	9/9:4	4/4:1	4/4:3	4/9:1,1	./.:0	4/4:2	4/9:5,2	./.:0	9/9:5	4/4:2	4/9:2,2	4/4:8	9/9:1	./.:0	./.:0	4/9:4,3	./.:0	./.:0	4/9:2,2	4/4:4	./.:0	4/9:3,3	./.:0	4/4:4	4/4:1	9/4:3,1	9/4:3,1	4/4:2	4/4:3	4/4:1	./.:0	9/4:5,1	4/9:13,6	9/9:1	4/9:7,6	4/4:5	4/4:3	4/4:2	4/4:1	./.:0
rh_chr1_22701079	13(0.28);8(0.27);4(0.24);706(0.21);	./.:0	8/8:2	706/13:3,1	8/8:2	4/4:3	8/8:2	4/8:3,1	4/8:5,2	13/13:4	706/8:2,2	8/4:2,1	13/4:3,2	8/13:2,1	8/706:2,1	4/4:3	8/4:7,3	13/13:2	13/4:7,2	13/13:5	4/8:2,1	13/706:4,2	4/13:3,3	./.:0	13/706:2,1	8/13:1,1	8/4:3,1	4/13:2,1	8/8:1	13/706:3,1	4/13:4,1	706/706:1	4/8:2,1	./.:0	4/13:2,2	706/706:1	8/4:3,1	706/4:1,1	8/8:1	706/8:2,2	706/706:1	4/4:2	13/13:5	4/13:5,1	4/8:4,1	./.:0	706/8:2,1	13/706:2,1	8/706:3,1
rh_chr1_22874519	7(0.50);434(0.48);33(0.01);3(0.01);	./.:0	7/7:1	434/434:3	434/434:4	7/7:3	7/7:1	7/7:2	7/7:5	./.:0	./.:0	./.:0	7/7:1	./.:0	434/33:2,1	./.:0	7/7:1	434/434:2	7/7:4	434/434:3	7/7:1	434/434:5	7/7:2	./.:0	434/434:3	./.:0	7/7:1	7/7:1	7/7:1	434/434:2	7/7:4	434/434:1	./.:0	./.:0	7/7:1	434/434:1	7/7:2	434/434:2	./.:0	434/434:2	./.:0	7/7:1	7/7:4	7/7:2	7/7:1	434/434:1	434/434:1	434/434:3	434/434:2
rh_chr1_22974826	1(0.49);8(0.28);11(0.23);	./.:0	1/1:35	11/8:25,13	1/11:13,8	8/1:31,29	1/1:34	1/1:37	1/1:33	8/8:29	11/1:29,22	1/1:45	1/8:23,12	8/1:24,17	11/1:15,10	8/1:20,14	1/11:22,14	11/8:14,10	8/1:20,18	11/8:22,19	1/1:28	11/8:18,15	1/8:31,26	8/8:42	11/8:22,20	8/1:20,16	1/1:31	8/1:19,18	1/1:24	11/8:21,19	8/1:22,21	1/11:22,12	1/1:38	8/1:16,14	8/1:14,12	11/8:18,13	1/1:34	11/1:6,6	11/1:11,4	1/11:21,19	8/11:18,12	8/1:16,13	8/1:27,23	1/8:24,20	1/1:29	1/11:18,13	11/1:21,14	8/11:23,20	1/11:16,14
rh_chr1_23051638	2(0.53);17(0.24);1(0.23);	./.:0	1/2:6,3	2/17:18,11	17/1:5,2	2/2:12	1/2:3,2	1/2:12,12	1/2:11,8	2/2:4	17/1:1,1	1/2:3,1	2/2:4	./.:0	17/17:2	2/2:6	1/1:2	2/17:4,3	2/1:8,6	2/17:13,12	1/2:12,7	17/2:8,5	2/2:3	./.:0	17/2:11,10	./.:0	2/1:8,3	2/2:6	2/1:5,2	17/2:2,1	2/2:7	1/1:2	2/1:11,3	2/2:7	2/2:19	2/17:2,1	2/1:12,5	17/2:1,1	1/1:3	17/1:5,2	2/17:7,2	2/1:5,3	2/2:11	2/2:8	2/1:9,7	1/17:3,2	17/1:1,1	2/2:2	17/1:11,8
rh_chr1_2306205	1(0.76);5(0.24);	./.:0	5/1:26,25	1/1:67	5/1:31,21	5/1:31,25	1/1:55	5/1:27,24	1/5:31,27	1/1:39	1/1:52	1/5:27,21	1/1:46	1/1:29	1/5:23,15	1/1:35	5/1:29,19	1/5:17,10	5/1:44,31	5/1:36,35	1/5:23,22	1/5:36,33	1/1:64	1/1:52	1/1:53	1/1:20	5/1:46,28	1/1:49	1/1:45	5/1:22,15	5/1:23,20	1/5:21,17	5/1:32,32	5/1:14,13	1/1:50	5/1:18,16	5/1:31,15	5/1:11,10	1/1:30	1/5:29,13	5/1:20,18	1/5:22,15	1/1:71	1/5:42,31	5/1:23,15	1/1:40	5/1:14,13	1/1:57	1/1:52
rh_chr1_23108100	1(1.00);	./.:0	1/1:12	1/1:22	1/1:11	1/1:18	1/1:15	1/1:15	1/1:33	1/1:14	1/1:10	1/1:16	1/1:17	1/1:10	1/1:7	1/1:17	1/1:8	1/1:12	1/1:21	1/1:22	1/1:26	1/1:19	1/1:13	1/1:17	1/1:19	1/1:7	1/1:11	1/1:14	1/1:9	1/1:9	1/1:19	1/1:9	1/1:14	1/1:13	1/1:20	1/1:7	1/1:9	1/1:9	1/1:10	1/1:22	1/1:20	1/1:23	1/1:23	1/1:15	1/1:11	1/1:9	1/1:8	1/1:6	1/1:7
rh_chr1_23329538	2(0.73);3(0.25);100001(0.02);	./.:0	2/2:1	3/2:4,1	3/3:2	./.:0	2/2:5	2/2:15	2/2:1	2/2:2	2/2:1	2/2:1	2/2:2	./.:0	3/2:2,1	2/100001:4,1	3/3:1	3/2:6,5	2/2:3	3/3:1	2/2:10	3/3:3	./.:0	2/2:1	3/2:7,1	./.:0	2/2:5	2/2:2	2/100001:4,1	./.:0	2/2:7	3/3:1	2/2:2	2/2:3	2/2:2	3/100001:2,1	./.:0	3/100001:1,1	3/2:7,5	2/3:2,1	2/2:2	2/2:10	2/2:3	2/2:7	2/2:10	2/2:2	3/3:1	./.:0	2/3:8,6
rh_chr1_23665313	2(0.26);258(0.25);3(0.25);4(0.24);	./.:0	4/4:2	258/258:1	4/4:1	./.:0	./.:0	3/4:5,4	4/3:2,1	2/2:2	./.:0	4/258:2,1	./.:0	./.:0	258/4:1,1	3/2:2,1	./.:0	258/2:2,2	./.:0	258/258:3	4/3:4,2	./.:0	./.:0	./.:0	2/2:1	./.:0	3/4:2,1	2/2:3	4/4:1	./.:0	./.:0	./.:0	3/4:2,1	2/2:1	3/2:1,1	258/2:1,1	./.:0	258/3:1,1	258/258:1	258/258:1	2/3:2,1	4/3:3,2	./.:0	3/3:2	258/258:4	258/258:2	258/258:1	./.:0	4/258:3,1
rh_chr1_23733091	1(0.76);120(0.24);	./.:0	1/1:13	1/120:11,9	1/120:7,1	1/1:16	1/1:12	1/1:12	1/1:22	1/1:13	1/120:8,5	1/120:7,4	1/1:20	1/1:15	120/1:11,6	1/1:8	120/1:7,4	1/120:4,3	1/1:13	120/1:7,2	1/1:8	120/1:7,3	1/1:14	1/1:15	120/1:9,5	1/1:12	1/1:5	1/1:16	1/1:10	1/120:3,2	1/1:11	120/1:4,4	1/1:13	1/1:15	1/1:5	120/1:6,4	1/1:15	120/1:11,2	120/1:5,2	1/1:4	1/1:8	1/1:9	1/1:17	1/1:9	1/120:8,4	120/1:3,2	120/1:9,6	120/1:5,4	1/120:5,4
rh_chr1_23872484	1(0.37);2(0.35);3(0.26);7(0.03);	./.:0	3/2:24,12	1/1:15	2/2:15	3/1:34,19	3/2:28,8	3/2:20,17	2/2:18	1/1:25	1/1:21	2/2:10	3/1:39,14	2/1:21,18	2/7:9,2	3/1:39,9	2/2:27	1/1:9	3/2:40,23	1/1:13	3/2:34,11	1/1:14	3/1:63,23	1/1:31	2/2:10	1/2:15,12	3/2:29,12	3/1:27,9	3/2:22,10	1/1:12	1/1:22	2/7:10,2	3/2:25,12	3/1:27,20	3/1:33,18	1/1:8	3/2:23,13	3/3:18	2/2:12	2/2:12	3/1:18,12	3/2:32,16	3/1:39,23	3/1:39,27	2/2:9	2/2:6	2/1:7,1	1/1:16	2/2:16
rh_chr1_24215944	1(1.00);	./.:0	1/1:40	1/1:39	1/1:22	1/1:86	1/1:39	1/1:79	1/1:39	1/1:37	1/1:65	1/1:22	1/1:42	1/1:52	1/1:19	1/1:31	1/1:35	1/1:20	1/1:102	1/1:26	1/1:48	1/1:40	1/1:149	1/1:59	1/1:20	1/1:42	1/1:46	1/1:30	1/1:44	1/1:15	1/1:39	1/1:20	1/1:64	1/1:34	1/1:85	1/1:18	1/1:49	1/1:10	1/1:7	1/1:14	1/1:49	1/1:54	1/1:90	1/1:75	1/1:30	1/1:16	1/1:20	1/1:45	1/1:28
rh_chr1_2424927	2(0.51);3(0.25);11(0.23);6(0.01);	./.:0	2/3:9,7	11/2:25,16	3/2:6,5	2/3:29,28	3/11:7,3	2/2:26	2/2:38	2/2:19	3/11:17,14	2/3:3,2	11/3:16,9	3/2:7,7	2/3:6,2	2/11:6,5	2/2:32	2/3:5,4	2/3:16,12	2/2:36	2/2:32	2/3:20,10	2/11:18,11	2/2:10	11/3:22,3	2/2:2	2/2:29	11/3:9,5	11/3:6,3	3/2:3,2	2/2:25	2/2:14	2/2:25	3/2:9,7	11/2:18,11	2/2:13	2/2:19	2/11:8,6	2/11:6,5	3/2:8,4	2/2:10	3/2:5,5	11/2:21,14	2/2:29	2/3:23,18	11/3:6,3	2/3:7,1	11/2:29,15	2/11:14,6
rh_chr1_2618562	1(0.77);100001(0.23);	./.:0	1/1:25	1/100001:11,7	1/1:23	1/1:36	1/100001:8,6	1/1:17	1/1:21	1/1:24	100001/1:23,16	1/1:22	100001/1:26,10	1/1:18	1/1:24	100001/1:11,7	1/1:20	1/1:16	1/1:29	1/1:24	1/1:28	1/1:23	100001/1:18,15	1/1:20	1/100001:11,4	1/1:19	1/1:16	100001/1:15,8	100001/1:11,6	1/1:19	1/1:30	1/100001:12,2	1/1:18	1/1:15	1/100001:17,10	1/1:8	1/1:19	1/100001:7,3	100001/1:6,5	1/1:20	1/1:22	1/1:17	100001/1:17,9	1/1:28	1/1:10	100001/1:8,4	1/1:13	100001/1:17,15	100001/1:11,9
rh_chr1_268616	1(0.75);3(0.25);	./.:0	1/1:7	3/1:13,11	1/1:8	1/1:6	3/3:5	1/1:43	1/1:10	1/1:8	./.:0	1/1:12	3/1:3,2	./.:0	1/1:2	3/1:15,14	1/1:1	1/3:16,10	1/1:3	1/3:3,2	1/1:26	1/1:8	./.:0	1/1:3	1/3:9,8	1/1:1	1/1:7	1/3:3,2	3/1:9,6	1/1:1	3/1:5,4	1/1:2	1/1:8	3/1:6,5	3/1:10,6	1/1:10	1/1:9	3/3:3	1/3:21,12	1/1:8	1/1:17	1/1:44	1/3:2,1	1/1:28	1/1:16	1/1:30	1/1:6	./.:0	1/3:22,16
rh_chr1_2718543	1(0.74);5(0.24);17(0.01);	./.:0	1/5:14,5	1/1:48	1/5:15,5	1/5:22,11	1/1:15	1/1:32	1/1:51	1/1:19	1/17:18,2	1/5:15,4	1/5:10,9	1/5:11,4	1/5:13,4	1/1:31	1/17:45,5	1/5:12,4	1/1:20	1/1:46	1/1:36	1/5:26,7	1/1:41	1/1:26	1/5:18,8	1/1:6	1/1:34	1/5:16,5	1/5:15,8	1/5:13,3	1/1:40	1/1:22	1/1:33	1/5:15,6	1/1:49	1/1:34	1/1:30	1/1:18	1/1:22	1/5:10,4	1/1:32	1/5:7,6	1/1:54	1/1:38	1/5:13,7	1/5:11,5	1/1:12	1/1:31	1/1:28
rh_chr1_2822616	1(0.49);7(0.28);6(0.23);	./.:0	./.:0	./.:0	./.:0	1/1:1	6/6:1	1/7:3,3	7/1:2,1	7/7:1	1/1:1	1/1:1	1/1:1	./.:0	1/1:1	7/7:1	./.:0	./.:0	./.:0	1/1:2	1/1:2	./.:0	./.:0	./.:0	6/6:1	./.:0	./.:0	./.:0	1/1:2	./.:0	7/7:1	6/6:1	7/7:2	./.:0	7/7:1	7/7:1	1/7:1,1	1/1:2	6/7:3,3	1/1:2	7/7:2	1/1:2	./.:0	./.:0	1/1:1	6/6:4	./.:0	./.:0	6/7:1,1
rh_chr1_2955463	1(0.99);2(0.01);	./.:0	1/1:1	1/1:6	./.:0	1/1:2	1/1:2	1/1:19	1/1:5	./.:0	./.:0	1/1:3	1/1:4	./.:0	1/1:3	1/1:5	1/1:2	1/1:15	./.:0	1/1:2	1/1:16	1/1:5	./.:0	./.:0	1/1:5	./.:0	1/1:2	1/1:2	1/1:1	./.:0	1/1:1	./.:0	1/1:4	1/1:1	./.:0	1/1:3	1/1:4	1/1:1	1/1:5	1/1:3	1/1:4	1/1:12	1/1:2	1/1:9	1/1:8	1/1:5	1/1:1	./.:0	1/1:8
rh_chr1_3008587	4(0.55);8(0.23);7(0.21);1(0.01);	./.:0	./.:0	4/7:2,1	./.:0	4/4:1	4/4:1	8/4:2,1	./.:0	4/4:1	./.:0	./.:0	8/8:1	./.:0	./.:0	4/4:1	./.:0	4/8:3,2	./.:0	8/8:2	./.:0	4/4:1	./.:0	4/4:1	4/4:2	./.:0	./.:0	4/7:1,1	7/7:4	./.:0	4/4:1	./.:0	8/8:1	./.:0	./.:0	./.:0	4/4:1	./.:0	4/7:2,1	./.:0	8/8:2	4/8:2,1	./.:0	./.:0	4/4:1	4/4:1	4/4:1	./.:0	7/7:1
rh_chr1_3077430	1(0.75);2(0.25);	./.:0	2/1:16,14	1/1:41	1/2:21,9	1/2:22,19	1/1:34	2/1:15,11	2/1:31,21	1/1:21	1/2:33,23	1/2:23,18	1/2:34,28	1/1:42	1/2:16,16	1/1:34	1/2:32,16	1/2:10,9	1/2:26,20	2/1:18,17	1/2:26,25	1/2:19,19	1/1:84	1/1:33	1/1:39	1/1:28	1/2:20,13	1/1:20	1/1:20	1/2:17,11	2/1:28,18	1/1:29	2/1:24,11	1/2:14,8	1/1:33	2/1:13,8	2/1:15,14	2/1:16,12	1/1:17	2/1:17,9	1/2:15,12	2/1:14,8	1/1:54	2/1:38,33	1/2:22,20	1/1:28	2/1:16,4	1/1:42	1/1:56
rh_chr1_3142598	2(0.53);1(0.47);	./.:0	2/1:15,9	1/2:23,21	2/2:31	2/1:24,22	1/1:28	2/2:31	2/2:71	2/2:26	1/2:26,21	1/2:22,17	2/1:22,14	1/2:13,10	1/2:14,13	1/2:11,11	2/2:34	1/2:9,8	2/1:33,21	2/2:65	2/2:42	1/2:35,24	1/2:26,20	2/2:27	1/1:33	1/2:12,10	2/2:25	1/1:17	1/1:34	2/1:12,7	2/2:42	1/2:10,10	2/2:38	1/2:18,14	1/2:22,16	2/2:22	2/2:35	2/1:11,7	2/1:8,6	1/2:15,15	2/2:30	1/2:21,14	1/2:23,23	2/2:44	1/2:29,17	1/1:33	2/2:23	1/2:17,11	1/2:17,13
rh_chr1_3325315	5(0.27);1(0.26);2(0.25);10(0.22);	./.:0	1/2:8,8	5/10:25,23	5/1:12,7	1/2:22,15	10/2:7,4	1/5:9,6	5/1:21,20	5/5:21	2/1:36,24	1/2:4,3	2/1:15,11	2/5:15,9	1/2:11,11	10/5:8,7	1/5:26,21	1/2:7,7	2/1:23,14	5/1:18,12	1/5:23,19	2/1:27,15	10/5:35,33	5/5:14	10/2:17,4	5/2:9,4	1/5:14,12	2/10:14,11	2/10:8,3	2/1:9,7	1/5:21,15	5/10:10,8	1/5:13,13	2/1:9,6	5/10:12,4	5/1:8,3	1/5:8,8	1/10:5,2	5/10:9,8	2/1:5,2	5/1:5,4	2/1:13,6	10/5:25,18	1/5:18,11	2/1:20,18	2/10:5,2	5/1:11,9	5/10:17,16	5/10:12,9
rh_chr1_334737	3(0.42);1(0.29);2(0.26);100006(0.02);100029(0.01);	./.:0	./.:0	3/1:7,4	./.:0	3/1:5,2	./.:0	1/1:1	1/3:5,1	./.:0	2/3:5,2	./.:0	./.:0	./.:0	./.:0	./.:0	1/3:6,4	./.:0	2/3:7,3	1/3:7,3	1/3:3,2	2/3:6,5	1/3:10,2	./.:0	2/3:5,2	./.:0	1/1:3	./.:0	./.:0	./.:0	1/3:4,3	./.:0	3/1:3,3	./.:0	1/3:3,2	./.:0	1/1:3	./.:0	./.:0	./.:0	./.:0	./.:0	3/1:4,2	1/3:6,3	2/3:7,1	./.:0	./.:0	3/1:3,3	3/2:5,3
rh_chr1_3523735	1(0.74);5(0.22);100001(0.04);	./.:0	1/100001:59,6	5/1:79,72	1/1:52	1/1:109	1/5:19,15	1/1:120	1/1:148	1/100001:47,5	1/1:54	1/100001:55,6	1/1:47	1/1:12	1/1:44	1/5:23,21	1/1:85	1/100001:37,4	1/1:129	1/1:133	1/1:147	1/1:130	1/5:23,20	1/1:37	5/1:74,56	1/1:11	1/1:114	5/1:21,20	5/1:26,25	1/1:35	1/1:129	1/5:21,17	1/1:98	1/1:43	5/1:59,59	1/1:46	1/1:116	5/1:19,13	1/5:27,17	1/100001:41,7	5/1:22,17	1/1:52	1/5:53,36	1/1:153	1/1:107	1/5:27,11	1/100001:33,4	1/5:33,26	1/5:68,62
rh_chr1_3758335	1(0.76);220(0.23);8(0.02);	./.:0	1/1:16	220/1:13,11	1/1:19	1/1:33	220/1:10,10	1/1:25	1/1:39	1/1:8	1/1:44	1/1:26	1/1:29	1/1:28	1/1:20	1/220:10,9	1/1:24	1/1:9	1/1:34	1/1:22	1/1:33	1/1:19	220/1:29,16	1/1:17	220/1:11,11	1/1:18	1/1:23	220/1:8,7	220/1:5,5	1/1:26	1/1:32	220/1:7,6	1/1:26	1/1:16	1/220:11,8	1/1:17	1/1:25	1/220:8,6	1/220:8,7	1/1:20	220/1:17,13	1/1:22	1/220:19,17	1/1:44	1/1:28	1/220:5,4	1/1:13	1/220:17,15	220/1:12,7
rh_chr1_3875541	1(1.00);	./.:0	1/1:3	1/1:5	1/1:5	1/1:11	./.:0	1/1:13	1/1:15	1/1:9	1/1:7	1/1:10	1/1:5	1/1:3	1/1:10	1/1:5	1/1:19	1/1:1	1/1:4	1/1:9	1/1:12	./.:0	1/1:9	1/1:11	./.:0	1/1:2	1/1:9	./.:0	./.:0	1/1:5	1/1:26	1/1:5	1/1:14	1/1:3	1/1:7	1/1:5	1/1:9	1/1:2	1/1:3	1/1:8	1/1:4	1/1:4	1/1:12	1/1:16	1/1:8	1/1:4	1/1:5	1/1:4	1/1:1
rh_chr1_3959025	1(0.51);5(0.26);2(0.23);	./.:0	5/1:1,1	1/1:1	5/5:1	./.:0	2/2:1	1/5:4,2	5/1:1,1	1/1:3	./.:0	1/1:1	5/5:1	./.:0	5/5:1	1/2:4,3	./.:0	1/5:5,2	./.:0	./.:0	5/5:4	5/5:2	1/1:2	./.:0	./.:0	./.:0	5/5:1	1/2:3,1	2/1:2,1	5/5:1	./.:0	1/1:1	1/1:3	1/5:3,1	2/2:1	5/5:1	5/1:1,1	5/5:1	1/2:6,2	./.:0	2/2:2	5/1:2,2	./.:0	5/5:1	5/1:2,1	1/2:3,2	1/1:1	./.:0	2/1:2,2
rh_chr1_4330482	1(0.61);3(0.38);697(0.01);	./.:0	1/1:16	3/3:14	3/1:6,5	1/1:27	1/1:6	3/1:10,6	1/3:13,10	3/3:10	3/1:15,13	1/3:6,3	1/1:19	1/3:11,6	1/1:11	697/3:2,2	1/3:11,11	1/1:9	1/1:27	1/3:13,12	1/3:8,8	1/1:28	1/1:9	1/3:9,6	1/1:6	3/1:10,8	1/3:9,6	1/1:5	1/1:4	1/1:23	3/1:10,9	3/697:7,2	1/3:7,5	1/1:7	3/3:10	1/3:8,3	3/1:15,7	1/1:10	3/3:6	1/1:6	3/3:9	1/1:11	3/3:16	3/1:20,10	1/3:10,9	3/3:4	1/3:6,4	3/3:18	3/3:10
rh_chr1_443667	1(0.53);4(0.25);2(0.22);	./.:0	./.:0	./.:0	./.:0	./.:0	1/1:2	2/2:6	./.:0	4/4:4	./.:0	1/1:1	./.:0	./.:0	./.:0	1/4:4,1	./.:0	1/1:2	2/2:1	./.:0	2/2:1	./.:0	./.:0	./.:0	1/1:2	./.:0	4/4:1	1/1:1	1/1:3	./.:0	./.:0	2/1:1,1	./.:0	1/1:1	4/4:2	4/4:1	./.:0	1/1:1	1/1:6	./.:0	4/2:2,1	1/2:3,2	./.:0	2/2:1	2/2:1	2/1:1,1	./.:0	./.:0	1/1:2
rh_chr1_4445423	100001(0.56);100004(0.28);100008(0.04);100005(0.04);100014(0.03);100015(0.02);100010(0.02);	./.:0	./.:0	./.:0	./.:0	./.:0	./.:0	./.:0	100015/100015:1	./.:0	./.:0	./.:0	./.:0	./.:0	./.:0	./.:0	./.:0	./.:0	./.:0	./.:0	100001/100001:1	100001/100001:2	./.:0	./.:0	./.:0	./.:0	100001/100001:1	./.:0	./.:0	./.:0	./.:0	./.:0	./.:0	./.:0	./.:0	./.:0	./.:0	./.:0	./.:0	./.:0	./.:0	./.:0	./.:0	./.:0	./.:0	./.:0	./.:0	./.:0	./.:0
rh_chr1_4517681	1(0.53);4(0.27);100001(0.20);	./.:0	1/1:38	4/100001:24,7	1/4:16,14	1/1:47	1/100001:25,8	4/1:13,8	1/4:26,23	4/4:41	1/4:32,32	1/4:21,8	1/1:75	1/4:21,20	1/1:48	4/100001:12,2	4/1:15,12	1/1:26	1/1:42	4/1:22,15	4/1:17,10	1/1:32	1/100001:33,11	4/1:22,17	1/100001:17,4	1/4:17,17	1/4:23,15	1/100001:22,5	1/100001:13,3	1/1:41	4/1:27,21	4/100001:21,8	4/1:20,19	1/1:30	4/4:21	1/4:16,13	4/1:16,9	1/1:12	4/100001:8,7	1/1:31	4/100001:17,8	1/1:39	4/100001:22,4	4/1:14,12	4/1:32,25	4/100001:13,4	1/4:20,18	4/100001:27,9	4/100001:22,5
rh_chr1_4613003	1(0.52);4(0.26);100001(0.22);	./.:0	1/1:63	4/100001:40,33	4/1:34,28	1/1:66	1/100001:33,23	1/4:33,21	4/1:31,29	4/4:51	4/1:31,29	4/1:32,30	1/1:73	1/4:32,23	1/1:48	100001/4:27,18	1/4:31,21	1/1:41	1/1:55	4/1:32,30	4/1:40,24	1/1:78	100001/1:38,34	4/1:27,23	100001/1:29,23	4/1:25,25	4/1:34,26	100001/1:29,28	1/100001:23,22	1/1:52	1/4:43,28	4/100001:26,23	1/4:37,23	1/1:53	4/100001:41,23	1/4:25,18	4/1:27,20	100001/1:21,20	100001/4:14,12	1/1:50	4/100001:33,21	1/1:69	100001/4:53,41	1/4:39,22	4/1:28,25	4/100001:28,27	4/1:24,24	4/100001:31,27	4/100001:32,31
rh_chr1_4681418	1(1.00);	./.:0	1/1:68	1/1:44	1/1:32	1/1:87	1/1:67	1/1:28	1/1:44	./.:0	1/1:39	1/1:34	1/1:96	1/1:38	1/1:78	1/1:27	1/1:33	1/1:49	1/1:71	1/1:37	1/1:45	1/1:69	1/1:111	1/1:39	1/1:59	1/1:27	1/1:30	1/1:55	1/1:56	1/1:78	1/1:42	1/1:40	1/1:31	1/1:50	1/1:35	1/1:33	1/1:31	1/1:60	1/1:25	1/1:70	1/1:23	1/1:69	1/1:53	1/1:44	1/1:42	1/1:33	1/1:31	1/1:43	1/1:29
rh_chr1_4913189	1(0.78);5(0.22);	./.:0	1/1:37	5/1:32,25	1/1:24	1/1:48	5/1:18,12	1/1:23	1/1:49	1/1:32	1/1:54	1/1:31	1/1:34	1/1:29	1/1:50	1/5:16,15	1/1:52	1/1:37	1/1:62	1/1:45	1/1:55	1/1:52	1/5:22,20	1/1:28	1/5:26,12	1/1:29	1/1:37	5/1:24,20	1/5:19,16	1/1:33	1/1:43	1/5:19,13	1/1:34	1/1:30	1/5:21,18	1/1:26	1/1:48	5/1:21,9	1/5:14,9	1/1:24	1/5:25,10	1/1:37	5/1:28,22	1/1:55	1/1:38	5/1:20,8	1/1:32	5/1:21,18	1/5:22,19
rh_chr1_5045973	2(0.78);441(0.22);	./.:0	2/2:32	441/2:25,19	2/2:39	2/2:34	2/441:18,16	2/2:33	2/2:35	2/2:35	2/2:39	2/2:34	2/2:32	2/2:17	2/2:30	2/441:20,13	2/2:31	2/2:23	2/2:23	2/2:37	2/2:23	2/2:44	2/441:21,18	2/2:35	2/441:13,12	2/2:20	2/2:24	441/2:23,17	441/2:13,12	2/2:35	2/2:24	441/2:17,8	2/2:31	2/2:28	441/2:14,13	2/2:26	2/2:31	2/441:16,6	441/2:9,8	2/2:17	441/2:14,10	2/2:25	2/441:31,15	2/2:32	2/2:21	2/441:15,13	2/2:25	441/2:27,9	2/441:21,21
rh_chr1_5191317	3(0.51);1(0.26);848(0.23);	./.:0	3/3:10	1/848:7,3	3/1:7,3	3/3:21	848/3:3,3	1/3:13,9	1/3:11,8	1/1:6	1/3:17,12	1/3:4,3	3/3:12	3/1:9,5	3/3:16	848/1:5,4	3/1:20,14	3/3:8	3/3:18	1/3:7,6	1/3:13,9	3/3:14	3/848:18,16	1/3:8,5	3/848:10,5	1/3:4,3	3/1:20,8	848/3:5,3	848/3:6,5	3/3:14	1/3:10,9	848/1:4,2	1/3:13,12	3/3:5	1/848:7,6	3/3:8	1/3:12,6	848/3:2,2	848/1:2,2	3/3:10	3/848:6,3	3/3:9	848/1:11,10	1/3:12,9	1/3:4,3	848/1:4,1	3/1:5,2	848/1:17,13	848/1:10,6
rh_chr1_5368350	1(0.50);6(0.28);10(0.20);54(0.01);30(0.01);	./.:0	1/1:4	6/10:20,9	6/6:2	1/1:12	1/10:3,1	6/1:9,6	6/1:22,13	6/54:7,2	6/1:20,6	6/6:3	1/1:2	6/1:3,2	1/30:4,1	6/6:2	6/1:17,9	1/1:3	1/1:13	6/1:17,10	6/1:28,10	1/1:24	1/10:10,8	1/6:2,1	1/10:5,5	6/1:3,2	6/1:17,7	./.:0	1/10:1,1	1/1:2	6/1:26,16	6/54:1,1	1/6:15,14	1/1:2	6/10:16,14	./.:0	6/1:15,11	1/10:1,1	6/6:1	1/1:3	1/1:1	1/1:1	6/10:19,14	6/1:13,4	6/1:14,9	6/6:1	6/6:1	6/10:11,9	6/10:15,8
rh_chr1_547952	2(0.52);5(0.24);1(0.24);	./.:0	5/2:36,31	2/1:42,36	2/5:42,37	2/5:59,50	1/2:42,30	5/2:34,28	2/5:57,52	2/2:75	1/2:68,65	2/5:46,32	2/1:54,53	2/2:64	5/2:47,38	1/2:31,25	5/2:48,43	1/2:27,24	2/5:50,44	1/2:53,47	5/2:37,30	2/5:48,37	1/2:87,64	2/2:89	1/2:35,24	2/2:69	2/5:39,30	1/2:47,33	1/2:22,20	2/5:40,40	2/1:44,35	2/5:24,24	5/2:40,39	1/2:40,31	1/2:42,39	2/5:34,23	2/5:35,32	5/1:25,19	1/2:31,24	5/2:32,26	5/2:43,33	5/2:39,37	1/2:51,47	5/2:52,45	5/2:33,30	2/5:33,31	2/5:30,25	1/2:47,45	2/1:35,34
rh_chr1_5610096	1(0.76);690(0.24);	./.:0	1/1:1	1/690:2,1	./.:0	./.:0	1/1:1	1/1:1	./.:0	1/1:1	./.:0	./.:0	./.:0	./.:0	./.:0	1/1:3	./.:0	1/1:4	./.:0	./.:0	./.:0	1/1:1	./.:0	./.:0	./.:0	./.:0	./.:0	./.:0	./.:0	./.:0	./.:0	./.:0	1/1:1	./.:0	./.:0	1/1:2	./.:0	./.:0	1/690:2,1	./.:0	1/1:2	1/1:4	./.:0	1/1:1	./.:0	1/1:2	./.:0	./.:0	690/1:2,1
rh_chr1_5702431	1(0.73);2(0.27);	./.:0	1/1:29	2/1:15,14	2/1:16,10	1/1:25	1/1:29	2/1:10,9	2/1:11,8	2/2:28	1/2:20,17	2/1:13,5	1/1:26	1/2:9,9	1/1:19	2/1:9,8	1/2:20,16	1/1:20	1/1:26	2/1:16,9	1/2:15,8	1/1:37	1/1:41	2/1:9,8	1/1:30	2/1:11,5	2/1:16,10	1/1:32	1/1:15	1/1:35	1/2:22,14	1/2:8,7	1/2:21,14	1/1:17	1/2:10,8	1/1:14	2/1:14,9	1/1:18	2/1:7,5	1/1:21	1/1:16	1/1:27	1/2:28,16	1/2:20,11	2/1:10,7	1/2:13,9	2/1:11,9	1/2:15,12	1/2:8,8
rh_chr1_5782424	1(0.27);6(0.26);4(0.26);23(0.22);	./.:0	6/4:5,2	23/1:18,8	1/6:2,1	6/4:18,12	23/23:3	6/1:15,14	1/6:16,11	1/4:4,4	1/6:16,14	6/1:12,3	6/4:9,3	1/4:1,1	6/4:6,3	6/1:3,3	1/6:10,6	6/4:3,1	6/4:20,20	6/1:15,12	6/1:14,11	6/4:13,11	23/4:10,8	1/1:3	23/4:15,5	1/4:1,1	1/6:9,6	23/4:4,4	4/23:4,3	6/4:5,4	6/1:14,14	1/23:6,1	6/1:11,9	6/4:5,4	23/1:13,11	6/6:6	6/1:9,7	6/23:3,2	1/1:1	6/4:4,2	23/4:8,4	6/4:6,3	1/23:20,9	1/6:12,9	1/6:15,12	23/1:4,2	6/1:3,2	23/1:16,12	1/23:11,10
rh_chr1_5860561	4(0.39);6(0.35);3(0.26);	./.:0	4/3:28,24	6/6:27	6/3:39,24	3/4:36,34	4/4:19	6/3:20,11	3/6:35,28	6/4:31,20	3/6:44,36	3/6:18,17	4/3:30,20	6/4:35,23	3/4:35,29	6/3:21,15	3/6:40,32	3/4:28,17	3/4:44,34	6/3:28,24	6/3:27,21	3/4:24,23	4/4:45	6/4:28,25	4/4:12	4/6:24,24	3/6:30,21	4/4:17	4/4:17	3/4:30,18	3/6:35,33	6/6:17	3/6:39,22	4/3:26,20	6/6:16	3/4:21,18	6/3:27,20	3/3:23	6/6:15	3/4:26,11	4/4:23	4/3:29,24	6/6:31	6/3:33,29	3/6:27,20	6/6:23	6/3:16,15	6/6:48	6/4:15,2
rh_chr1_5940848	1(0.43);2(0.30);4(0.23);120(0.02);211(0.02);	./.:0	2/4:10,4	1/1:39	4/211:3,1	4/2:24,16	2/1:15,3	4/1:16,9	4/1:31,30	2/1:10,2	4/1:12,9	1/4:4,2	2/4:8,3	2/2:6	2/2:12	1/4:2,2	4/1:13,7	2/4:8,3	4/2:21,14	1/4:28,27	1/4:17,7	2/4:22,17	2/1:20,18	2/1:5,3	1/2:16,12	2/1:3,2	1/4:29,21	2/1:11,2	2/1:9,6	2/2:5	1/4:22,19	1/1:6	1/4:20,15	2/4:9,3	1/1:41	2/2:5	4/1:15,11	4/1:5,2	1/120:3,2	2/4:12,2	2/1:9,4	2/4:11,4	1/1:42	1/4:21,13	4/1:15,10	1/120:4,3	1/211:2,1	1/1:33	1/1:50
rh_chr1_6034925	1(0.67);6(0.33);	./.:0	1/1:1	6/1:5,3	1/1:4	1/1:1	6/6:1	1/1:15	1/1:5	1/1:4	./.:0	1/1:5	1/1:4	./.:0	1/1:1	1/1:10	./.:0	1/1:7	1/1:1	1/1:7	1/1:15	1/1:3	./.:0	./.:0	6/6:6	./.:0	1/1:3	6/6:2	1/6:2,1	1/1:1	1/1:15	6/6:2	1/1:8	1/1:6	1/6:6,1	1/1:3	1/1:5	1/6:4,4	6/1:16,7	1/1:2	6/6:10	1/1:18	1/1:1	1/1:9	1/1:10	1/6:6,4	1/1:1	1/1:1	1/6:18,14
rh_chr1_6215954	1(0.79);8(0.21);	./.:0	1/1:16	1/8:21,14	1/1:29	1/1:24	8/1:18,12	1/1:24	1/1:37	1/1:17	1/1:39	1/1:17	1/1:32	1/1:18	1/1:17	1/1:18	1/1:30	1/1:18	1/1:34	1/1:38	1/1:18	1/1:17	8/1:20,18	1/1:12	8/1:16,14	1/1:9	1/1:24	8/1:15,11	8/1:20,9	1/1:15	1/1:37	8/1:12,8	1/1:27	1/1:15	1/8:17,8	1/1:16	1/1:24	8/1:11,10	1/8:9,7	1/1:25	1/8:15,9	1/1:20	1/8:23,15	1/1:31	1/1:29	8/1:11,7	1/1:16	1/8:12,7	1/8:13,12
rh_chr1_631086	1(0.73);64(0.25);4(0.02);	./.:0	1/1:4	1/64:8,4	./.:0	1/1:2	64/64:2	1/1:14	1/1:7	1/1:5	./.:0	1/1:2	64/1:2,1	1/1:1	./.:0	64/1:6,2	1/1:1	1/64:5,2	1/1:2	1/64:3,2	1/1:11	1/1:6	./.:0	./.:0	64/1:8,5	./.:0	1/1:11	64/1:1,1	1/1:2	./.:0	1/64:5,2	1/1:1	1/1:10	64/1:1,1	1/64:4,2	1/1:3	1/1:13	64/1:5,3	64/1:5,4	1/1:1	1/1:5	1/1:12	1/1:2	1/1:6	1/1:10	1/1:10	./.:0	./.:0	1/64:8,3
rh_chr1_6320667	2(0.52);3(0.27);1(0.21);	./.:0	2/3:2,1	2/1:5,3	2/2:1	3/2:3,1	2/1:1,1	2/3:7,4	2/2:1	2/2:2	3/3:1	3/2:2,2	3/2:2,2	./.:0	3/2:1,1	2/3:3,2	./.:0	2/3:8,4	3/3:1	3/2:1,1	3/2:3,3	3/2:2,1	./.:0	./.:0	2/1:4,2	./.:0	3/2:1,1	2/1:2,1	2/2:1	./.:0	2/2:2	2/2:1	3/2:6,2	2/2:1	1/1:2	1/1:1	3/3:10	3/1:2,1	1/1:2	3/2:2,1	1/2:5,1	3/2:9,2	./.:0	3/2:3,1	2/3:3,1	2/1:5,4	3/3:1	./.:0	2/1:8,5
rh_chr1_6615924	1(0.49);5(0.27);2(0.25);	./.:0	./.:0	2/2:5	1/2:1,1	5/1:1,1	1/1:1	1/2:5,3	1/2:1,1	5/5:2	2/2:1	1/2:2,2	1/5:2,1	./.:0	1/1:1	5/1:3,2	./.:0	5/1:3,2	./.:0	2/2:1	2/1:2,1	1/5:6,1	./.:0	./.:0	1/1:2	2/2:1	5/1:2,1	1/1:1	5/1:4,1	./.:0	1/1:2	./.:0	1/2:4,1	./.:0	2/1:5,3	5/5:2	2/1:4,1	1/1:2	2/1:5,1	5/1:2,2	5/5:1	1/5:5,1	./.:0	1/1:1	1/1:2	1/1:2	./.:0	./.:0	1/1:2
rh_chr1_6763976	1(0.76);394(0.21);170(0.02);6(0.01);	./.:0	1/1:4	1/394:8,3	1/1:9	1/1:12	1/394:9,3	1/1:16	1/1:13	1/1:15	1/1:25	1/170:7,1	1/1:10	1/1:5	1/1:10	1/1:10	1/1:18	1/6:6,1	1/1:13	1/1:12	1/1:19	1/1:18	1/394:12,12	1/1:15	1/394:6,6	1/1:6	1/1:9	394/1:5,1	1/1:7	1/1:11	1/1:14	1/394:5,2	1/1:16	1/1:4	1/394:8,7	394/1:6,4	1/1:16	1/394:4,3	1/394:3,2	1/1:9	394/1:5,3	1/170:8,1	394/1:19,14	1/1:16	1/1:10	1/1:5	1/6:9,1	1/394:14,2	394/1:6,5
rh_chr1_6875844	4(0.29);6(0.25);2(0.21);16(0.21);739(0.01);1(0.01);	./.:0	./.:0	2/16:5,1	./.:0	4/4:1	16/16:1	6/2:7,6	6/2:1,1	4/2:3,1	6/2:1,1	6/2:2,1	4/739:1,1	./.:0	4/739:1,1	6/4:2,1	./.:0	4/6:4,2	./.:0	2/6:6,2	6/6:5	6/6:2	./.:0	./.:0	16/4:3,2	./.:0	4/4:5	./.:0	6/739:2,1	4/4:1	2/6:4,2	./.:0	2/6:3,1	4/4:1	2/16:3,2	16/16:1	2/6:4,2	6/16:1,1	2/2:4	./.:0	4/16:3,1	4/6:3,2	16/2:2,1	6/6:2	2/6:5,1	2/2:2	./.:0	./.:0	2/16:7,6
rh_chr1_6966756	1(0.44);6(0.27);5(0.26);3(0.03);	./.:0	./.:0	1/1:2	./.:0	./.:0	./.:0	1/1:1	./.:0	./.:0	./.:0	./.:0	./.:0	./.:0	./.:0	5/6:1,1	./.:0	5/6:4,3	./.:0	./.:0	5/1:2,1	5/5:1	./.:0	./.:0	./.:0	./.:0	./.:0	./.:0	./.:0	./.:0	./.:0	./.:0	./.:0	./.:0	./.:0	./.:0	1/1:4	./.:0	1/1:5	./.:0	6/1:2,1	5/6:2,1	./.:0	./.:0	./.:0	1/1:1	./.:0	./.:0	1/1:2
rh_chr1_7092210	2(0.39);1(0.32);3(0.28);	./.:0	3/2:6,5	2/2:9	3/1:5,5	3/2:10,7	2/2:9	1/3:5,3	1/3:12,8	1/2:4,3	3/1:15,13	1/3:7,6	2/3:11,5	1/2:6,4	3/2:4,4	3/2:6,5	3/1:6,4	3/2:5,5	3/2:12,7	1/3:13,10	1/3:8,7	3/2:9,5	2/2:11	2/1:6,5	2/3:5,1	2/1:7,3	3/2:8,7	2/2:6	2/3:7,2	3/2:9,3	1/3:8,7	1/1:6	1/3:7,5	3/2:4,2	1/1:6	2/2:5	3/1:9,5	3/3:5	1/1:3	2/3:4,3	2/2:7	3/2:6,3	1/1:7	3/1:9,8	1/3:5,3	1/1:5	1/3:4,3	1/1:13	1/1:4
rh_chr1_7243488	4(0.67);1(0.33);	./.:0	4/4:35	4/4:29	4/1:14,11	4/4:41	4/4:13	1/4:39,39	1/4:31,30	1/4:34,14	1/4:4,2	1/4:31,17	4/4:26	4/4:1	4/4:27	4/4:37	1/4:10,5	4/4:41	4/4:36	4/1:40,34	4/1:48,36	4/4:45	4/4:6	4/1:5,2	4/4:28	1/1:2	4/4:45	4/4:13	4/4:37	4/4:6	1/4:43,24	1/1:11	1/4:40,30	4/4:37	1/1:37	4/4:21	4/1:31,30	4/4:21	1/1:22	4/4:21	4/4:20	4/4:53	1/1:9	1/4:46,36	4/1:46,41	1/1:27	1/4:10,4	1/1:6	1/1:47
rh_chr1_7377641	1(0.89);2(0.05);12(0.02);85(0.02);15(0.01);100013(0.01);	./.:0	./.:0	./.:0	./.:0	./.:0	./.:0	./.:0	1/1:2	1/1:2	./.:0	1/1:2	./.:0	./.:0	./.:0	./.:0	./.:0	./.:0	./.:0	./.:0	./.:0	./.:0	./.:0	./.:0	./.:0	./.:0	./.:0	./.:0	./.:0	./.:0	1/1:1	./.:0	1/1:1	./.:0	./.:0	./.:0	./.:0	./.:0	1/1:4	./.:0	./.:0	./.:0	./.:0	./.:0	./.:0	./.:0	1/1:1	1/1:1	./.:0
rh_chr1_741516	1(1.00);	./.:0	1/1:6	1/1:9	1/1:4	1/1:23	1/1:2	1/1:9	1/1:12	1/1:8	1/1:15	1/1:3	1/1:6	1/1:2	1/1:5	1/1:2	1/1:17	1/1:2	1/1:19	1/1:20	1/1:26	1/1:25	1/1:13	1/1:4	1/1:16	1/1:1	1/1:12	1/1:8	1/1:1	1/1:4	1/1:20	1/1:1	1/1:19	1/1:6	1/1:18	1/1:3	1/1:23	1/1:3	1/1:1	1/1:1	1/1:2	1/1:8	1/1:17	1/1:21	1/1:24	1/1:1	1/1:2	1/1:10	1/1:13
rh_chr1_7478412	1(0.43);3(0.25);7(0.23);6(0.03);100002(0.03);239(0.02);	./.:0	./.:0	3/3:4	7/7:1	3/1:1,1	3/3:2	7/1:2,1	1/1:1	6/6:1	./.:0	7/7:3	7/7:1	./.:0	./.:0	3/3:1	./.:0	7/3:1,1	7/7:3	./.:0	1/1:2	3/7:6,2	./.:0	./.:0	1/1:4	./.:0	3/7:4,1	1/1:1	7/7:3	./.:0	1/7:4,2	./.:0	1/7:3,1	./.:0	1/1:3	3/3:1	1/1:1	1/1:1	1/6:4,1	3/7:2,1	1/1:1	7/7:4	1/1:3	1/7:5,1	7/7:3	6/1:2,1	./.:0	./.:0	1/1:2
rh_chr1_7567870	1(0.32);3(0.17);2(0.12);741(0.08);14(0.06);12(0.05);100008(0.04);7(0.03);61(0.02);40(0.02);57(0.02);27(0.02);100001(0.02);32(0.02);46(0.01);	./.:0	1/1:2	1/100008:8,6	./.:0	1/2:8,2	./.:0	3/14:7,4	3/12:5,5	./.:0	14/14:3	./.:0	./.:0	1/1:1	./.:0	./.:0	3/14:13,6	./.:0	14/1:7,3	1/3:6,4	2/3:4,3	2/1:9,8	100008/2:7,6	1/1:1	2/1:7,2	1/1:1	2/14:6,5	27/27:1	./.:0	./.:0	1/3:4,3	./.:0	3/1:5,4	./.:0	1/1:7	1/2:2,1	12/1:4,3	./.:0	./.:0	./.:0	./.:0	1/1:1	1/3:5,4	3/100001:11,4	3/1:4,4	./.:0	./.:0	1/3:5,2	3/100008:4,4
rh_chr1_7643877	1(0.80);5(0.20);	./.:0	1/1:6	1/5:1,1	1/1:1	1/1:1	1/5:1,1	1/1:13	1/1:2	1/1:1	./.:0	1/1:5	./.:0	./.:0	1/1:2	1/1:7	./.:0	1/1:8	./.:0	./.:0	1/1:5	1/1:2	./.:0	1/1:1	5/5:1	./.:0	1/1:2	5/5:1	1/1:2	./.:0	1/1:1	5/5:1	1/1:1	./.:0	5/1:3,1	1/5:1,1	1/1:8	1/1:3	1/5:2,2	1/1:3	1/1:2	1/1:7	1/1:1	./.:0	1/1:1	1/5:6,4	1/1:1	./.:0	1/5:3,2
rh_chr1_7710739	1(0.29);6(0.27);2(0.23);11(0.20);100002(0.01);	./.:0	6/6:1	6/11:3,1	./.:0	1/1:1	6/6:1	1/1:1	1/1:1	2/6:2,2	./.:0	1/1:1	100002/100002:1	./.:0	1/6:1,1	1/6:2,1	./.:0	6/6:4	1/1:1	2/2:2	2/1:4,2	1/6:2,1	./.:0	./.:0	11/6:1,1	./.:0	./.:0	6/6:1	6/6:1	./.:0	1/1:2	./.:0	2/1:1,1	./.:0	./.:0	./.:0	2/1:2,1	11/11:2	2/11:5,4	6/6:1	6/6:2	1/6:2,2	11/11:2	2/2:1	2/2:1	2/11:2,1	./.:0	./.:0	2/11:6,3
rh_chr1_8017533	1(0.78);13(0.22);	./.:0	1/1:4	1/13:5,2	1/1:2	1/1:3	1/13:4,1	1/1:31	1/1:2	1/1:1	./.:0	1/1:6	./.:0	./.:0	1/1:2	1/1:7	./.:0	1/1:26	1/1:3	1/1:6	1/1:13	1/1:5	./.:0	./.:0	1/13:3,1	./.:0	1/1:5	13/1:2,1	1/1:8	./.:0	1/1:3	13/13:1	1/1:8	1/1:4	13/1:4,1	13/1:5,2	1/1:4	1/1:3	13/1:13,9	1/1:2	13/1:9,4	1/1:22	13/13:1	1/1:7	1/1:5	13/1:11,9	./.:0	./.:0	13/1:14,6
rh_chr1_8217621	4(0.51);2(0.44);19(0.03);1(0.01);25(0.01);	./.:0	4/19:8,2	4/2:27,19	4/2:5,2	4/4:37	2/4:8,7	4/2:22,18	4/2:21,15	4/25:9,2	4/2:32,32	4/2:5,1	4/4:14	2/4:12,4	4/4:7	4/4:10	4/2:25,22	4/19:7,1	4/4:45	4/2:24,16	4/2:14,14	4/4:46	4/2:32,23	2/4:7,3	2/4:20,18	4/2:3,2	4/4:51	4/2:8,4	4/4:7	4/19:6,2	2/4:23,21	2/2:10	4/2:19,12	4/4:5	2/2:41	4/2:3,2	2/4:23,15	2/4:7,5	2/2:3	4/19:12,3	2/4:3,2	4/4:2	2/2:39	2/4:25,18	2/4:20,16	2/2:4	4/2:4,2	2/2:66	2/2:43
rh_chr1_8371555	3(0.53);1(0.47);	./.:0	1/3:16,15	1/3:12,12	1/3:13,12	3/1:19,13	1/3:20,14	3/1:20,19	3/1:17,16	3/3:26	3/1:24,21	3/1:8,6	1/3:21,19	3/3:32	3/1:13,12	1/3:9,6	3/1:13,9	1/3:11,6	3/1:19,12	3/1:21,15	3/1:20,4	3/1:19,13	3/1:20,18	3/3:25	1/3:22,16	3/3:26	1/3:15,14	3/1:11,7	3/1:13,6	1/3:23,8	1/3:19,17	1/3:13,12	1/3:14,10	1/3:10,6	1/3:8,6	1/3:14,4	3/1:14,11	1/1:22	1/3:6,6	3/1:19,14	3/1:16,10	3/1:16,9	1/3:22,13	1/3:16,14	1/3:13,11	3/1:7,6	1/3:8,8	3/1:29,17	3/1:11,7
rh_chr1_8477332	3(0.53);1(0.25);8(0.20);2(0.01);	./.:0	3/3:13	3/8:29,23	1/3:23,10	3/3:49	8/3:13,8	1/3:38,25	3/1:42,36	3/3:22	3/1:27,27	1/3:16,5	3/3:25	1/3:19,10	3/3:23	3/3:23	1/3:28,23	3/3:24	3/3:63	3/1:27,27	3/1:28,25	3/3:56	3/8:39,22	1/1:25	8/3:31,18	1/3:12,6	3/3:65	8/3:21,10	3/3:20	3/3:26	1/3:29,22	1/8:16,11	3/1:41,34	3/3:17	8/1:30,29	3/8:9,5	1/3:26,22	8/3:10,8	8/1:6,3	3/3:29	8/3:14,11	3/3:16	1/8:38,36	1/3:41,30	1/3:38,24	1/8:22,14	1/3:22,8	8/1:32,29	8/1:40,25
rh_chr1_9063579	1(0.50);7(0.27);2(0.23);	./.:0	./.:0	1/2:2,1	./.:0	7/7:2	./.:0	2/7:4,2	./.:0	./.:0	2/2:1	./.:0	./.:0	./.:0	./.:0	./.:0	./.:0	./.:0	./.:0	./.:0	7/2:2,1	./.:0	./.:0	./.:0	1/1:1	./.:0	7/7:3	./.:0	./.:0	./.:0	7/7:1	./.:0	./.:0	./.:0	1/1:1	./.:0	2/2:4	./.:0	./.:0	./.:0	1/1:2	1/7:1,1	./.:0	2/7:2,1	2/7:1,1	./.:0	./.:0	2/2:1	1/2:1,1
rh_chr1_9183554	1(0.77);8(0.23);	./.:0	1/1:2	1/8:10,3	1/1:1	1/1:3	8/8:1	1/1:3	1/1:2	1/1:2	./.:0	1/1:3	1/1:1	./.:0	1/1:2	1/1:3	1/1:2	1/1:4	1/1:1	1/1:2	1/1:7	1/1:4	1/1:3	./.:0	8/1:4,2	./.:0	1/1:3	./.:0	1/1:1	./.:0	1/1:5	./.:0	1/1:4	1/1:5	8/1:1,1	8/1:2,2	1/1:1	8/8:2	1/8:4,2	1/1:1	1/8:3,1	1/1:3	./.:0	1/1:6	1/1:9	1/8:6,3	./.:0	1/1:1	1/8:8,4
rh_chr1_9254255	1(0.51);4(0.27);13(0.19);46(0.01);11(0.01);	./.:0	./.:0	1/1:1	./.:0	./.:0	./.:0	1/4:8,2	./.:0	./.:0	./.:0	./.:0	./.:0	./.:0	./.:0	./.:0	./.:0	1/1:1	./.:0	./.:0	4/4:1	./.:0	./.:0	./.:0	1/1:1	./.:0	./.:0	./.:0	./.:0	./.:0	./.:0	./.:0	./.:0	./.:0	./.:0	./.:0	./.:0	./.:0	./.:0	./.:0	./.:0	1/1:1	./.:0	4/4:1	4/4:1	13/13:1	./.:0	./.:0	13/1:3,1
rh_chr1_9320212	2(0.69);6(0.31);	./.:0	6/2:1,1	2/2:2	6/6:1	2/2:1	./.:0	6/6:1	2/2:1	2/2:5	2/6:3,1	2/2:2	2/6:3,1	./.:0	6/6:1	./.:0	6/6:4	6/6:2	6/6:1	6/2:1,1	6/6:2	6/2:3,1	2/2:2	./.:0	2/2:2	2/2:1	6/2:1,1	2/2:1	./.:0	2/6:2,1	./.:0	./.:0	6/6:2	6/6:1	2/2:2	./.:0	6/6:1	./.:0	./.:0	2/6:2,1	2/2:1	6/2:1,1	2/2:1	2/2:4	2/2:2	./.:0	2/2:2	./.:0	./.:0
rh_chr1_93619	2(0.51);1(0.49);	./.:0	1/2:26,25	1/2:42,38	1/2:34,26	2/2:114	1/1:65	2/2:98	2/2:91	2/2:54	1/1:88	2/1:34,26	1/1:60	1/2:23,20	1/2:26,17	1/2:27,21	2/2:89	1/1:42	2/1:79,55	2/1:56,34	2/2:87	1/2:47,42	2/1:56,54	2/2:46	1/1:96	1/2:17,16	2/2:75	1/1:48	1/1:46	2/1:20,16	2/1:44,34	2/2:49	2/2:91	1/1:42	2/1:62,48	2/2:53	2/2:80	1/2:24,16	1/1:27	2/1:22,14	2/2:78	1/2:35,16	2/1:74,54	2/2:97	1/2:35,33	1/2:30,22	2/2:57	2/1:39,37	1/1:101
rh_chr1_9388753	1(0.53);2(0.25);468(0.21);3(0.01);	./.:0	1/1:12	1/468:7,6	1/2:11,6	1/1:19	1/468:10,7	1/2:7,5	2/1:13,5	1/1:15	1/2:21,11	2/1:11,7	1/1:35	2/1:12,8	1/1:18	1/1:11	2/1:10,6	1/1:10	1/1:17	1/2:12,7	1/2:4,3	1/1:17	1/468:23,18	2/1:6,6	1/468:8,8	1/2:10,5	1/1:23	468/1:8,7	1/1:12	1/1:14	2/1:13,11	468/2:10,7	2/1:12,6	1/1:13	468/1:13,11	1/468:7,5	2/1:8,4	1/468:6,5	468/2:7,6	1/1:17	1/468:6,6	1/1:6	2/468:14,8	1/2:17,11	1/2:9,2	468/2:5,3	2/1:4,3	468/2:11,10	468/2:9,8
rh_chr1_9696161	2(0.28);11(0.26);1(0.26);8(0.20);	./.:0	11/2:49,41	2/8:82,70	11/1:51,48	2/11:75,61	2/8:55,49	1/11:78,76	1/11:80,70	2/2:121	1/11:54,51	11/1:67,56	2/11:75,45	1/2:25,19	2/11:57,36	11/2:53,40	1/11:58,43	11/2:39,37	2/11:75,64	11/1:74,62	11/1:69,48	2/11:77,67	2/8:57,39	1/2:42,40	2/8:62,59	1/2:22,15	11/2:68,54	8/2:50,46	11/2:47,32	11/2:48,46	1/11:86,81	8/1:44,34	1/11:65,62	11/2:47,41	2/8:80,67	2/8:43,39	11/1:63,47	8/11:51,36	8/1:49,34	2/11:59,39	2/8:67,58	11/2:50,37	8/1:64,63	11/1:58,56	11/1:71,57	1/8:55,53	11/1:49,40	1/8:45,42	8/1:66,61
rh_chr1_9762687	1(0.54);83(0.25);5(0.21);	./.:0	1/1:2	83/83:1	1/1:1	1/1:2	83/83:1	1/1:2	1/5:2,1	1/1:6	1/1:1	./.:0	./.:0	./.:0	1/1:2	1/1:3	5/5:3	./.:0	1/1:2	1/5:6,5	5/1:2,2	1/1:2	83/83:1	./.:0	83/1:2,1	./.:0	./.:0	1/1:2	1/1:1	1/1:1	./.:0	./.:0	5/5:9	./.:0	1/83:3,1	83/83:1	1/1:1	83/1:2,1	./.:0	./.:0	./.:0	1/1:1	5/83:5,1	5/5:2	5/5:2	5/5:1	1/1:1	./.:0	5/83:3,1
rh_chr1_9997807	1(0.73);10(0.27);	./.:0	./.:0	1/1:5	10/10:2	./.:0	1/1:3	10/1:8,5	1/10:2,1	1/1:3	10/10:1	10/1:2,2	1/1:1	./.:0	./.:0	1/1:5	./.:0	1/1:14	./.:0	10/1:1,1	1/10:9,6	./.:0	1/1:1	./.:0	1/1:4	./.:0	1/1:2	1/1:1	1/1:4	./.:0	1/10:2,1	./.:0	10/1:1,1	1/1:4	1/1:6	./.:0	1/10:3,1	./.:0	10/1:19,6	1/1:2	1/1:5	1/1:9	./.:0	10/1:3,1	1/10:4,2	1/10:6,4	10/1:2,1	./.:0	1/10:3,1
rh_chr10_1013557	1(0.78);218(0.22);	./.:0	1/1:1	1/218:5,2	218/218:1	./.:0	1/1:1	1/218:5,1	218/1:3,3	1/1:1	./.:0	1/218:3,2	1/1:1	./.:0	./.:0	218/1:2,1	./.:0	1/1:8	218/1:1,1	./.:0	1/1:3	218/1:1,1	./.:0	./.:0	218/1:2,1	1/1:1	1/1:1	1/1:2	1/1:3	1/1:1	1/1:1	218/218:1	1/1:5	./.:0	1/1:3	1/1:1	./.:0	1/1:1	1/1:10	1/1:1	1/1:2	218/218:5	./.:0	1/1:3	1/1:5	1/218:5,3	./.:0	1/1:1	1/1:6
rh_chr10_10237641	1(0.78);6(0.22);	./.:0	1/1:3	6/1:8,5	6/1:3,3	1/1:3	6/1:2,2	6/6:5	6/6:1	1/1:5	1/1:1	6/6:4	1/1:1	./.:0	1/1:4	1/1:6	1/1:3	1/1:9	./.:0	1/1:5	1/1:4	1/1:2	./.:0	1/1:2	1/1:4	1/1:1	1/1:4	1/1:3	6/1:4,4	1/1:1	1/1:7	./.:0	6/1:3,3	1/1:3	1/1:5	1/1:4	1/1:1	6/6:1	1/1:11	1/1:1	6/1:1,1	1/6:5,3	1/1:4	6/1:6,3	6/1:2,2	1/1:5	1/1:2	1/1:1	1/1:4
rh_chr10_10334806	2(0.46);1(0.31);580(0.19);3(0.04);	./.:0	2/1:17,7	580/2:15,12	580/2:13,5	2/3:13,5	580/2:11,5	580/2:11,10	580/2:20,9	2/1:13,4	2/1:14,7	2/580:4,3	2/3:14,5	2/1:9,5	2/1:17,5	2/1:12,6	2/1:16,3	2/1:8,6	2/580:11,11	2/1:19,7	2/1:21,6	2/1:10,7	580/1:22,6	2/1:12,5	1/2:5,3	1/2:4,4	2/1:12,5	2/1:15,8	580/1:6,5	2/1:8,5	2/1:25,9	1/2:7,6	580/1:12,7	2/1:15,6	2/3:12,3	2/1:13,11	580/2:13,5	580/1:5,1	2/1:9,5	1/2:5,5	2/580:5,4	580/1:9,3	2/1:26,9	580/2:17,11	580/2:13,5	2/1:7,2	2/1:9,4	2/1:15,10	1/2:8,6
rh_chr10_10475020	2(0.76);6(0.23);1(0.02);	./.:0	2/2:10	2/6:9,1	6/2:5,4	2/2:9	2/6:6,4	2/6:2,1	2/6:7,7	2/2:7	2/2:12	2/6:4,4	2/2:7	2/2:7	2/2:4	2/2:7	2/2:11	2/2:7	2/6:9,4	2/2:4	2/2:9	2/2:8	6/2:15,5	2/2:7	2/2:7	2/2:3	2/2:9	2/2:8	2/6:4,2	2/2:8	2/2:5	2/6:5,1	2/6:7,3	2/2:11	2/2:5	2/2:5	6/6:6	6/2:4,1	2/2:3	2/2:12	2/6:7,3	2/6:3,2	2/2:10	6/2:8,2	6/2:4,2	2/2:6	2/2:1	2/2:11	2/2:10
rh_chr10_10547760	2(0.78);3(0.22);	./.:0	2/2:6	3/2:17,11	2/3:3,2	2/2:1	3/2:1,1	3/2:25,25	2/2:3	2/2:3	./.:0	3/2:9,7	2/2:2	2/2:1	2/2:3	2/2:19	./.:0	2/2:28	2/2:2	2/2:3	2/2:22	2/2:1	./.:0	2/2:1	2/2:12	./.:0	2/2:6	2/2:3	3/2:4,3	2/2:1	2/2:4	2/2:1	3/2:5,4	2/2:6	2/2:5	2/2:4	2/3:8,6	3/2:1,1	2/2:49	2/2:1	2/3:12,4	2/3:24,19	./.:0	2/3:11,6	3/2:12,7	2/2:39	2/2:1	./.:0	2/2:28
rh_chr10_10653854	2(0.81);100001(0.19);	./.:0	2/2:20	2/100001:28,22	100001/2:17,14	2/2:24	100001/2:21,7	100001/2:33,24	100001/2:27,24	2/2:31	2/2:38	100001/2:18,13	2/2:34	2/2:14	2/2:26	2/2:26	2/2:30	2/2:24	2/100001:21,18	2/2:49	2/2:36	2/2:47	100001/2:21,12	2/2:14	2/2:39	2/2:19	2/2:30	2/2:29	2/100001:11,5	2/2:12	2/2:38	2/2:23	2/100001:26,16	2/2:20	2/2:28	2/2:20	2/100001:21,11	2/100001:20,13	2/2:21	2/2:31	2/100001:17,12	100001/2:17,14	2/2:65	100001/2:26,17	2/100001:23,17	2/2:22	2/2:19	2/2:31	2/2:46
rh_chr10_10923726	1(0.80);20(0.20);	./.:0	1/1:21	1/20:33,23	1/20:16,5	1/1:58	1/20:6,6	20/1:24,18	20/1:34,24	1/1:22	1/1:64	1/20:20,7	1/1:22	1/1:29	1/1:18	1/1:23	1/1:58	1/1:16	1/20:25,25	1/1:49	1/1:48	1/1:56	1/20:47,33	1/1:29	1/1:39	1/1:17	1/1:36	1/1:23	20/1:13,10	1/1:25	1/1:35	1/1:19	1/20:27,19	1/1:20	1/1:44	1/1:21	1/20:17,13	20/1:6,4	1/1:14	1/1:19	1/20:12,7	1/20:13,6	1/1:59	20/1:29,24	1/20:28,23	1/1:16	1/1:18	1/1:56	1/1:58
rh_chr10_1111687	1(0.77);2(0.23);	./.:0	1/1:1	1/2:5,3	1/1:1	2/2:1	./.:0	1/2:8,7	2/1:2,1	1/1:2	./.:0	1/1:3	1/1:1	./.:0	1/1:1	1/2:6,5	./.:0	1/1:14	1/1:3	1/1:2	1/1:8	2/1:2,1	1/1:1	1/1:1	1/2:4,3	./.:0	1/1:1	1/1:2	2/2:2	./.:0	1/1:2	2/2:2	1/1:6	1/2:1,1	1/1:3	2/2:2	2/2:2	./.:0	1/1:10	1/1:1	1/1:3	2/1:3,2	./.:0	1/1:4	1/1:5	1/2:4,3	2/2:1	./.:0	1/1:11
rh_chr10_11157943	4(0.69);1(0.31);	./.:0	./.:0	4/1:2,1	1/1:1	./.:0	1/1:2	1/4:17,4	1/4:1,1	./.:0	./.:0	1/1:3	./.:0	./.:0	4/4:2	4/4:3	./.:0	4/4:6	4/1:2,1	./.:0	1/1:1	./.:0	./.:0	./.:0	4/4:4	./.:0	4/4:1	4/4:2	1/4:2,1	./.:0	4/4:2	./.:0	1/1:1	4/4:1	4/4:1	4/4:3	1/1:5	./.:0	4/4:8	./.:0	1/1:5	1/4:7,1	./.:0	4/4:1	1/4:3,1	4/4:2	4/4:1	./.:0	4/4:5
rh_chr10_11300534	2(0.80);5(0.19);3(0.01);	./.:0	2/2:76	5/2:74,62	5/2:37,33	2/2:114	5/2:56,52	5/2:64,48	2/5:77,76	2/2:88	2/2:134	2/5:52,38	2/2:94	2/2:76	2/2:90	2/2:77	2/2:123	2/2:78	5/2:63,52	2/2:112	5/2:57,50	2/2:131	5/2:90,87	2/2:69	2/2:96	2/2:69	2/2:82	2/2:90	2/5:44,33	2/2:78	2/2:126	2/2:77	5/2:78,53	2/2:84	2/2:94	2/2:71	2/5:43,35	2/5:40,32	2/2:68	2/2:78	2/5:47,43	2/5:38,29	2/2:189	2/5:70,69	5/2:60,40	2/2:65	2/2:99	2/2:135	2/2:122
rh_chr10_11353255	1(0.78);17(0.20);3(0.02);	./.:0	1/3:23,4	1/17:15,9	1/17:13,6	1/1:43	17/1:18,18	17/1:20,10	1/17:28,22	1/3:18,4	1/1:43	17/1:18,11	1/1:32	1/1:33	1/1:22	1/1:16	1/1:39	1/1:13	17/1:18,7	1/1:33	17/1:19,7	1/1:35	1/17:33,26	1/1:31	1/1:26	1/1:27	1/1:27	1/1:10	1/17:14,7	1/1:21	1/1:33	1/1:25	17/1:20,19	1/3:21,5	1/1:18	1/1:16	17/1:13,10	1/17:9,8	1/1:20	1/1:29	1/17:14,12	1/17:14,7	1/1:34	1/17:25,18	17/1:12,12	1/1:19	1/1:29	1/1:39	1/1:40
rh_chr10_11408804	1(0.69);2(0.14);18(0.13);5(0.04);	./.:0	1/2:3,1	1/18:13,4	18/18:1	1/2:3,1	2/2:1	1/18:22,11	1/18:7,6	1/1:2	2/2:1	1/1:2	1/2:6,1	1/1:2	1/1:1	1/1:10	1/1:5	1/2:7,3	1/18:4,3	1/1:9	1/18:18,8	1/2:9,1	1/1:1	1/1:3	1/1:16	./.:0	1/1:12	1/1:3	1/1:1	1/1:1	1/1:17	1/1:2	1/18:7,6	1/1:3	1/1:17	1/2:5,1	1/5:6,3	1/5:2,1	1/2:17,3	1/1:2	1/2:6,1	1/18:8,5	1/1:8	1/5:5,2	18/1:12,10	1/2:10,2	1/1:2	./.:0	1/1:31
rh_chr10_11485987	1(0.99);80(0.01);	./.:0	./.:0	1/1:2	./.:0	1/1:1	./.:0	1/1:11	1/1:1	1/1:3	./.:0	./.:0	./.:0	./.:0	1/1:1	1/1:4	./.:0	1/1:4	1/1:1	./.:0	./.:0	1/1:1	./.:0	./.:0	1/1:5	./.:0	1/1:1	1/1:1	./.:0	1/1:1	./.:0	./.:0	./.:0	1/1:5	1/1:1	./.:0	1/1:2	./.:0	1/1:1	./.:0	1/1:4	1/1:5	./.:0	1/1:3	1/1:3	1/1:11	./.:0	1/1:1	1/1:11
rh_chr10_11643043	1(0.54);91(0.20);3(0.14);9(0.04);12(0.03);100001(0.02);22(0.02);	./.:0	1/9:2,1	100001/100001:1	./.:0	1/3:4,1	22/1:1,1	./.:0	1/91:2,2	12/12:1	1/3:4,1	91/1:4,1	1/1:2	1/1:1	1/22:2,1	22/1:1,1	1/1:2	1/1:1	1/9:1,1	1/3:5,1	91/91:1	1/3:2,1	3/91:4,4	1/1:1	1/1:1	1/9:2,1	3/1:2,1	1/22:2,1	1/91:2,1	1/1:3	1/3:3,2	1/3:2,1	1/100001:5,2	1/1:1	1/3:2,1	3/3:1	3/91:3,3	91/1:3,1	./.:0	3/3:1	1/1:1	91/1:2,1	3/1:1,1	1/91:4,2	3/1:3,3	1/1:1	3/1:1,1	3/1:2,1	1/1:8
rh_chr10_1174215	1(0.62);100001(0.20);3(0.17);	./.:0	1/3:15,3	1/100001:26,25	1/100001:14,12	100001/1:21,14	100001/1:16,11	1/100001:25,11	1/100001:24,20	1/3:23,7	1/3:17,3	1/100001:16,13	1/1:21	1/1:9	1/3:32,5	100001/1:13,11	1/3:30,5	1/3:31,9	1/100001:28,16	1/3:36,7	1/3:35,6	100001/1:25,21	1/3:28,3	1/3:22,3	100001/1:15,12	1/3:7,2	1/3:31,7	1/3:18,4	100001/1:11,7	1/1:18	1/3:40,6	100001/1:10,9	1/3:48,5	100001/100001:8	1/3:37,4	1/100001:11,8	1/100001:9,9	1/100001:12,9	1/1:27	1/3:21,5	1/3:25,10	100001/1:19,13	1/3:40,5	1/3:43,6	1/3:48,5	1/100001:12,10	100001/1:12,6	1/1:27	1/3:28,9
rh_chr10_11863766	1(0.99);91(0.01);	./.:0	1/1:2	1/1:2	1/1:1	1/1:3	1/1:1	1/1:3	1/1:2	./.:0	./.:0	./.:0	./.:0	./.:0	1/1:1	./.:0	./.:0	1/1:1	1/1:1	1/1:1	1/1:6	1/1:1	./.:0	./.:0	1/1:3	1/1:1	./.:0	1/1:2	1/1:1	./.:0	1/1:2	./.:0	1/1:2	1/1:1	1/1:2	1/1:3	./.:0	1/1:1	./.:0	./.:0	1/91:5,1	1/1:4	./.:0	1/1:1	1/1:1	./.:0	./.:0	./.:0	1/1:3
rh_chr10_11919133	1(0.81);16(0.19);	./.:0	1/1:8	1/16:15,6	16/1:2,2	1/1:3	1/16:4,1	1/16:15,2	1/16:8,1	1/1:11	1/1:3	1/16:7,3	1/1:6	1/1:2	1/1:6	1/1:24	./.:0	1/1:27	1/1:2	1/1:9	1/16:8,6	1/1:5	16/16:1	1/1:2	1/1:23	./.:0	1/1:5	1/1:12	1/16:6,2	1/1:3	1/1:19	1/1:5	1/16:8,6	1/1:7	1/1:21	1/1:11	1/16:6,3	16/16:1	1/1:36	1/1:11	1/16:16,6	1/16:18,5	1/1:5	16/1:6,5	1/16:10,9	1/1:34	1/1:1	./.:0	1/1:30
rh_chr10_12409898	2(0.79);7(0.20);3(0.01);	./.:0	./.:0	7/2:3,1	7/2:1,1	./.:0	./.:0	2/7:4,3	2/2:1	2/2:3	./.:0	2/7:2,1	2/2:3	./.:0	2/2:2	2/2:8	./.:0	2/2:8	./.:0	2/2:2	7/2:3,2	./.:0	7/7:3	./.:0	2/2:1	./.:0	2/2:2	./.:0	2/7:2,1	2/2:1	2/2:1	2/2:1	2/2:1	2/2:1	2/2:3	2/2:1	2/7:2,1	7/7:2	2/2:5	./.:0	7/2:2,2	7/7:1	./.:0	2/7:2,1	7/2:2,2	2/2:2	2/2:1	2/2:1	2/2:4
rh_chr10_12464008	1(0.77);6(0.23);	./.:0	1/1:1	6/1:6,3	1/1:1	1/1:1	1/1:3	1/6:11,8	6/1:4,1	1/1:5	1/1:2	1/6:2,1	./.:0	./.:0	6/1:2,2	1/1:7	1/1:1	1/1:9	1/6:3,1	1/1:3	1/6:4,2	1/1:5	1/1:1	1/1:1	1/1:7	./.:0	1/1:1	1/1:4	6/1:6,1	./.:0	1/1:6	1/1:1	6/1:4,4	1/1:3	1/1:5	1/1:4	6/1:4,3	1/1:3	1/1:12	1/1:2	6/1:3,3	6/1:7,5	1/1:1	6/1:6,2	6/1:6,3	1/1:2	1/1:1	./.:0	1/1:4
rh_chr10_12605914	1(0.81);21(0.19);	./.:0	1/1:9	1/21:8,7	1/21:2,2	1/1:20	21/1:5,4	1/21:6,4	1/21:4,3	1/1:10	1/1:27	1/21:7,3	1/1:12	1/1:7	1/1:14	1/1:7	1/1:13	1/1:4	1/21:9,2	1/1:12	1/21:6,3	1/1:9	1/21:11,2	1/1:12	1/1:22	1/1:9	1/1:13	1/1:14	1/21:3,1	1/1:13	1/1:24	1/1:12	1/21:5,2	1/1:9	1/1:24	1/1:3	1/21:8,5	1/1:3	1/1:4	1/1:12	1/21:7,2	1/21:3,2	1/1:20	21/1:4,3	1/21:7,3	1/1:18	1/1:13	1/1:27	1/1:16
rh_chr10_1265993	1(0.75);3(0.23);6(0.02);	./.:0	1/3:1,1	1/3:1,1	./.:0	1/1:1	1/1:1	1/3:6,4	./.:0	1/3:1,1	./.:0	1/1:1	./.:0	./.:0	./.:0	1/1:7	./.:0	3/1:4,3	./.:0	./.:0	1/1:9	./.:0	./.:0	./.:0	1/3:2,2	./.:0	./.:0	./.:0	./.:0	./.:0	./.:0	./.:0	1/3:2,1	1/3:1,1	./.:0	./.:0	3/3:1	./.:0	1/3:3,3	./.:0	1/3:5,2	1/3:4,2	./.:0	1/1:1	1/1:4	1/3:4,2	./.:0	./.:0	1/6:3,1
rh_chr10_13394270	9(0.93);2(0.04);1(0.03);	./.:0	./.:0	9/9:1	9/9:3	./.:0	9/9:6	9/9:5	9/9:1	./.:0	./.:0	9/9:3	./.:0	./.:0	9/9:5	./.:0	./.:0	./.:0	9/9:2	./.:0	9/9:3	./.:0	9/9:9	./.:0	./.:0	./.:0	./.:0	./.:0	9/9:4	./.:0	./.:0	./.:0	9/9:6	./.:0	./.:0	./.:0	9/9:7	9/9:2	./.:0	./.:0	9/9:5	9/9:2	./.:0	9/9:2	9/9:3	./.:0	./.:0	./.:0	./.:0
rh_chr10_14200734	2(0.54);5(0.26);177(0.20);	./.:0	2/5:35,35	2/177:30,29	177/2:32,31	2/5:42,38	5/177:38,35	177/5:43,36	177/2:53,37	5/2:39,24	5/2:52,49	177/2:33,23	2/2:63	2/5:36,32	177/5:30,17	2/5:25,23	2/2:82	2/2:45	177/2:34,21	2/2:72	5/177:32,29	2/2:67	177/2:80,60	5/2:49,34	5/2:32,21	5/2:30,25	2/2:55	2/2:48	5/177:20,18	5/2:31,30	2/2:73	2/2:56	5/177:34,28	5/2:30,18	2/5:26,24	2/5:23,22	177/5:30,27	177/2:19,17	2/2:27	2/5:34,27	177/5:30,28	2/177:28,24	2/2:74	177/5:36,36	2/177:35,26	2/5:35,24	5/2:24,20	5/2:47,34	2/2:59
rh_chr10_1430660	1(0.54);3(0.26);4(0.21);	./.:0	1/3:28,10	4/3:28,14	4/3:20,14	1/4:29,22	4/1:30,21	1/4:21,16	4/1:33,23	1/3:22,17	1/3:38,22	4/3:25,12	1/3:32,13	1/3:36,19	1/3:28,10	1/4:18,12	1/3:20,11	1/1:23	4/3:29,16	1/1:50	1/1:39	4/3:18,15	3/1:29,27	3/3:32	4/3:18,13	1/3:24,19	1/3:23,21	3/1:24,23	4/3:16,10	1/3:24,14	1/1:54	4/3:23,12	1/3:13,8	4/3:18,14	3/1:22,21	4/3:15,14	4/3:22,13	1/4:19,17	1/3:18,9	1/1:43	1/3:21,11	4/3:27,7	1/1:71	1/3:32,16	1/1:29	4/3:12,5	4/3:14,13	1/1:68	1/1:39
rh_chr10_14341231	1(1.00);	./.:0	1/1:33	1/1:60	1/1:45	1/1:45	1/1:58	1/1:58	1/1:59	1/1:39	1/1:46	1/1:49	1/1:37	1/1:31	1/1:35	1/1:35	1/1:43	1/1:36	1/1:47	1/1:49	1/1:30	1/1:61	1/1:63	1/1:34	1/1:59	1/1:19	1/1:38	1/1:49	1/1:43	1/1:35	1/1:47	1/1:34	1/1:69	1/1:30	1/1:48	1/1:28	1/1:36	1/1:31	1/1:21	1/1:33	1/1:45	1/1:42	1/1:65	1/1:49	1/1:40	1/1:40	1/1:40	1/1:36	1/1:39
rh_chr10_15341739	2(0.69);21(0.20);1(0.11);	./.:0	2/2:21	21/2:40,31	2/21:11,10	2/2:52	2/21:11,9	21/2:39,36	21/2:41,38	2/2:29	2/2:102	2/21:6,6	2/2:28	2/2:24	2/21:14,13	2/2:23	2/2:82	2/1:21,3	21/2:41,22	2/2:55	21/2:34,26	2/1:57,6	2/21:62,60	2/1:18,2	2/2:62	2/1:26,3	2/1:48,5	2/2:21	2/21:14,7	2/1:31,4	2/2:82	2/1:28,6	21/2:30,23	2/2:14	2/2:45	2/2:14	21/2:33,15	2/21:11,10	2/2:10	2/2:28	2/21:15,13	2/21:11,7	2/1:84,9	21/2:36,22	2/21:35,34	2/2:16	2/1:22,4	2/1:73,10	2/2:61
rh_chr10_15601492	5(0.56);2(0.30);100001(0.12);9(0.02);	./.:0	2/5:12,3	5/100001:20,12	5/9:4,2	5/2:9,7	2/2:10	2/100001:14,10	100001/5:18,11	2/5:10,7	5/2:12,7	5/5:4	5/5:10	2/5:5,3	2/2:6	2/2:2	5/5:16	5/5:9	100001/5:11,8	5/5:21	2/100001:10,5	5/5:20	100001/5:25,7	5/2:9,5	2/5:13,3	2/5:5,2	5/5:21	5/5:17	2/2:4	5/2:7,6	5/5:23	5/5:10	2/100001:18,15	2/5:9,7	5/2:9,9	2/5:4,3	100001/2:11,9	5/5:4	5/5:10	2/5:6,5	2/100001:2,1	5/5:6	5/5:22	100001/2:11,11	5/100001:13,6	2/5:7,3	2/5:4,3	5/2:13,9	5/5:24
rh_chr10_15747189	1(0.62);2(0.24);7(0.10);10(0.03);18(0.01);22(0.01);	./.:0	./.:0	1/1:3	./.:0	1/2:1,1	./.:0	2/1:6,3	1/1:1	1/2:1,1	./.:0	./.:0	1/1:1	./.:0	./.:0	1/2:2,1	./.:0	1/10:2,2	./.:0	1/1:2	1/1:1	1/1:2	1/1:1	./.:0	7/1:1,1	1/2:1,1	./.:0	1/2:2,1	1/2:2,1	./.:0	1/2:4,2	./.:0	1/1:2	1/1:2	1/1:1	1/1:1	./.:0	./.:0	1/7:4,1	1/1:3	1/1:3	./.:0	1/1:1	./.:0	./.:0	1/2:2,2	./.:0	./.:0	2/1:4,1
rh_chr10_16851267	1(0.53);2(0.28);3(0.19);	./.:0	1/1:3	3/3:1	1/2:2,1	1/1:1	2/3:2,1	2/3:13,8	./.:0	2/2:1	./.:0	1/3:5,3	./.:0	1/1:1	./.:0	2/1:2,1	1/1:2	1/1:15	1/1:1	1/1:3	2/2:3	./.:0	./.:0	./.:0	1/2:6,4	./.:0	1/1:1	1/1:2	./.:0	./.:0	1/1:3	./.:0	3/2:2,1	./.:0	1/1:2	2/1:3,1	./.:0	1/1:1	1/1:19	./.:0	3/2:2,1	1/3:3,2	1/1:2	2/3:1,1	3/3:1	2/1:7,2	2/2:1	./.:0	1/1:13
rh_chr10_16979798	1(1.00);	./.:0	1/1:26	1/1:15	1/1:10	1/1:22	1/1:15	1/1:14	1/1:20	1/1:23	1/1:52	1/1:8	1/1:23	1/1:38	1/1:16	1/1:16	1/1:46	1/1:20	1/1:16	1/1:21	1/1:9	1/1:33	1/1:19	1/1:26	1/1:27	1/1:15	1/1:21	1/1:24	1/1:9	1/1:24	1/1:28	1/1:15	1/1:13	1/1:23	1/1:28	1/1:15	1/1:9	1/1:7	1/1:13	1/1:27	1/1:11	1/1:13	1/1:23	1/1:15	1/1:12	1/1:13	1/1:23	1/1:21	1/1:15
rh_chr10_17170708	3(0.51);1(0.26);100001(0.23);	./.:0	./.:0	3/3:2	3/3:1	./.:0	./.:0	1/1:2	./.:0	./.:0	./.:0	./.:0	3/3:1	./.:0	./.:0	1/1:1	./.:0	3/3:2	./.:0	./.:0	100001/100001:1	./.:0	./.:0	./.:0	./.:0	./.:0	./.:0	./.:0	./.:0	./.:0	./.:0	./.:0	./.:0	1/1:2	3/1:1,1	1/1:1	./.:0	./.:0	3/3:3	./.:0	./.:0	./.:0	./.:0	100001/100001:1	100001/100001:1	./.:0	./.:0	./.:0	3/3:3
rh_chr10_17335086	1(1.00);	./.:0	1/1:4	1/1:6	./.:0	./.:0	1/1:1	1/1:15	1/1:2	1/1:4	./.:0	1/1:1	1/1:2	./.:0	1/1:1	1/1:8	1/1:1	1/1:16	./.:0	1/1:3	1/1:3	1/1:2	./.:0	./.:0	1/1:4	./.:0	1/1:2	1/1:2	1/1:5	./.:0	1/1:2	1/1:1	1/1:3	1/1:3	1/1:2	1/1:4	1/1:8	1/1:1	1/1:15	./.:0	1/1:9	1/1:7	./.:0	1/1:4	1/1:2	1/1:13	./.:0	./.:0	1/1:11
rh_chr10_19292145	1(0.93);20(0.04);4(0.03);	./.:0	1/1:4	./.:0	./.:0	1/1:1	1/1:3	1/1:3	./.:0	1/1:5	1/1:5	./.:0	./.:0	1/1:1	1/1:3	1/1:3	./.:0	./.:0	./.:0	./.:0	1/1:4	./.:0	./.:0	1/1:2	1/1:3	1/1:1	20/20:1	./.:0	1/1:5	1/1:4	./.:0	./.:0	1/1:3	1/1:3	1/1:5	1/1:3	1/1:1	./.:0	./.:0	1/1:5	1/1:4	./.:0	./.:0	1/1:1	./.:0	1/1:2	1/1:2	./.:0	./.:0
rh_chr10_19677254	2(0.56);1(0.31);10(0.13);	./.:0	2/2:11	1/10:7,4	./.:0	2/1:32,7	2/2:13	2/2:37	1/10:8,3	2/2:9	2/1:25,8	./.:0	./.:0	2/2:8	2/2:11	2/2:14	1/1:14	./.:0	10/1:8,2	1/1:11	2/2:40	1/1:13	1/10:9,7	2/2:8	2/1:21,7	2/2:6	1/1:9	./.:0	2/2:10	2/2:7	1/1:12	./.:0	2/10:32,12	2/2:8	2/1:31,4	2/2:6	2/10:29,5	./.:0	./.:0	2/2:13	2/2:8	./.:0	1/1:10	2/10:28,4	1/10:10,7	2/2:12	2/2:12	1/10:7,1	1/1:8
rh_chr10_19925824	1(0.67);432(0.33);	./.:0	1/1:1	432/1:4,1	432/432:1	./.:0	432/432:1	432/432:17	./.:0	1/1:1	./.:0	1/432:5,2	1/1:1	./.:0	432/432:1	1/1:6	./.:0	1/1:20	432/432:2	1/1:3	432/432:8	1/1:7	./.:0	./.:0	1/1:3	./.:0	1/1:1	1/1:2	432/432:1	./.:0	./.:0	./.:0	./.:0	1/1:1	1/1:1	1/1:3	432/432:2	432/1:1,1	1/1:21	./.:0	432/432:4	432/1:5,2	./.:0	./.:0	432/1:2,1	1/1:8	1/1:2	1/1:1	1/1:7
rh_chr10_20484984	3(0.54);1(0.46);	./.:0	1/3:14,4	3/1:14,8	3/1:10,5	1/3:13,9	1/1:23	1/1:20	3/1:16,10	3/1:10,7	3/1:16,7	1/3:10,7	3/3:18	1/3:11,8	1/1:24	3/1:7,6	3/3:25	3/3:20	3/1:13,10	3/3:31	1/1:19	3/3:29	3/1:13,13	1/3:13,5	1/3:11,7	3/1:9,6	3/3:15	3/3:11	1/1:9	1/3:7,4	3/3:24	3/3:10	1/1:26	1/3:5,2	3/1:10,10	3/1:8,2	1/1:24	3/1:11,8	3/3:15	1/1:18	1/1:16	3/1:13,9	3/3:33	1/1:22	3/1:15,11	3/1:9,8	3/1:11,9	3/3:34	3/3:22
rh_chr10_20553231	1(1.00);	./.:0	1/1:27	1/1:41	1/1:16	1/1:60	1/1:23	1/1:39	1/1:37	1/1:24	1/1:41	1/1:20	1/1:33	1/1:29	1/1:21	1/1:17	1/1:45	1/1:11	1/1:44	1/1:51	1/1:38	1/1:39	1/1:56	1/1:24	1/1:33	1/1:24	1/1:35	1/1:16	1/1:20	1/1:24	1/1:37	1/1:21	1/1:46	1/1:21	1/1:53	1/1:30	1/1:24	1/1:29	1/1:14	1/1:36	1/1:24	1/1:21	1/1:62	1/1:36	1/1:27	1/1:25	1/1:42	1/1:34	1/1:31
rh_chr10_21059800	4(0.52);1(0.26);6(0.20);13(0.02);	./.:0	4/1:16,10	4/6:10,9	6/4:8,5	4/1:13,12	6/1:12,6	6/1:18,14	6/4:12,11	4/1:17,13	1/4:22,10	4/6:15,15	4/4:18	1/4:8,7	1/6:11,5	4/1:13,7	4/4:14	4/4:10	4/6:11,4	4/4:16	6/1:11,8	4/4:33	4/6:11,10	1/4:12,6	1/4:16,13	1/1:6	4/4:12	4/4:32	1/6:13,4	4/1:10,7	4/13:24,3	4/4:17	1/6:15,10	1/4:9,8	4/1:16,8	4/1:13,6	6/1:17,13	4/6:8,8	4/4:15	6/1:8,6	6/1:12,9	4/6:11,8	4/4:23	6/1:13,6	6/4:12,8	4/1:6,6	4/1:9,3	4/13:28,3	4/4:22
rh_chr10_21760871	1(0.79);2(0.21);	./.:0	1/1:158	1/2:122,72	1/2:69,53	1/1:218	1/2:87,63	1/2:112,82	1/2:119,85	1/1:185	1/1:177	1/2:101,64	2/1:87,84	1/1:99	1/2:84,75	1/1:167	1/1:206	1/1:126	1/2:86,70	1/1:217	1/2:99,64	1/1:269	1/2:100,65	1/1:129	1/1:218	1/1:108	1/1:146	1/1:155	1/2:81,42	1/1:136	1/1:219	1/1:144	1/2:97,75	1/1:125	1/1:197	1/1:130	1/2:78,59	1/2:62,59	1/1:110	1/2:81,67	1/2:66,44	1/2:73,66	1/1:241	1/2:100,93	1/2:91,61	1/1:146	1/1:164	1/1:201	1/1:212
rh_chr10_23054800	1(0.52);2(0.28);100001(0.18);144(0.01);19(0.01);	./.:0	1/1:1	100001/100001:1	100001/100001:1	1/1:3	1/1:1	100001/2:3,2	1/100001:8,3	1/2:2,2	2/1:5,2	1/1:2	100001/1:1,1	1/1:4	2/2:1	1/1:1	1/1:7	./.:0	1/100001:4,2	1/1:6	2/2:6	1/1:6	1/100001:3,2	1/1:2	1/2:7,2	1/1:1	1/1:1	2/2:2	./.:0	2/2:1	1/1:1	1/1:2	2/2:5	1/144:2,1	2/1:3,2	1/2:4,1	./.:0	100001/1:1,1	1/1:1	100001/100001:1	100001/100001:2	./.:0	1/1:2	2/2:4	./.:0	1/1:1	1/2:1,1	1/100001:5,1	1/1:7
rh_chr10_23315732	3(0.39);122(0.16);174(0.15);255(0.09);97(0.09);80(0.04);55(0.03);522(0.02);18(0.02);74(0.02);	./.:0	3/3:10	122/255:8,5	174/522:2,1	97/80:5,4	3/3:9	3/255:7,3	122/174:5,4	3/3:8	3/122:10,5	255/255:1	255/255:1	3/3:8	3/174:3,2	3/3:4	122/97:8,7	./.:0	255/174:5,4	80/97:6,3	3/174:10,6	97/55:5,4	122/174:6,5	3/3:15	3/97:7,4	3/3:2	97/122:5,2	3/97:8,1	3/3:2	3/3:8	122/97:4,3	./.:0	3/255:9,6	3/18:8,2	3/122:8,2	3/3:3	3/255:13,4	255/174:1,1	./.:0	3/255:14,2	3/255:5,1	174/255:2,1	174/97:3,3	3/174:12,7	122/174:5,4	./.:0	3/3:6	255/174:9,7	122/97:12,4
rh_chr10_23440244	1(0.54);3(0.25);12(0.20);	./.:0	1/3:21,14	1/12:42,36	1/12:25,14	1/1:74	1/3:32,17	12/3:28,26	12/1:33,33	1/3:27,15	3/1:38,29	12/1:29,23	1/12:31,22	1/3:22,18	12/3:19,9	1/3:14,10	1/1:73	1/1:34	1/12:45,39	1/1:51	12/3:20,19	1/1:52	1/12:57,43	3/3:33	3/1:27,25	1/3:23,14	1/1:54	1/3:22,11	12/3:16,6	3/1:16,11	1/1:83	1/1:32	3/12:27,25	1/3:17,9	3/1:33,27	1/3:15,4	12/3:24,22	12/1:18,14	1/1:22	12/3:32,7	12/3:23,14	12/1:22,22	12/1:41,26	12/3:40,36	1/12:41,26	1/1:29	1/3:23,10	12/1:42,34	1/1:62
rh_chr10_241961	4(0.52);3(0.27);1(0.21);	./.:0	3/4:14,14	3/1:49,39	3/1:29,18	1/4:58,52	4/1:29,14	1/4:45,34	4/1:50,38	4/3:20,17	3/4:36,35	3/4:23,20	4/3:22,13	3/4:14,11	3/4:14,11	4/1:34,22	3/4:34,33	4/3:15,11	1/3:62,56	4/4:91	4/4:101	3/1:42,29	4/3:52,44	3/3:29	1/3:42,30	3/4:16,10	4/3:32,31	4/3:19,15	1/3:14,13	3/4:22,11	4/4:82	3/1:18,17	3/4:37,32	3/1:17,13	4/3:55,45	1/3:16,13	1/3:32,29	4/1:15,11	4/3:15,14	4/4:40	4/4:40	3/1:20,15	4/4:114	3/4:52,44	4/4:88	3/1:18,18	1/3:18,16	4/4:63	4/4:84
rh_chr10_2469486	1(0.90);100001(0.10);	./.:0	1/1:2	1/1:5	1/1:3	1/1:2	1/1:1	1/1:10	1/100001:2,1	1/1:3	./.:0	1/1:2	1/1:2	./.:0	1/1:1	1/1:4	1/1:1	1/1:15	./.:0	1/1:7	1/1:14	1/100001:2,2	1/1:1	./.:0	1/1:1	1/1:1	1/1:3	1/1:5	1/100001:2,2	1/1:2	1/1:5	1/1:3	1/1:2	1/100001:2,1	1/1:9	1/100001:1,1	1/1:5	1/1:1	1/1:26	1/1:3	1/1:7	1/1:14	1/1:1	1/1:6	1/1:11	1/1:5	./.:0	./.:0	1/1:17
rh_chr10_2600993	5(0.80);3(0.20);	./.:0	5/5:35	5/3:29,21	5/3:27,17	5/3:29,23	5/3:19,15	3/5:25,24	5/3:26,19	5/5:38	5/5:46	3/5:24,16	5/5:59	5/5:32	5/5:42	3/5:27,26	5/5:29	5/5:36	5/3:25,10	5/5:44	5/5:46	5/3:27,15	5/5:58	5/5:43	3/5:18,17	5/5:23	5/5:34	5/5:45	3/5:27,16	5/5:44	5/5:54	5/5:44	5/5:49	3/5:25,20	5/5:30	5/3:18,15	5/3:16,14	5/3:19,18	5/5:25	5/5:40	5/5:29	3/5:31,13	5/5:49	5/5:45	5/5:48	3/5:14,13	3/5:25,8	5/5:53	5/5:33
rh_chr10_2803328	3(1.00);	./.:0	3/3:22	3/3:51	3/3:32	3/3:51	3/3:33	3/3:41	3/3:69	3/3:24	3/3:43	3/3:34	3/3:38	3/3:7	3/3:27	3/3:23	3/3:27	3/3:25	3/3:50	3/3:57	3/3:50	3/3:54	3/3:39	3/3:23	3/3:44	3/3:12	3/3:48	3/3:30	3/3:33	3/3:16	3/3:52	3/3:22	3/3:46	3/3:29	3/3:47	3/3:26	3/3:40	3/3:22	3/3:18	3/3:28	3/3:31	3/3:22	3/3:51	3/3:68	3/3:58	3/3:8	3/3:17	3/3:36	3/3:54
rh_chr10_2983812	2(0.72);1(0.28);	./.:0	2/1:3,2	1/2:21,9	2/2:3	2/2:4	2/2:16	1/2:21,18	2/2:10	1/2:7,6	2/1:2,1	2/1:8,2	1/2:6,2	1/1:1	2/1:8,4	2/2:22	./.:0	1/2:12,10	2/1:5,4	2/2:9	2/2:35	2/2:6	2/1:2,2	1/1:1	2/1:10,8	1/1:1	2/1:3,2	1/2:7,3	1/2:11,6	2/1:2,1	2/2:10	1/1:4	1/2:8,7	2/1:5,3	2/1:7,7	2/1:8,7	1/2:8,2	2/2:5	1/2:14,9	2/2:5	2/1:17,11	1/2:23,15	2/2:5	1/2:15,10	2/2:15	2/1:14,8	2/1:3,1	2/1:1,1	2/2:35
rh_chr10_3426575	1(0.82);3(0.16);14(0.02);	./.:0	./.:0	3/3:3	1/1:1	1/1:2	./.:0	3/3:1	./.:0	./.:0	1/1:2	./.:0	1/1:1	1/1:1	1/1:1	./.:0	1/1:1	1/1:1	3/3:3	1/1:1	1/1:2	1/1:3	1/1:3	./.:0	1/1:3	./.:0	./.:0	1/1:1	./.:0	1/1:1	1/1:2	./.:0	./.:0	./.:0	./.:0	1/1:1	./.:0	./.:0	./.:0	1/1:2	3/3:1	./.:0	1/1:1	./.:0	1/1:1	1/1:1	1/3:1,1	./.:0	1/1:2
rh_chr10_3540296	1(0.39);3(0.37);538(0.24);	./.:0	1/1:1	3/3:5	538/538:1	./.:0	./.:0	3/538:5,1	538/538:2	3/1:3,1	./.:0	538/3:1,1	1/1:1	./.:0	3/3:1	538/538:6	3/3:1	1/3:2,1	3/3:1	1/1:1	1/1:3	3/538:3,1	3/3:1	./.:0	538/538:1	./.:0	./.:0	./.:0	3/538:7,1	./.:0	./.:0	./.:0	3/3:8	538/538:1	3/3:3	./.:0	3/538:2,1	./.:0	3/1:6,2	1/1:1	3/3:1	538/3:3,3	1/1:1	3/3:5	1/1:3	1/3:2,2	3/3:1	./.:0	1/1:1
rh_chr10_3690372	1(0.77);116(0.23);	./.:0	./.:0	1/116:3,2	./.:0	./.:0	1/1:1	1/116:4,4	./.:0	1/1:1	./.:0	116/116:1	1/1:2	./.:0	1/1:1	116/1:4,1	./.:0	1/1:5	1/1:1	./.:0	1/1:4	1/1:1	./.:0	./.:0	1/116:2,1	./.:0	1/1:2	1/1:1	1/116:1,1	./.:0	1/1:2	./.:0	1/1:3	116/116:1	1/1:2	./.:0	1/116:3,1	./.:0	1/1:13	1/1:1	1/116:1,1	116/1:4,3	./.:0	1/1:4	1/1:3	1/1:4	./.:0	./.:0	1/1:7
rh_chr10_370298	1(1.00);	./.:0	1/1:36	1/1:43	1/1:30	1/1:32	1/1:27	1/1:40	1/1:30	1/1:24	1/1:34	1/1:23	1/1:35	1/1:14	1/1:24	1/1:31	1/1:23	1/1:21	1/1:29	1/1:22	1/1:23	1/1:27	1/1:31	1/1:24	1/1:28	1/1:14	1/1:29	1/1:29	1/1:30	1/1:17	1/1:19	1/1:23	1/1:18	1/1:28	1/1:24	1/1:25	1/1:33	1/1:16	1/1:26	1/1:32	1/1:38	1/1:18	1/1:34	1/1:57	1/1:23	1/1:26	1/1:22	1/1:17	1/1:28
rh_chr10_4005129	6(0.51);10(0.31);126(0.10);9(0.08);	./.:0	6/10:15,8	10/126:12,6	10/126:12,3	6/6:40	6/6:17	10/10:6	6/126:17,2	10/6:15,8	10/6:25,18	10/10:16	10/6:17,10	10/6:23,8	10/6:16,12	6/6:6	10/6:23,11	10/6:9,9	10/126:13,2	6/6:21	6/6:25	10/10:9	6/10:26,16	10/10:27	10/10:11	6/10:13,7	6/10:17,13	6/9:18,4	10/10:9	10/6:14,12	6/9:22,5	10/6:9,7	10/6:11,6	10/126:8,3	10/6:14,13	10/126:16,3	10/10:15	6/126:7,2	10/6:12,8	6/6:16	10/10:8	10/10:14	6/6:45	10/6:13,11	6/6:22	10/6:8,7	10/126:13,3	6/9:27,4	6/6:24
rh_chr10_4207807	2(0.61);1(0.38);3(0.01);	./.:0	1/2:7,3	1/1:1	1/1:1	2/2:17	2/2:3	1/1:2	2/2:7	2/1:9,4	2/1:8,5	1/1:2	2/1:9,2	1/2:4,2	2/1:5,5	2/2:1	2/1:8,3	2/1:5,1	1/1:5	2/2:6	2/2:3	1/1:6	2/1:13,6	1/1:7	1/1:5	2/1:3,2	2/1:6,5	2/2:5	1/1:2	2/1:5,2	2/2:7	2/1:6,4	1/1:2	1/1:1	1/2:6,3	1/1:4	1/1:4	2/2:4	2/1:5,5	2/2:10	1/1:3	1/1:4	2/2:13	1/2:7,1	2/2:9	1/2:4,2	1/1:4	2/2:8	2/2:4
rh_chr10_423938	9(0.63);2(0.37);	./.:0	9/2:11,9	2/2:16	2/2:12	9/9:13	9/9:8	9/9:15	9/9:18	2/9:12,11	9/2:24,20	9/2:24,15	9/2:22,14	2/9:16,14	2/9:11,11	9/9:12	2/9:20,18	2/9:8,7	2/2:20	9/9:20	9/9:31	2/2:14	2/9:29,21	2/2:25	2/2:13	2/9:23,11	2/9:16,15	2/9:13,6	2/2:9	2/9:15,12	9/9:23	2/2:10	9/2:9,8	2/2:12	9/2:13,9	2/2:12	2/2:13	9/9:11	2/9:8,7	9/9:22	9/9:27	2/2:12	9/9:35	9/2:20,8	9/9:22	2/2:7	2/2:15	9/9:30	9/9:24
rh_chr10_4427721	1(1.00);	./.:0	1/1:70	1/1:70	1/1:63	1/1:65	1/1:70	1/1:75	1/1:72	1/1:67	1/1:40	1/1:66	1/1:88	1/1:32	1/1:66	1/1:67	1/1:50	1/1:49	1/1:83	1/1:76	1/1:56	1/1:71	1/1:50	1/1:45	1/1:66	1/1:21	1/1:42	1/1:56	1/1:69	1/1:43	1/1:84	1/1:52	1/1:55	1/1:60	1/1:48	1/1:48	1/1:57	1/1:63	1/1:30	1/1:51	1/1:51	1/1:53	1/1:81	1/1:85	1/1:60	1/1:78	1/1:51	1/1:56	1/1:67
rh_chr10_4503995	1(0.54);5(0.30);8(0.16);	./.:0	./.:0	8/8:2	./.:0	./.:0	./.:0	./.:0	./.:0	5/5:1	1/1:1	./.:0	5/5:1	5/5:1	./.:0	./.:0	./.:0	5/5:1	5/5:1	./.:0	1/1:1	5/5:1	1/1:1	./.:0	5/5:1	./.:0	./.:0	./.:0	./.:0	./.:0	1/1:1	./.:0	5/5:1	5/5:1	./.:0	./.:0	./.:0	8/8:1	./.:0	1/1:1	8/8:1	./.:0	./.:0	./.:0	./.:0	./.:0	./.:0	1/1:1	./.:0
rh_chr10_4623373	1(0.82);3(0.18);	./.:0	1/1:1	1/1:3	./.:0	1/1:2	./.:0	3/3:4	./.:0	./.:0	./.:0	./.:0	1/1:1	./.:0	1/1:1	1/3:3,1	./.:0	1/1:5	./.:0	1/1:3	1/1:4	./.:0	./.:0	./.:0	3/3:2	1/1:1	1/1:1	1/1:2	3/3:1	./.:0	1/1:1	1/1:1	1/1:1	1/1:1	1/1:1	1/1:1	3/3:1	./.:0	1/1:6	./.:0	3/3:1	3/1:4,2	./.:0	1/1:2	1/1:1	1/1:6	./.:0	./.:0	1/1:1
rh_chr10_4847719	1(0.98);85(0.02);	./.:0	1/1:2	1/1:8	./.:0	1/1:2	1/1:1	1/1:8	1/1:3	1/1:1	./.:0	1/1:5	./.:0	./.:0	1/1:1	1/1:5	1/1:2	1/1:13	1/1:3	1/1:1	1/1:4	1/1:1	1/1:1	1/1:1	1/1:6	./.:0	1/1:2	1/1:2	1/1:3	./.:0	1/1:3	./.:0	1/1:5	1/1:1	1/1:2	./.:0	1/1:2	./.:0	1/85:6,3	./.:0	1/1:2	1/1:7	1/1:2	1/1:4	1/1:3	1/1:7	./.:0	1/1:1	1/1:8
rh_chr10_4950540	3(0.57);7(0.24);1(0.18);	./.:0	3/3:1	1/7:3,3	7/7:3	./.:0	3/3:1	7/1:12,5	3/3:2	1/1:2	./.:0	7/7:5	./.:0	./.:0	3/3:3	3/7:7,2	3/3:3	3/1:11,2	./.:0	3/3:2	3/3:6	7/7:1	3/3:1	./.:0	1/7:1,1	1/1:1	1/3:2,2	3/3:3	1/7:2,1	3/3:1	3/3:2	./.:0	./.:0	7/7:1	3/3:1	1/1:1	7/7:1	7/7:3	3/1:17,7	./.:0	7/1:4,2	7/7:8	3/3:2	7/7:1	3/3:5	3/1:7,3	./.:0	3/3:1	3/3:15
rh_chr10_5055530	1(0.54);2(0.27);562(0.19);	./.:0	1/2:13,10	2/562:27,20	2/562:14,13	1/1:38	562/1:12,12	2/562:28,21	562/1:39,31	1/2:16,12	1/2:41,28	562/2:11,10	1/2:27,9	2/1:14,14	2/1:17,15	562/1:17,9	1/2:27,21	1/2:7,6	2/562:34,33	1/1:74	1/1:46	2/562:31,22	1/2:39,34	1/2:12,11	562/2:36,14	1/2:7,6	1/2:30,26	1/1:28	562/2:16,10	2/1:15,10	1/1:59	2/1:12,11	2/562:22,18	562/2:9,8	1/2:19,12	2/562:11,7	562/2:24,16	1/562:11,10	2/1:10,7	1/1:24	562/2:14,11	562/2:12,7	1/1:60	562/2:37,27	1/1:38	1/2:15,10	2/1:17,14	1/1:54	1/1:54
rh_chr10_508428	2(0.78);1(0.22);	./.:0	2/2:9	1/2:17,14	2/1:3,2	1/2:8,6	1/2:4,4	1/2:4,3	1/2:9,9	2/2:3	2/2:14	1/2:4,1	2/2:10	2/2:9	2/2:7	2/1:4,2	2/2:21	2/2:11	1/2:10,5	2/2:6	2/2:12	1/2:10,7	2/2:11	2/2:7	2/1:11,3	2/2:7	2/2:9	2/2:5	1/2:7,6	2/2:10	2/2:15	2/2:3	2/2:15	2/1:7,3	2/2:12	1/2:5,4	2/1:6,5	2/1:7,5	2/2:7	2/2:8	2/2:9	1/2:5,5	2/2:20	2/2:15	2/2:7	2/2:2	2/1:4,3	2/2:8	2/2:9
rh_chr10_5150628	2(0.78);5(0.14);1(0.06);100009(0.02);	./.:0	./.:0	./.:0	./.:0	./.:0	2/2:1	2/2:1	./.:0	2/2:1	./.:0	2/2:1	./.:0	./.:0	./.:0	./.:0	./.:0	2/2:1	./.:0	./.:0	./.:0	./.:0	./.:0	./.:0	2/2:1	./.:0	./.:0	./.:0	./.:0	./.:0	./.:0	./.:0	2/2:1	./.:0	2/2:1	./.:0	./.:0	./.:0	100009/100009:1	./.:0	./.:0	2/2:1	./.:0	./.:0	./.:0	5/2:1,1	./.:0	./.:0	./.:0
rh_chr10_5247875	1(0.51);2(0.49);	./.:0	./.:0	1/1:4	1/1:1	2/2:1	2/1:2,2	1/1:10	./.:0	2/1:1,1	./.:0	1/1:2	./.:0	./.:0	2/1:1,1	2/1:4,2	1/1:1	1/2:7,3	1/1:3	2/2:2	2/2:10	1/1:3	./.:0	./.:0	1/1:2	./.:0	1/1:1	2/2:1	1/1:5	./.:0	2/2:1	./.:0	1/1:1	1/1:5	2/1:2,1	1/1:2	1/1:1	./.:0	1/2:10,4	2/2:4	1/1:6	1/1:4	2/2:1	1/1:3	2/2:3	2/1:5,3	./.:0	./.:0	2/2:3
rh_chr10_5381836	2(0.80);1(0.20);	./.:0	2/2:20	1/2:44,24	1/2:10,7	2/2:31	1/2:14,8	2/1:33,12	2/1:32,24	2/2:24	2/2:13	1/2:16,15	2/2:24	2/2:9	2/2:15	1/2:19,14	2/2:23	2/2:26	1/2:20,16	2/2:40	2/2:47	2/1:24,19	2/1:6,2	2/2:12	2/1:18,12	2/2:4	2/2:32	2/2:25	2/1:16,14	2/2:11	2/2:37	2/2:20	2/1:23,20	2/1:14,12	2/2:51	2/2:18	1/2:19,18	1/2:11,8	2/2:22	2/2:26	1/2:18,18	1/2:19,17	2/2:33	2/1:29,27	2/2:42	2/2:35	2/2:13	2/2:16	2/2:46
rh_chr10_5443410	3(0.71);1(0.29);	./.:0	3/1:9,7	1/3:18,16	1/3:16,12	3/3:18	3/3:15	1/3:20,10	3/3:16	1/3:8,5	1/3:11,4	1/3:16,11	3/1:11,9	1/3:7,6	1/3:9,9	3/3:16	1/3:10,7	3/1:9,5	3/1:11,6	3/3:24	3/3:14	3/1:13,9	1/3:9,3	1/3:7,2	3/1:11,9	1/3:2,2	1/3:12,5	3/3:13	1/3:5,4	3/1:8,7	3/3:25	1/3:8,6	1/3:14,8	3/1:12,10	1/3:15,7	1/3:13,7	1/3:12,10	3/3:13	1/3:7,7	3/3:13	1/3:16,6	3/1:12,10	3/3:25	1/3:15,7	3/3:21	1/3:12,5	1/3:10,7	3/3:7	3/3:14
rh_chr10_5618563	2(0.58);9(0.30);3(0.09);1(0.03);	./.:0	2/3:2,1	9/9:2	9/9:1	1/1:1	9/9:1	9/9:1	9/2:4,1	3/2:1,1	2/3:3,1	9/9:2	3/3:1	2/2:1	3/2:1,1	9/2:2,2	2/2:1	2/2:4	9/2:4,3	2/2:4	2/2:9	./.:0	9/9:3	3/3:1	9/9:1	2/2:1	3/2:1,1	2/2:2	9/9:3	2/2:1	2/2:5	2/3:3,1	9/9:4	9/9:1	2/2:4	./.:0	9/9:3	9/2:1,1	2/2:1	2/2:6	3/9:1,1	9/2:3,1	2/2:4	9/9:2	2/2:5	2/2:1	./.:0	./.:0	2/2:2
rh_chr10_5930341	1(0.74);357(0.26);	./.:0	1/1:1	357/357:3	357/357:1	./.:0	./.:0	357/1:7,2	./.:0	1/1:2	./.:0	1/1:2	1/1:1	./.:0	1/1:4	1/357:4,3	./.:0	1/1:5	./.:0	./.:0	1/1:4	1/1:1	./.:0	1/1:1	1/357:2,1	./.:0	1/1:3	./.:0	1/1:1	./.:0	1/1:1	1/1:1	1/1:1	357/357:1	1/1:3	1/1:1	./.:0	./.:0	1/1:3	1/1:1	1/357:2,1	357/1:2,1	./.:0	357/357:1	1/1:2	1/1:6	./.:0	./.:0	1/1:5
rh_chr10_6030347	3(0.54);1(0.27);7(0.19);	./.:0	3/1:21,11	7/1:20,9	7/1:24,15	3/3:74	3/7:33,27	7/1:47,8	7/3:32,24	3/1:35,15	3/1:47,28	7/1:40,13	3/1:45,11	3/1:40,11	3/1:26,14	7/3:26,24	3/1:31,15	3/3:45	3/7:33,29	3/3:61	3/3:46	3/1:25,13	7/1:56,12	3/1:29,22	7/1:18,10	3/1:27,15	3/1:29,10	3/3:75	7/1:26,5	3/1:43,15	3/3:55	3/1:34,8	7/1:28,12	7/1:28,16	3/1:28,16	3/1:30,10	7/1:20,4	3/7:28,14	3/1:21,12	3/3:37	7/1:23,15	3/7:24,20	3/3:92	7/1:41,5	3/3:47	3/1:20,11	3/1:26,10	3/3:77	3/3:54
rh_chr10_6111686	3(0.49);1(0.28);2(0.17);825(0.04);267(0.02);	./.:0	./.:0	1/2:9,2	2/1:1,1	3/3:13	2/3:3,1	2/1:5,2	3/3:3	3/1:4,4	3/1:9,8	1/1:1	3/3:4	1/3:4,2	3/1:2,2	3/825:1,1	3/1:10,10	./.:0	3/2:4,4	3/3:13	3/3:10	3/1:4,4	1/2:8,5	1/3:2,1	1/2:7,4	1/3:2,1	1/3:4,3	3/3:1	1/1:2	3/1:2,2	3/3:12	3/3:1	2/1:11,2	2/1:3,1	3/1:7,2	3/825:2,1	2/1:4,4	3/3:2	3/3:1	./.:0	1/2:5,2	3/3:2	3/3:18	2/1:9,7	3/3:11	1/1:2	825/3:3,2	3/3:16	3/3:13
rh_chr10_6200947	3(0.81);6(0.19);	./.:0	3/3:32	6/3:22,16	3/6:24,13	3/3:38	6/3:12,10	3/6:19,11	6/3:29,21	3/3:35	3/3:50	3/6:11,10	3/3:45	3/3:35	3/3:18	6/3:11,9	3/3:45	3/3:19	6/3:17,14	3/3:27	3/3:26	3/3:54	3/6:22,20	3/3:33	6/3:20,18	3/3:22	3/3:33	3/3:29	6/3:12,8	3/3:27	3/3:38	3/3:28	3/6:15,10	6/3:12,10	3/3:22	3/3:24	3/6:16,15	3/6:12,11	3/3:16	3/3:30	6/3:18,8	6/3:15,11	3/3:42	6/3:30,21	3/3:30	3/3:12	3/3:24	3/3:41	3/3:25
rh_chr10_6333960	1(0.38);9(0.36);11(0.10);3(0.07);15(0.03);28(0.03);6(0.02);	./.:0	1/9:4,3	1/1:11	1/3:6,1	9/11:9,4	1/9:2,2	1/1:8	9/11:9,4	1/1:4	1/9:9,8	1/1:2	1/28:9,3	1/11:5,1	1/9:4,1	9/1:3,2	1/9:13,7	11/15:2,1	1/11:6,3	9/9:7	9/9:8	9/1:9,6	1/3:8,2	9/1:2,1	1/1:7	1/6:2,1	9/1:5,4	9/15:4,1	1/3:8,2	11/15:2,1	9/11:14,2	./.:0	1/3:14,3	1/6:8,1	9/1:3,1	3/3:1	1/3:7,2	1/9:3,2	11/11:1	9/11:5,2	1/1:2	1/1:2	9/11:11,3	1/6:12,2	9/9:6	1/11:2,1	1/1:1	9/15:17,6	9/9:7
rh_chr10_6407241	7(0.53);6(0.27);1(0.20);	./.:0	6/7:7,7	6/1:20,12	1/6:10,7	7/7:27	7/1:7,6	1/6:23,19	1/7:18,16	7/6:7,6	6/7:23,12	1/6:11,4	6/7:11,11	6/7:8,8	6/7:8,6	7/1:12,6	7/6:18,14	7/7:12	7/1:21,20	7/7:40	7/7:32	6/7:22,22	6/1:20,8	7/6:9,8	1/6:14,8	6/7:2,2	7/6:28,11	7/7:14	6/1:9,3	6/7:10,4	7/7:41	6/7:8,8	1/6:22,18	6/1:6,4	6/7:19,15	6/7:4,4	6/1:19,14	1/7:9,3	6/7:5,3	7/7:15	1/6:9,8	7/1:9,5	7/7:45	1/6:21,19	7/7:22	7/6:11,8	7/6:12,4	7/7:25	7/7:34
rh_chr10_650959	2(0.58);100001(0.42);	./.:0	2/2:2	2/2:1	100001/2:2,2	./.:0	100001/100001:1	100001/100001:3	./.:0	2/2:5	./.:0	100001/2:4,1	./.:0	./.:0	2/2:2	100001/100001:6	./.:0	2/2:2	./.:0	./.:0	./.:0	100001/100001:2	./.:0	./.:0	100001/2:2,2	./.:0	2/2:2	2/2:2	2/100001:4,3	2/2:2	./.:0	2/2:2	./.:0	2/100001:3,1	2/2:1	2/100001:3,1	100001/100001:1	./.:0	2/2:7	./.:0	./.:0	100001/2:6,6	./.:0	./.:0	./.:0	2/100001:8,3	100001/2:1,1	./.:0	./.:0
rh_chr10_6523776	5(0.52);2(0.47);1(0.01);	./.:0	2/2:1	2/2:11	2/2:2	5/5:6	5/2:5,1	2/2:34	5/2:2,1	5/2:4,4	./.:0	2/2:8	5/5:1	./.:0	2/5:3,1	5/2:6,5	5/5:1	5/5:40	5/5:2	5/5:1	5/5:18	5/2:3,1	1/2:1,1	./.:0	2/2:5	./.:0	2/5:2,1	5/5:5	2/2:9	./.:0	5/5:5	5/5:2	2/2:3	2/2:6	5/2:7,1	5/2:3,2	2/2:1	5/2:2,2	2/5:34,24	5/5:5	2/2:16	5/2:19,16	5/5:2	2/2:9	5/5:5	2/5:12,7	5/5:1	./.:0	5/5:20
rh_chr10_6654857	3(0.99);355(0.01);	./.:0	3/3:7	3/3:9	3/3:1	3/3:5	3/3:1	3/3:10	3/3:5	3/3:7	./.:0	3/3:1	3/3:3	./.:0	3/3:2	3/3:6	3/3:1	3/3:16	3/3:1	3/3:11	3/3:13	3/3:3	./.:0	3/3:2	3/3:1	./.:0	3/3:2	3/3:4	3/3:8	3/3:1	3/3:5	3/3:3	3/3:5	3/3:3	3/3:7	3/3:7	3/3:1	3/3:1	3/3:15	3/3:3	3/3:4	3/3:9	./.:0	3/3:3	3/3:5	3/3:10	3/3:3	./.:0	3/3:22
rh_chr10_6732153	3(0.78);2(0.20);1(0.02);	./.:0	3/3:25	3/2:22,18	2/3:9,9	3/3:17	3/2:14,6	2/3:27,25	3/2:20,8	3/3:20	3/3:1	3/2:17,16	3/3:13	3/3:1	3/3:11	3/3:38	3/3:6	3/3:25	3/2:11,6	3/3:33	3/3:34	3/3:27	2/2:2	3/3:7	2/3:12,10	./.:0	3/3:28	3/3:11	3/2:14,11	3/3:6	3/3:16	3/3:4	3/2:16,9	2/3:8,7	3/3:21	3/3:24	2/3:12,11	3/2:9,4	3/3:34	3/3:17	3/2:14,9	3/2:14,11	3/3:12	3/2:24,17	3/3:38	3/3:30	3/3:8	3/2:4,1	3/3:43
rh_chr10_7345058	2(0.76);95(0.13);1(0.11);	./.:0	2/2:27	95/2:38,36	2/1:28,28	2/2:76	2/1:33,31	2/95:50,39	2/95:45,42	2/2:54	2/2:74	2/95:36,30	2/2:60	2/2:41	2/2:58	2/2:42	2/2:68	2/2:33	95/1:38,36	2/2:84	2/2:77	2/2:74	2/1:32,29	2/2:53	2/1:33,33	2/2:34	2/2:54	2/2:60	1/95:33,24	2/2:34	2/2:72	2/2:37	95/2:38,33	2/2:47	2/2:86	2/2:41	2/95:33,31	2/95:21,20	2/2:37	2/2:40	95/2:28,21	2/95:26,24	2/2:85	2/1:46,37	2/2:71	2/2:47	2/2:54	2/2:57	2/2:63
rh_chr10_7398537	2(0.95);3(0.03);1(0.02);	./.:0	2/2:1	2/2:22	2/2:9	2/2:1	2/2:8	2/2:19	2/2:36	./.:0	2/2:4	2/2:14	2/2:2	./.:0	2/2:1	./.:0	./.:0	./.:0	2/2:32	./.:0	2/2:1	2/2:1	2/2:40	2/2:2	2/2:24	./.:0	2/2:1	./.:0	2/2:5	2/2:1	./.:0	./.:0	2/2:22	./.:0	2/2:1	./.:0	2/2:9	2/2:6	./.:0	./.:0	2/3:8,2	2/2:9	2/2:2	2/2:34	2/2:1	./.:0	./.:0	2/2:3	./.:0
rh_chr10_7537254	1(0.99);3(0.01);	./.:0	1/1:29	1/1:50	1/1:21	1/1:39	1/1:41	1/1:51	1/1:51	1/1:28	1/1:55	1/1:48	1/1:43	1/1:23	1/1:28	1/1:28	1/1:52	1/1:20	1/1:34	1/1:42	1/1:55	1/1:51	1/1:33	1/1:23	1/1:38	1/1:25	1/1:42	1/1:33	1/1:20	1/1:22	1/1:57	1/1:25	1/1:45	1/1:25	1/1:46	1/1:24	1/1:38	1/1:18	1/1:21	1/1:31	1/1:24	1/1:23	1/1:63	1/1:51	1/1:39	1/1:19	1/1:24	1/1:26	1/1:29
rh_chr10_7930703	1(0.80);366(0.20);	./.:0	1/1:35	366/1:21,19	366/1:15,4	1/1:43	366/1:25,24	366/1:37,19	1/366:29,29	1/1:39	1/1:36	366/1:31,21	1/1:37	1/1:20	1/1:52	1/1:39	1/1:42	1/1:29	1/366:29,25	1/1:47	1/1:47	1/1:57	1/366:24,24	1/1:23	1/366:26,18	1/1:23	1/1:36	1/1:40	1/366:20,18	1/1:24	1/1:49	1/1:39	1/366:29,23	1/1:28	1/1:38	1/1:34	366/1:28,15	366/1:13,12	1/1:20	1/1:36	366/1:20,17	366/1:18,14	1/1:61	366/1:24,19	1/1:47	1/1:30	1/1:37	1/1:26	1/1:35
rh_chr10_8038057	4(0.75);444(0.23);1(0.02);	./.:0	./.:0	444/4:2,1	./.:0	./.:0	444/4:3,2	444/4:10,3	./.:0	4/4:1	./.:0	444/4:1,1	4/4:1	./.:0	4/4:3	4/4:3	./.:0	4/4:6	444/4:1,1	4/4:4	4/4:11	./.:0	444/444:1	./.:0	444/4:3,1	./.:0	4/4:1	4/4:3	./.:0	4/4:1	4/4:1	4/4:1	444/444:1	4/4:1	4/4:5	./.:0	4/444:2,1	444/4:2,1	4/4:5	4/4:2	444/4:2,2	444/4:4,1	4/4:2	444/4:4,1	4/4:3	4/4:3	./.:0	4/4:2	4/4:3
rh_chr10_8299491	3(0.92);1(0.06);21(0.02);	./.:0	./.:0	./.:0	./.:0	./.:0	./.:0	3/3:1	./.:0	3/3:1	./.:0	./.:0	./.:0	./.:0	3/3:1	3/3:2	./.:0	3/3:3	./.:0	3/3:2	3/3:1	./.:0	./.:0	./.:0	./.:0	./.:0	3/3:1	./.:0	./.:0	./.:0	3/3:1	./.:0	3/3:1	./.:0	./.:0	3/3:1	3/3:1	./.:0	3/3:3	./.:0	3/3:1	3/3:3	./.:0	./.:0	3/3:3	3/3:2	./.:0	./.:0	3/3:2
rh_chr10_8422060	1(0.79);736(0.21);	./.:0	1/1:6	1/736:10,5	1/736:2,1	1/1:2	1/736:6,3	1/736:7,6	736/1:5,2	1/1:8	./.:0	1/1:3	1/1:6	1/1:1	1/1:3	1/1:12	1/1:1	1/1:18	736/736:2	1/1:8	1/1:11	1/1:1	1/1:2	1/1:1	736/1:3,1	./.:0	1/1:4	1/1:8	736/1:3,3	1/1:1	1/1:2	1/1:2	736/1:4,2	1/1:3	1/1:13	1/1:4	1/1:6	736/736:1	1/1:18	1/1:6	1/736:7,4	1/736:8,6	1/1:3	736/1:6,3	1/1:10	1/1:12	1/1:2	./.:0	1/1:4
rh_chr10_8528547	2(0.78);3(0.21);100002(0.01);	./.:0	2/2:17	2/3:17,15	3/2:12,8	2/2:13	3/2:10,6	3/2:19,8	3/2:14,2	2/2:16	2/2:15	3/2:15,14	2/2:27	2/2:10	2/2:13	2/2:12	2/2:14	2/2:16	3/2:18,14	2/2:23	2/2:15	2/100002:25,5	3/2:27,7	2/2:8	2/3:7,6	2/2:13	2/2:15	2/2:15	2/3:12,7	2/2:23	2/2:18	2/2:20	3/2:14,4	2/2:17	2/2:17	2/2:24	3/2:13,5	2/3:10,4	2/2:16	2/2:12	3/2:15,7	3/2:14,7	2/2:31	3/2:22,12	2/3:8,6	2/2:10	2/2:17	2/2:15	2/100002:13,2
rh_chr10_8618080	4(0.99);169(0.01);	./.:0	4/4:12	4/4:22	4/4:11	4/4:35	4/4:6	4/4:9	4/4:17	4/4:20	4/4:53	4/4:7	4/4:25	4/4:7	4/4:23	4/4:11	4/4:29	4/4:10	4/4:11	4/4:31	4/4:20	4/4:28	4/4:23	4/4:16	4/4:10	4/4:19	4/4:30	4/4:12	4/169:5,1	4/4:17	4/4:31	4/4:17	4/4:25	4/4:12	4/4:19	4/4:12	4/4:14	4/4:3	4/4:7	4/4:21	4/4:8	4/4:12	4/4:34	4/4:23	4/4:10	4/4:11	4/4:15	4/4:30	4/4:25
rh_chr10_874103	1(0.57);3(0.35);122(0.09);	./.:0	3/1:5,5	3/122:18,3	3/122:3,2	1/122:4,2	1/122:9,2	1/1:53	1/122:7,1	3/1:8,8	./.:0	3/122:10,2	1/3:7,1	./.:0	3/1:9,6	1/122:23,3	3/3:2	3/1:47,38	3/3:3	1/1:11	1/1:74	3/3:8	./.:0	3/3:2	3/3:15	3/3:1	1/3:12,8	1/3:10,8	3/3:13	1/1:2	1/1:13	3/122:4,1	3/1:21,13	3/122:5,2	3/1:29,10	3/3:6	3/3:13	1/1:6	3/1:55,54	1/1:9	1/1:54	3/122:38,7	1/1:8	1/3:22,16	1/1:23	3/3:44	./.:0	1/1:3	1/1:82
rh_chr10_8787351	7(0.70);6(0.14);10(0.12);8(0.05);	./.:0	7/7:82	7/8:46,21	7/8:46,9	7/7:97	7/6:53,8	7/6:41,16	7/8:51,22	7/7:84	7/7:122	7/6:47,15	7/7:105	7/7:105	7/7:96	7/10:90,13	7/10:126,13	7/7:58	7/6:53,22	7/7:95	7/10:70,10	7/10:103,12	7/6:72,38	7/7:86	7/6:53,20	7/10:78,12	7/7:86	7/7:77	7/8:27,5	7/10:85,15	7/7:97	7/10:74,8	7/6:44,30	7/7:83	7/7:81	7/7:89	7/6:44,23	7/6:22,7	7/7:70	7/7:83	7/6:39,8	7/6:38,7	7/7:129	7/6:48,26	7/6:55,15	7/7:70	7/7:83	7/10:93,24	7/10:102,14
rh_chr10_8893209	1(0.78);6(0.22);	./.:0	1/6:48,10	1/1:112	1/6:65,13	1/1:130	1/6:57,9	1/1:103	1/1:143	1/6:49,8	1/1:117	1/6:48,14	1/6:62,13	1/6:30,4	1/6:58,9	1/6:57,10	1/1:117	1/6:31,5	1/1:127	1/1:140	1/1:114	1/1:107	1/1:138	1/6:49,12	1/1:141	1/6:28,7	1/1:124	1/6:48,13	1/6:39,7	1/6:46,6	1/1:139	1/6:49,7	1/1:124	1/6:45,12	1/1:115	1/6:53,11	1/1:95	1/6:47,6	1/6:37,6	1/6:34,6	1/6:48,9	1/6:42,13	1/1:143	1/1:152	1/1:132	1/6:40,16	1/6:32,9	1/1:133	1/1:125
rh_chr10_9014261	1(0.92);100001(0.06);394(0.02);	./.:0	1/1:2	1/100001:3,1	1/1:1	1/1:1	1/1:1	1/1:1	1/1:5	1/1:1	1/1:5	1/1:1	1/1:3	1/1:2	1/1:1	1/394:1,1	1/1:2	1/1:2	1/1:1	1/1:5	1/1:8	1/1:4	1/1:6	1/1:1	1/1:3	1/1:3	1/1:4	1/1:1	1/1:3	1/1:1	1/1:6	1/1:1	1/100001:5,1	1/1:2	1/1:1	1/1:4	100001/100001:3	./.:0	1/1:1	1/1:2	./.:0	1/1:2	1/1:4	1/1:2	1/100001:2,2	1/1:1	1/1:1	1/1:3	1/1:5
rh_chr10_9215683	1(0.80);9(0.20);	./.:0	1/1:17	1/9:14,8	1/9:14,5	1/1:21	9/1:15,12	9/1:24,10	1/9:12,8	1/1:22	1/1:30	9/1:13,10	1/1:22	1/1:27	1/1:17	1/1:16	1/1:21	1/1:17	1/9:13,10	1/1:20	1/1:14	1/1:19	1/9:18,17	1/1:17	1/1:24	1/1:13	1/1:12	1/1:13	1/9:8,7	1/1:18	1/1:26	1/1:18	9/1:8,6	1/1:10	1/1:27	1/1:10	1/9:11,7	9/1:8,6	1/1:10	1/1:23	1/9:10,6	1/9:6,4	1/1:27	1/9:19,10	1/9:10,9	1/1:17	1/1:21	1/1:15	1/1:27
rh_chr10_939355	1(0.91);2(0.04);3(0.02);61(0.01);79(0.01);	./.:0	./.:0	1/1:1	1/1:1	./.:0	./.:0	2/1:1,1	1/1:3	./.:0	1/1:2	./.:0	./.:0	./.:0	./.:0	./.:0	1/1:1	./.:0	1/1:1	1/1:2	./.:0	1/1:1	./.:0	./.:0	./.:0	./.:0	1/1:2	./.:0	./.:0	1/1:1	1/1:1	./.:0	1/1:2	./.:0	./.:0	./.:0	1/1:1	./.:0	./.:0	./.:0	./.:0	./.:0	./.:0	1/1:2	1/1:3	1/1:1	./.:0	./.:0	1/1:1
rh_chr10_9467495	1(0.80);10(0.20);	./.:0	1/1:27	10/1:25,16	10/1:10,10	1/1:39	1/10:16,14	1/10:15,10	1/10:17,13	1/1:22	1/1:62	10/1:20,20	1/1:41	1/1:31	1/1:23	1/1:15	1/1:38	1/1:18	10/1:19,17	1/1:43	1/1:32	1/1:35	1/10:26,24	1/1:31	1/1:22	1/1:32	1/1:32	1/1:20	10/1:11,9	1/1:28	1/1:34	1/1:27	1/10:18,11	1/1:23	1/1:34	1/1:19	10/1:15,12	1/10:13,7	1/1:25	1/1:29	1/10:17,4	10/1:13,9	1/1:37	1/10:14,12	10/1:13,13	1/1:26	1/1:15	1/1:39	1/1:28
rh_chr10_9745840	1(1.00);	./.:0	1/1:99	1/1:78	1/1:50	1/1:96	1/1:47	1/1:65	1/1:71	1/1:102	1/1:91	1/1:52	1/1:114	1/1:65	1/1:109	1/1:91	1/1:93	1/1:112	1/1:34	1/1:112	1/1:104	1/1:137	1/1:38	1/1:69	1/1:124	1/1:43	1/1:98	1/1:100	1/1:34	1/1:73	1/1:137	1/1:83	1/1:62	1/1:80	1/1:120	1/1:79	1/1:43	1/1:40	1/1:63	1/1:109	1/1:55	1/1:67	1/1:132	1/1:69	1/1:53	1/1:104	1/1:81	1/1:88	1/1:129
rh_chr11_10089836	1(0.84);293(0.04);100002(0.03);4(0.03);12(0.02);26(0.01);132(0.01);	./.:0	1/1:6	./.:0	1/1:8	1/1:25	1/1:7	1/1:24	1/1:27	1/26:8,1	1/1:1	1/1:3	./.:0	1/1:7	./.:0	1/1:4	293/293:2	1/1:5	1/1:33	./.:0	1/1:40	1/1:45	./.:0	1/1:9	1/1:19	1/132:9,1	1/1:1	1/1:4	./.:0	./.:0	./.:0	1/1:7	1/1:22	./.:0	./.:0	./.:0	293/293:1	./.:0	1/1:7	./.:0	1/1:2	1/1:7	4/4:1	1/1:29	1/1:1	1/1:3	1/1:5	1/1:30	1/1:29
rh_chr11_1025585	1(0.72);5(0.28);	./.:0	./.:0	1/1:1	1/5:1,1	5/5:2	5/5:1	1/5:12,8	1/1:2	1/1:4	./.:0	1/1:7	1/1:1	./.:0	1/1:1	1/5:8,7	./.:0	1/1:12	5/5:2	1/5:2,2	5/1:8,4	1/5:1,1	./.:0	./.:0	1/1:8	./.:0	1/1:4	5/5:1	./.:0	./.:0	1/1:3	1/1:1	1/1:8	1/1:3	1/1:2	1/5:2,1	1/1:2	5/1:3,2	1/1:26	./.:0	1/5:7,7	1/5:10,10	./.:0	5/1:5,2	1/1:6	1/5:8,4	./.:0	./.:0	1/5:10,9
rh_chr11_1117973	1(0.70);2(0.27);30(0.03);	./.:0	2/1:2,1	1/1:13	1/1:1	2/2:3	1/1:1	1/2:7,3	2/2:2	./.:0	./.:0	1/1:5	1/1:1	./.:0	2/1:2,1	2/1:3,2	1/1:2	1/30:7,1	1/1:4	2/2:3	1/2:8,3	2/2:3	1/1:2	1/1:2	1/1:3	./.:0	1/1:5	2/2:3	1/1:4	./.:0	1/1:3	1/1:1	1/1:7	1/1:5	2/2:5	./.:0	1/1:3	1/1:1	1/1:10	1/1:3	2/1:4,3	1/2:4,3	1/1:2	1/1:7	1/1:3	1/2:5,2	1/1:1	./.:0	1/2:6,5
rh_chr11_1183569	1(0.67);10(0.27);4(0.02);100005(0.01);9(0.01);21(0.01);	./.:0	1/1:1	1/1:7	1/1:1	./.:0	10/10:1	1/10:15,6	10/10:1	./.:0	./.:0	1/1:2	./.:0	./.:0	10/10:1	1/1:3	./.:0	1/9:9,2	10/10:1	1/1:1	1/10:6,5	1/1:1	./.:0	./.:0	./.:0	./.:0	1/1:1	1/1:1	1/1:1	./.:0	1/1:1	./.:0	1/1:4	./.:0	1/1:1	./.:0	1/9:3,1	10/1:1,1	1/1:8	./.:0	10/10:1	10/1:5,5	./.:0	10/1:1,1	1/1:3	10/21:1,1	1/1:1	./.:0	10/1:7,5
rh_chr11_12164303	1(0.54);38(0.19);14(0.03);152(0.02);100006(0.02);116(0.02);100002(0.02);100005(0.02);100001(0.02);11(0.02);100003(0.02);20(0.02);100015(0.02);100019(0.02);100008(0.01);21(0.01);15(0.01);	./.:0	1/1:1	1/38:35,28	116/100005:1,1	1/38:42,26	100019/100019:1	1/1:49	1/1:77	116/116:1	1/38:27,21	100019/100019:1	152/152:1	20/20:1	./.:0	100008/100008:1	1/1:58	100001/100001:1	1/1:60	1/38:41,23	1/1:48	1/38:29,25	1/38:37,24	./.:0	1/1:66	./.:0	38/1:27,23	1/1:1	100015/100006:1,1	./.:0	1/38:31,25	./.:0	1/38:24,18	./.:0	38/1:23,20	14/20:1,1	1/1:50	14/14:1	./.:0	20/20:1	./.:0	100001/100001:1	38/1:46,28	38/1:25,24	1/1:49	./.:0	./.:0	38/1:31,27	38/1:32,26
rh_chr11_12314680	1(0.75);6(0.25);	./.:0	1/6:14,12	6/1:22,14	1/1:30	6/1:27,16	1/1:38	1/1:49	1/1:75	1/1:30	1/6:26,12	6/1:11,11	6/1:13,12	1/1:16	6/1:12,11	1/1:27	1/1:34	1/1:17	1/1:40	6/1:27,21	1/1:44	6/1:29,20	6/1:19,18	1/1:22	1/1:49	1/1:15	6/1:28,12	1/6:13,12	1/1:25	1/6:16,10	1/6:28,24	1/1:24	6/1:29,19	1/6:7,5	6/1:22,10	1/1:22	1/1:39	6/1:10,9	6/1:9,5	1/6:23,12	1/1:29	1/1:30	6/1:24,21	6/1:35,23	1/1:56	1/1:23	1/6:15,12	1/6:18,17	1/6:23,22
rh_chr11_13254270	1(0.68);5(0.25);2(0.07);	./.:0	5/1:8,4	1/5:20,16	1/1:11	1/5:35,16	1/1:8	1/1:44	1/2:74,8	1/1:10	1/5:41,31	1/5:5,4	1/5:8,5	1/1:19	5/1:10,8	2/1:2,2	1/1:57	1/1:20	1/2:40,7	1/5:29,27	1/1:42	1/5:24,23	5/1:43,37	1/1:14	1/1:51	1/1:15	1/5:20,16	5/1:8,2	1/1:6	1/2:13,2	5/1:23,20	1/2:7,1	5/1:23,23	1/1:10	1/5:21,14	1/1:15	1/1:33	1/5:12,11	5/1:7,6	5/1:4,4	1/1:12	1/2:5,2	5/1:40,34	5/1:24,19	1/2:40,6	1/1:6	5/1:11,9	5/1:37,35	1/5:21,17
rh_chr11_13356997	1(0.48);16(0.21);8(0.18);120(0.04);24(0.02);11(0.02);100002(0.02);100018(0.01);100001(0.01);100013(0.01);	./.:0	16/16:1	1/16:13,5	./.:0	1/16:11,8	1/8:2,2	1/8:10,2	8/1:17,16	24/1:1,1	16/1:8,6	./.:0	./.:0	1/1:2	./.:0	1/1:1	1/8:11,9	8/8:1	1/8:13,6	1/16:9,8	8/1:15,6	1/16:10,5	1/16:26,6	1/1:1	1/8:10,6	./.:0	1/16:8,3	./.:0	100001/100001:1	8/8:1	1/16:18,4	8/100001:1,1	1/16:16,3	./.:0	1/16:8,2	24/1:1,1	8/1:6,5	./.:0	./.:0	./.:0	1/1:1	./.:0	1/16:10,5	1/16:13,7	1/8:9,3	1/8:1,1	120/120:1	1/16:19,8	1/1:9
rh_chr11_1343142	1(0.99);3(0.01);	./.:0	1/1:25	1/1:100	1/1:36	1/1:40	1/1:40	1/1:48	1/1:48	1/1:85	1/1:106	1/1:76	1/1:62	1/1:73	1/1:21	1/1:30	1/1:103	1/1:52	1/1:47	1/1:52	1/1:46	1/1:44	1/1:171	1/1:76	1/1:76	1/1:72	1/1:80	1/1:37	1/1:56	1/1:37	1/1:81	1/1:54	1/1:81	1/1:70	1/1:36	1/1:28	1/1:79	1/1:20	1/1:39	1/1:60	1/1:32	1/1:35	1/1:46	1/1:52	1/1:67	1/1:31	1/1:33	1/1:52	1/1:41
rh_chr11_14358918	2(0.96);3(0.02);100003(0.02);	./.:0	./.:0	./.:0	./.:0	./.:0	./.:0	2/2:3	./.:0	2/2:1	./.:0	2/2:1	./.:0	./.:0	./.:0	./.:0	./.:0	2/2:1	./.:0	./.:0	./.:0	./.:0	./.:0	./.:0	2/2:2	./.:0	./.:0	./.:0	./.:0	./.:0	./.:0	./.:0	./.:0	./.:0	2/2:1	./.:0	100003/100003:1	./.:0	2/2:3	./.:0	2/2:1	2/2:2	./.:0	./.:0	./.:0	2/2:2	./.:0	./.:0	./.:0
rh_chr11_1442687	1(0.82);3(0.10);4(0.06);15(0.03);	./.:0	1/1:2	1/4:19,2	1/3:1,1	1/1:3	1/1:6	1/4:8,2	1/1:10	1/1:8	1/1:16	1/4:9,1	1/1:6	1/1:9	1/15:5,1	1/4:6,1	1/4:8,2	1/1:4	1/1:7	1/1:5	1/4:6,2	1/4:9,2	1/1:10	1/1:6	1/3:13,2	1/3:7,3	1/3:17,2	1/1:2	1/1:1	1/1:3	1/3:6,2	1/1:6	1/1:8	1/1:12	1/4:6,2	1/3:4,1	1/1:17	1/1:5	1/3:6,1	1/1:5	1/3:6,1	1/1:3	1/1:11	1/1:9	1/1:13	1/4:4,1	1/1:2	1/1:14	1/1:5
rh_chr11_14828475	1(0.50);6(0.26);3(0.24);	./.:0	./.:0	1/6:2,2	./.:0	./.:0	1/1:1	1/3:11,10	1/1:1	1/1:1	./.:0	6/6:1	./.:0	./.:0	./.:0	3/3:1	./.:0	1/3:7,2	./.:0	6/6:1	3/1:7,6	./.:0	./.:0	./.:0	1/3:2,1	./.:0	./.:0	6/6:2	3/3:2	./.:0	6/6:1	./.:0	1/6:2,2	./.:0	./.:0	./.:0	./.:0	./.:0	6/1:11,6	1/1:1	3/1:2,2	3/1:3,3	./.:0	1/1:1	3/1:2,1	3/1:6,6	1/1:1	./.:0	1/6:4,2
rh_chr11_15149608	1(0.53);3(0.24);7(0.23);	./.:0	1/3:18,7	1/3:48,21	1/7:22,12	1/3:36,15	1/7:18,12	1/7:37,22	1/7:52,32	1/1:32	1/3:56,25	1/3:16,12	1/3:23,7	1/1:45	1/3:19,8	1/7:24,11	1/7:38,33	1/7:15,8	1/7:33,27	1/3:37,10	1/7:32,29	1/3:42,24	1/3:28,17	1/1:28	7/1:27,25	1/1:31	1/3:20,12	1/3:18,10	1/7:14,10	1/7:19,16	1/3:41,23	1/7:17,12	1/3:32,8	1/3:15,5	1/3:39,25	7/1:15,13	1/7:30,21	7/3:13,9	1/3:13,6	1/3:23,6	1/7:20,12	7/1:22,16	1/3:36,23	1/3:37,25	1/7:29,19	1/7:15,8	1/3:14,4	1/3:27,19	3/1:29,29
rh_chr11_15913394	1(0.66);2(0.34);	./.:0	1/1:27	1/2:14,5	1/2:17,2	1/1:30	1/2:5,4	1/2:6,2	1/2:41,15	1/2:21,4	1/2:85,10	1/2:4,1	1/1:32	1/2:10,4	1/2:23,3	1/2:6,1	1/1:66	1/2:18,5	1/2:24,6	1/2:36,5	1/2:54,7	1/2:36,5	1/2:29,4	1/2:17,9	1/2:36,8	1/2:11,5	1/2:19,2	1/2:15,2	1/1:9	1/2:24,7	1/2:68,8	1/2:26,3	1/2:33,8	1/1:16	1/2:20,6	1/2:15,4	1/2:35,5	1/1:14	1/2:15,3	1/2:7,4	1/1:9	1/2:14,3	1/2:34,14	1/2:25,4	1/2:40,6	1/2:3,1	1/2:10,3	1/1:44	1/2:27,10
rh_chr11_16272381	5(0.88);1(0.12);	./.:0	5/5:40	5/1:51,38	5/5:69	5/1:64,25	5/5:92	5/5:148	5/5:174	5/5:81	5/1:60,21	5/5:59	5/5:54	5/5:54	5/5:45	5/5:102	5/5:103	5/5:81	5/5:113	5/1:81,30	5/5:119	5/1:101,42	5/5:35	5/5:87	5/5:136	5/5:41	5/1:47,22	5/5:43	5/5:77	5/5:68	5/1:69,29	5/5:84	5/1:70,29	5/5:33	5/1:63,32	5/5:89	5/5:96	5/5:33	5/5:30	5/5:52	5/5:97	5/5:80	5/1:77,49	5/1:86,32	5/5:139	5/5:100	5/5:43	5/5:104	5/1:79,30
rh_chr11_1672438	6(0.45);18(0.28);1(0.27);	./.:0	18/1:3,1	6/6:2	18/1:2,2	1/18:4,3	18/6:3,1	18/6:5,4	18/1:6,3	1/1:4	6/6:13	1/6:3,2	18/18:9	1/6:3,1	18/6:3,1	1/1:1	6/6:8	6/6:2	18/6:7,3	18/18:4	1/18:2,1	18/1:2,1	18/18:2	1/1:3	1/1:5	1/6:4,3	6/6:5	18/1:4,4	6/6:2	18/1:4,3	18/1:5,5	1/1:2	1/6:3,1	6/6:2	18/6:6,3	1/18:3,2	6/6:1	6/6:1	1/1:1	6/6:4	18/18:2	18/6:5,1	18/6:2,1	18/6:8,2	6/6:3	18/18:2	18/1:3,2	1/18:8,2	1/18:2,1
rh_chr11_16886199	1(0.75);11(0.25);	./.:0	11/1:4,4	1/11:10,8	1/1:17	11/1:19,10	1/1:15	1/1:18	1/1:31	1/1:11	1/11:16,14	1/11:7,3	11/1:9,8	1/1:32	11/1:12,10	1/1:11	1/1:26	1/1:9	1/1:9	11/1:10,7	1/1:15	1/11:15,10	1/11:24,14	1/1:11	1/1:16	1/1:11	1/11:10,6	1/11:12,8	1/1:7	1/1:25	11/1:10,10	1/1:9	1/11:13,10	11/1:10,7	11/1:3,3	1/1:19	1/1:12	11/1:4,4	11/1:4,2	11/1:5,5	1/1:18	1/1:15	11/1:23,11	11/1:11,6	1/1:22	1/1:11	1/11:11,9	1/1:26	11/1:12,5
rh_chr11_16949037	1(0.29);2(0.29);3(0.29);7(0.14);	./.:0	./.:0	./.:0	./.:0	./.:0	./.:0	./.:0	./.:0	./.:0	./.:0	./.:0	./.:0	./.:0	./.:0	./.:0	./.:0	./.:0	./.:0	./.:0	./.:0	./.:0	./.:0	./.:0	./.:0	./.:0	./.:0	./.:0	./.:0	./.:0	./.:0	./.:0	./.:0	./.:0	./.:0	./.:0	./.:0	./.:0	./.:0	./.:0	./.:0	./.:0	./.:0	./.:0	./.:0	./.:0	./.:0	./.:0	./.:0
rh_chr11_17060668	3(0.50);1(0.50);	./.:0	1/1:4	1/1:2	3/3:2	./.:0	3/3:2	3/3:15	1/1:1	3/3:2	3/3:1	1/1:2	1/1:1	3/3:1	1/1:1	3/3:7	./.:0	3/3:8	./.:0	./.:0	3/3:11	3/3:2	./.:0	3/3:1	3/3:7	./.:0	1/1:2	3/1:1,1	3/3:6	3/3:1	1/1:6	./.:0	3/1:1,1	3/3:2	1/1:2	3/3:2	3/3:3	1/1:1	3/1:5,3	1/1:2	3/3:4	3/3:7	./.:0	1/1:3	3/1:2,2	3/3:7	./.:0	./.:0	3/1:6,2
rh_chr11_17184199	1(0.75);3(0.25);	./.:0	1/1:4	1/1:10	1/1:1	1/1:1	3/1:2,1	1/3:17,9	1/1:2	1/1:2	./.:0	3/1:3,2	1/1:1	./.:0	1/1:3	1/3:1,1	1/1:2	1/3:6,4	./.:0	1/1:10	1/3:5,5	1/3:4,2	1/1:1	1/3:1,1	3/1:7,3	./.:0	1/1:1	3/1:5,1	3/3:3	./.:0	1/1:6	1/1:2	3/1:5,2	3/1:2,1	1/1:6	1/1:6	1/3:1,1	1/1:2	1/3:8,3	1/1:4	1/1:6	1/3:8,3	1/1:3	1/3:7,2	1/1:12	3/1:4,3	1/1:1	3/3:1	1/3:13,4
rh_chr11_17337960	2(0.28);1(0.27);15(0.26);4(0.19);	./.:0	./.:0	4/4:1	2/2:1	15/1:1,1	./.:0	2/2:9	4/4:1	4/4:3	./.:0	15/1:1,1	./.:0	./.:0	15/15:1	./.:0	./.:0	./.:0	./.:0	4/4:1	1/2:2,1	./.:0	./.:0	./.:0	./.:0	./.:0	15/15:1	./.:0	1/1:1	./.:0	4/4:3	2/2:1	./.:0	./.:0	./.:0	2/2:1	1/2:2,1	./.:0	15/1:3,2	15/15:1	2/2:1	2/1:1,1	./.:0	1/15:4,2	4/4:2	2/2:1	./.:0	./.:0	1/1:3
rh_chr11_17457569	1(0.37);4(0.36);17(0.27);	./.:0	4/17:3,2	./.:0	1/1:2	1/1:2	1/1:4	./.:0	4/4:4	4/1:3,1	17/17:4	17/17:5	17/17:2	1/1:1	4/4:2	1/1:4	4/4:5	./.:0	./.:0	17/17:9	1/1:2	17/1:4,2	4/17:2,1	1/4:4,3	1/1:1	./.:0	17/4:2,1	17/17:2	1/1:2	./.:0	17/4:1,1	./.:0	4/17:2,1	1/1:1	4/4:3	./.:0	./.:0	17/17:1	17/1:2,2	4/17:4,2	./.:0	./.:0	4/17:4,2	1/17:4,1	4/4:2	1/1:6	17/1:2,1	1/1:4	1/17:3,1
rh_chr11_17611360	2(0.47);1(0.29);3(0.24);	./.:0	1/2:2,1	2/2:3	./.:0	2/2:1	3/2:1,1	2/3:4,2	3/3:1	2/2:2	./.:0	2/2:1	2/2:2	./.:0	./.:0	3/2:1,1	./.:0	2/3:4,2	./.:0	./.:0	3/3:2	2/2:1	1/1:1	./.:0	3/2:1,1	./.:0	./.:0	1/1:1	2/2:1	./.:0	./.:0	./.:0	2/2:1	./.:0	2/2:1	3/3:1	./.:0	./.:0	1/2:4,4	2/2:1	3/2:1,1	3/2:3,1	1/1:1	1/2:1,1	3/2:7,2	3/2:3,3	./.:0	1/1:1	2/2:3
rh_chr11_17767859	1(0.73);9(0.25);100001(0.02);	./.:0	1/1:1	1/9:7,7	1/1:4	1/9:4,3	1/1:6	1/1:17	1/1:13	1/1:6	1/9:7,5	1/9:6,4	9/1:6,5	1/1:9	1/9:3,1	1/1:2	1/1:16	1/1:6	1/1:19	9/1:7,6	1/1:14	1/9:10,10	1/9:17,4	1/1:6	1/1:15	1/1:5	1/9:4,4	1/9:3,3	1/1:4	1/1:3	9/1:4,3	1/1:9	9/1:10,6	1/1:3	1/9:11,6	1/1:5	1/1:14	1/9:2,1	1/1:1	9/1:5,4	1/1:8	1/100001:8,1	1/9:11,5	1/9:12,8	1/1:5	1/100001:3,1	9/1:6,3	1/1:16	1/9:8,4
rh_chr11_17987786	3(0.28);4(0.26);704(0.25);1(0.21);	./.:0	704/3:3,2	3/704:4,3	4/1:1,1	704/704:2	4/4:1	4/1:9,4	1/3:7,3	3/3:2	4/4:1	4/704:1,1	./.:0	./.:0	704/3:1,1	4/1:4,3	./.:0	1/4:5,3	4/1:1,1	3/704:13,3	1/4:12,5	4/4:2	704/704:1	3/3:2	4/1:3,3	./.:0	704/3:2,1	704/704:1	4/1:1,1	./.:0	3/704:5,3	./.:0	704/3:7,3	4/4:2	3/704:2,1	1/3:2,2	4/1:7,4	1/1:1	4/4:5	704/3:1,1	4/1:4,4	4/1:2,2	704/704:3	704/4:7,6	1/3:15,2	4/1:6,2	704/704:1	./.:0	704/3:9,9
rh_chr11_18204712	267(0.28);2(0.27);1(0.23);14(0.22);	./.:0	267/267:11	267/14:12,10	2/1:9,7	14/2:18,12	2/1:9,4	2/1:20,15	267/1:22,13	267/2:10,6	14/2:19,16	2/14:10,4	2/14:9,4	267/2:10,9	267/267:10	2/1:3,2	267/1:18,13	2/1:10,6	1/2:19,13	267/14:17,13	1/2:14,8	14/2:16,16	14/267:30,21	267/2:6,3	1/2:16,14	267/2:8,4	267/14:13,8	2/14:7,3	1/2:10,2	267/1:7,6	267/14:20,16	1/2:5,3	267/14:21,13	2/14:4,2	267/14:11,9	267/1:14,3	2/1:13,8	1/14:6,5	2/2:2	267/14:12,2	2/1:6,5	1/2:5,5	14/267:15,11	2/14:20,15	1/267:15,9	2/1:7,3	2/2:6	2/1:25,17	267/14:11,10
rh_chr11_18357178	1(0.29);52(0.27);4(0.14);8(0.11);2(0.09);3(0.06);348(0.02);33(0.02);100003(0.01);	./.:0	./.:0	./.:0	./.:0	./.:0	./.:0	./.:0	./.:0	./.:0	./.:0	./.:0	./.:0	./.:0	./.:0	./.:0	1/1:1	./.:0	./.:0	./.:0	./.:0	./.:0	./.:0	./.:0	./.:0	./.:0	./.:0	./.:0	./.:0	./.:0	./.:0	./.:0	./.:0	./.:0	./.:0	./.:0	./.:0	./.:0	./.:0	./.:0	./.:0	./.:0	1/1:1	./.:0	./.:0	./.:0	./.:0	./.:0	./.:0
rh_chr11_18433819	3(0.50);2(0.24);4(0.24);1(0.01);	./.:0	2/3:3,3	3/2:13,6	4/3:7,3	3/2:3,1	4/4:3	3/4:34,27	4/3:4,3	3/3:8	./.:0	3/2:6,5	2/2:2	./.:0	3/2:5,1	3/4:8,8	3/3:2	4/3:17,14	4/3:2,1	2/3:5,5	3/4:17,12	2/3:3,2	./.:0	3/3:2	4/3:13,8	./.:0	2/2:5	2/3:7,3	3/4:10,3	3/3:1	2/3:9,5	3/4:1,1	2/3:8,3	3/2:5,2	2/3:8,6	4/3:6,4	4/3:7,4	4/2:3,2	3/2:20,11	3/2:4,2	4/3:7,6	3/4:20,11	2/3:3,1	2/3:10,10	3/4:14,4	4/3:14,10	3/3:1	4/4:1	2/3:23,17
rh_chr11_1857249	5(0.48);100001(0.26);2(0.25);	./.:0	100001/2:15,8	5/5:46	100001/2:14,11	2/100001:32,17	100001/5:24,8	2/100001:26,22	2/100001:30,25	2/2:28	5/5:54	5/2:20,15	100001/5:17,14	5/2:22,19	100001/5:15,13	100001/2:15,12	5/5:39	5/5:26	100001/5:26,25	100001/5:22,22	100001/2:27,25	2/100001:28,25	100001/5:37,31	2/2:47	5/2:27,18	5/2:16,10	5/5:28	2/100001:14,11	5/5:26	100001/2:24,19	2/100001:22,22	5/2:17,15	2/5:18,13	5/5:28	5/100001:22,16	2/100001:17,12	5/5:38	100001/5:9,9	5/2:10,6	5/5:22	2/100001:21,20	100001/5:16,14	100001/5:41,22	100001/5:38,21	5/5:25	100001/2:21,11	2/100001:15,15	100001/2:32,25	100001/2:22,16
rh_chr11_18646367	8(0.37);1(0.35);5(0.26);100001(0.02);	./.:0	8/8:1	8/8:6	./.:0	1/1:10	5/5:4	5/1:3,3	8/5:11,4	8/1:6,2	1/1:6	1/1:4	1/1:4	1/8:7,1	8/8:1	5/5:3	5/8:11,3	5/1:1,1	1/5:8,7	1/1:12	1/5:7,4	8/8:3	8/8:11	8/1:3,2	1/5:10,2	1/8:4,2	8/8:6	1/1:2	5/1:2,1	8/5:2,2	8/8:11	100001/100001:1	8/8:1	1/1:2	8/8:11	5/5:2	5/1:11,4	5/5:3	1/1:1	./.:0	1/5:5,2	5/1:3,2	8/100001:9,1	1/1:10	8/5:5,5	5/1:1,1	1/1:3	1/5:11,4	8/8:6
rh_chr11_18708021	1(0.26);3(0.26);90(0.25);2(0.23);	./.:0	1/1:1	3/1:5,3	90/90:1	2/3:2,1	90/2:3,2	90/2:20,20	90/1:2,2	2/1:2,1	./.:0	2/3:2,2	3/3:2	./.:0	1/3:4,1	90/2:6,5	90/90:2	2/90:10,7	90/90:1	3/3:1	90/2:5,4	./.:0	./.:0	./.:0	2/90:5,4	2/2:1	1/3:4,4	3/2:4,3	./.:0	90/90:1	3/3:3	2/2:1	3/3:6	3/2:4,1	3/1:4,2	90/1:4,2	2/2:1	3/90:2,1	2/3:15,15	1/3:1,1	90/2:5,3	2/90:9,4	1/3:1,1	3/2:7,2	1/90:4,3	2/90:9,3	./.:0	2/2:2	1/3:15,6
rh_chr11_18836141	1(1.00);	./.:0	./.:0	1/1:3	./.:0	./.:0	./.:0	1/1:5	./.:0	1/1:1	1/1:1	./.:0	./.:0	./.:0	1/1:1	./.:0	1/1:2	./.:0	1/1:1	1/1:1	1/1:15	1/1:1	./.:0	./.:0	1/1:2	./.:0	./.:0	1/1:1	./.:0	./.:0	1/1:6	./.:0	1/1:1	./.:0	1/1:6	1/1:1	1/1:1	./.:0	1/1:1	./.:0	./.:0	1/1:1	./.:0	1/1:4	1/1:3	./.:0	./.:0	./.:0	1/1:14
rh_chr11_18910740	2(0.52);15(0.25);1(0.24);	./.:0	15/15:1	2/2:4	2/1:4,4	2/15:2,2	2/1:4,2	2/2:4	2/1:6,3	2/2:4	15/2:3,1	15/2:3,2	15/2:4,2	2/2:5	15/15:5	1/2:5,2	1/2:3,2	2/1:3,1	2/1:10,3	15/2:7,3	1/2:3,2	15/2:5,1	2/15:7,5	2/2:5	2/1:3,1	2/2:4	2/15:2,2	2/15:2,2	2/1:3,1	2/2:2	2/15:6,5	2/1:2,2	15/2:4,3	2/15:1,1	2/15:4,2	1/1:3	2/1:4,4	1/15:5,1	15/15:2	2/15:3,2	1/1:2	2/1:3,3	2/15:6,6	2/2:3	2/1:5,3	2/2:1	2/15:4,2	1/2:2,1	15/2:2,1
rh_chr11_19533500	2(0.95);9(0.03);75(0.01);3(0.01);	./.:0	./.:0	2/2:4	2/2:2	./.:0	2/2:2	2/2:9	./.:0	./.:0	./.:0	./.:0	./.:0	./.:0	./.:0	./.:0	./.:0	2/2:4	2/2:1	./.:0	2/2:5	./.:0	./.:0	./.:0	2/2:3	./.:0	./.:0	./.:0	2/2:2	./.:0	./.:0	2/2:1	2/2:1	./.:0	2/2:1	2/2:1	2/2:2	./.:0	2/2:2	./.:0	2/2:2	2/2:4	./.:0	2/2:2	2/2:2	2/2:2	2/2:1	./.:0	2/2:1
rh_chr11_19712713	1(0.74);100001(0.25);2(0.01);	./.:0	1/100001:6,5	100001/1:19,11	1/1:8	100001/1:4,4	1/1:10	1/1:48	1/1:12	1/1:18	./.:0	100001/1:13,8	1/1:3	100001/100001:1	1/100001:6,3	1/1:35	1/1:2	1/1:22	1/1:7	100001/1:11,3	1/1:42	100001/1:2,2	100001/100001:1	1/1:1	1/1:23	./.:0	1/100001:6,5	100001/1:8,3	1/1:22	1/1:2	100001/1:8,3	1/1:5	1/100001:20,7	1/100001:5,1	100001/1:11,3	1/1:15	1/1:14	100001/1:4,3	1/100001:25,22	1/100001:6,5	1/1:34	1/1:36	1/100001:5,4	1/100001:23,9	1/1:20	1/1:32	./.:0	1/1:1	100001/1:18,18
rh_chr11_19766239	2(0.51);5(0.25);100001(0.17);100002(0.04);18(0.03);	./.:0	100001/2:4,3	2/100001:5,2	2/5:7,2	2/5:6,2	2/2:7	2/5:5,1	2/5:10,3	2/2:2	2/100001:8,3	2/5:2,1	2/100001:5,2	2/5:2,2	100001/2:3,2	2/18:2,1	2/5:3,3	2/5:4,2	2/2:11	100001/2:8,7	2/5:6,5	2/100001:7,1	100001/2:6,5	2/5:10,4	2/5:9,3	18/2:1,1	2/5:9,3	100002/100001:2,1	2/5:5,3	2/5:4,1	100001/100002:4,4	2/5:7,2	./.:0	100002/100002:1	2/18:9,1	5/5:3	2/5:14,2	100002/100001:2,1	100001/100001:2	100001/100002:1,1	2/5:9,1	2/2:10	2/100001:5,4	2/2:8	2/5:15,2	2/5:5,3	100002/2:1,1	2/5:12,2	2/100001:4,2
rh_chr11_1985173	7(0.48);465(0.27);1(0.25);	./.:0	1/465:1,1	7/7:7	465/465:7	465/465:5	465/7:5,4	1/465:4,4	1/465:4,3	1/1:4	7/7:6	1/7:4,3	7/465:7,1	7/1:2,2	7/465:7,5	465/1:3,1	7/7:4	7/7:5	465/7:6,5	465/7:5,4	1/465:6,3	1/465:6,4	465/7:6,2	1/1:6	7/1:5,4	7/1:1,1	7/7:14	1/465:5,4	7/7:7	1/1:4	1/465:5,3	1/7:3,1	7/1:4,2	7/7:10	7/465:5,4	465/1:2,1	7/7:8	7/465:3,2	1/7:3,1	7/7:4	1/465:3,3	465/7:3,2	7/465:8,6	7/465:8,7	7/7:10	465/1:2,1	465/1:3,2	1/465:2,2	1/465:4,3
rh_chr11_19978651	3(0.75);7(0.25);	./.:0	3/7:7,7	3/7:12,6	3/3:16	3/7:10,7	3/3:21	3/3:15	3/3:14	3/3:13	7/3:12,8	3/7:11,9	3/7:12,8	3/3:15	3/7:6,5	3/3:15	3/3:20	3/3:20	3/3:25	7/3:9,8	3/3:18	3/7:9,9	7/3:23,16	3/3:21	3/3:16	3/3:12	3/7:10,8	3/7:6,3	3/3:18	3/3:19	7/3:5,4	3/3:17	7/3:8,7	7/3:6,5	7/3:10,7	3/3:11	3/3:11	7/3:14,2	3/7:4,3	3/7:10,9	3/3:20	3/3:15	7/3:14,5	7/3:17,11	3/3:12	3/3:14	7/3:11,9	3/3:28	3/7:6,1
rh_chr11_20115217	2(0.71);1(0.29);	./.:0	1/1:1	./.:0	./.:0	./.:0	2/2:2	2/2:12	./.:0	./.:0	./.:0	./.:0	./.:0	./.:0	./.:0	./.:0	./.:0	2/2:6	./.:0	./.:0	2/2:5	./.:0	./.:0	./.:0	./.:0	./.:0	./.:0	./.:0	./.:0	./.:0	2/2:1	./.:0	1/1:1	./.:0	./.:0	2/2:1	./.:0	2/2:1	2/1:9,6	./.:0	2/2:2	2/2:2	./.:0	./.:0	./.:0	2/2:1	./.:0	./.:0	1/1:3
rh_chr11_2065555	4(0.53);3(0.24);11(0.23);	./.:0	3/3:1	4/4:1	./.:0	./.:0	./.:0	./.:0	3/11:2,1	./.:0	./.:0	./.:0	./.:0	./.:0	./.:0	3/3:1	./.:0	4/4:1	4/4:1	11/11:2	./.:0	./.:0	./.:0	./.:0	3/4:2,1	./.:0	./.:0	11/11:1	./.:0	./.:0	3/3:2	./.:0	./.:0	4/4:1	./.:0	3/3:1	./.:0	4/11:1,1	./.:0	./.:0	3/11:1,1	4/11:3,2	./.:0	./.:0	4/4:1	./.:0	./.:0	./.:0	11/11:1
rh_chr11_2216980	1(0.73);28(0.27);	./.:0	28/1:9,5	1/1:28	1/28:9,4	28/1:17,16	1/28:12,6	1/28:18,16	28/1:19,15	1/1:14	1/1:23	1/1:24	28/1:14,13	1/1:12	1/28:7,6	28/1:10,4	1/1:36	1/1:12	1/28:17,13	28/1:18,16	1/28:20,17	28/1:30,9	1/28:25,15	1/1:14	1/1:21	1/1:7	1/1:36	28/1:8,8	1/1:16	28/1:9,9	28/1:17,12	1/1:13	1/1:24	1/28:10,8	28/1:18,13	1/28:12,8	1/1:29	28/1:9,5	1/1:12	1/1:14	28/1:9,6	28/1:13,9	1/28:20,8	28/1:23,18	1/1:50	1/28:8,7	1/28:11,5	28/1:17,16	1/28:19,18
rh_chr11_2406678	129(0.51);37(0.27);3(0.23);	./.:0	3/37:4,2	129/129:3	3/37:4,2	37/3:4,1	37/129:4,1	37/3:5,3	37/37:1	3/3:6	129/129:2	129/3:3,2	37/129:3,3	./.:0	37/129:2,1	37/3:7,3	129/129:1	129/129:17	129/129:1	./.:0	3/37:8,7	37/37:4	./.:0	./.:0	129/3:6,3	./.:0	129/129:2	3/37:6,4	129/129:8	3/37:1,1	3/37:2,2	3/3:1	3/129:9,6	129/37:3,1	37/129:2,2	3/37:2,2	129/129:5	37/129:1,1	129/3:8,7	129/129:1	37/3:7,6	129/37:11,8	./.:0	129/129:2	129/129:10	37/3:7,6	3/3:2	./.:0	37/3:5,2
rh_chr11_2515310	1(1.00);	./.:0	1/1:7	1/1:27	1/1:6	1/1:6	1/1:15	1/1:13	1/1:13	1/1:16	1/1:6	1/1:29	1/1:12	1/1:3	1/1:4	1/1:11	1/1:14	1/1:29	1/1:6	1/1:13	1/1:11	1/1:5	1/1:3	1/1:9	1/1:37	1/1:3	1/1:21	1/1:9	1/1:17	1/1:5	1/1:8	1/1:7	1/1:23	1/1:8	1/1:12	1/1:11	1/1:23	1/1:14	1/1:18	1/1:13	1/1:9	1/1:13	1/1:9	1/1:15	1/1:25	1/1:7	1/1:4	1/1:2	1/1:21
rh_chr11_255751	3(0.72);801(0.27);1(0.01);	./.:0	801/3:7,5	3/3:11	3/801:5,4	801/3:11,6	801/3:6,5	3/801:18,11	3/801:11,9	3/3:17	3/3:15	3/3:16	3/3:12	3/3:11	3/801:6,5	801/3:9,3	3/3:16	3/3:8	3/801:8,8	3/801:14,7	801/3:10,8	3/801:18,5	3/3:24	3/3:12	3/3:13	3/3:9	3/3:19	3/3:15	3/3:12	801/3:7,5	3/3:22	3/3:5	3/3:12	3/3:8	3/801:14,3	801/3:10,5	3/3:10	801/3:9,7	3/3:5	3/3:9	801/3:7,5	3/801:9,6	3/801:16,15	801/3:15,9	3/3:12	801/3:6,5	801/3:6,5	801/3:10,5	801/3:11,2
rh_chr11_2610292	1(1.00);	./.:0	1/1:31	1/1:40	1/1:38	1/1:24	1/1:18	1/1:24	1/1:39	1/1:23	1/1:71	1/1:27	1/1:44	1/1:42	1/1:33	1/1:25	1/1:62	1/1:24	1/1:41	1/1:42	1/1:26	1/1:45	1/1:64	1/1:34	1/1:39	1/1:17	1/1:22	1/1:31	1/1:24	1/1:33	1/1:61	1/1:21	1/1:20	1/1:23	1/1:22	1/1:25	1/1:33	1/1:26	1/1:12	1/1:25	1/1:24	1/1:18	1/1:34	1/1:29	1/1:25	1/1:16	1/1:27	1/1:37	1/1:38
rh_chr11_2737838	3(0.56);1(0.43);9(0.01);	./.:0	3/3:13	1/1:6	3/3:10	3/3:19	3/1:5,1	3/3:11	3/3:12	3/3:11	1/1:9	3/1:13,2	3/1:7,6	3/1:4,3	3/1:5,2	3/3:11	1/1:3	1/1:6	3/1:7,4	3/1:3,2	3/9:11,3	3/3:13	3/1:10,9	3/3:17	1/3:3,2	3/1:9,3	1/1:13	3/3:7	1/1:7	3/3:10	3/3:19	3/1:4,2	3/3:15	3/1:5,3	3/1:9,4	3/3:7	1/1:8	1/3:2,1	3/1:9,3	1/1:3	3/3:8	3/3:2	3/1:4,2	1/3:4,2	1/1:5	3/3:7	3/3:7	3/9:18,2	3/9:13,2
rh_chr11_2808288	2(0.73);1(0.27);	./.:0	1/2:23,16	2/2:32	1/2:27,18	2/1:26,15	2/2:21	1/2:14,10	1/2:34,16	1/1:24	2/2:58	2/1:20,14	2/2:45	1/2:18,17	2/2:33	2/1:14,8	2/2:37	2/1:11,11	2/2:42	2/2:44	2/1:22,11	1/2:27,19	2/2:77	1/1:38	1/2:20,18	2/1:15,11	2/2:47	2/1:9,8	2/2:31	2/1:16,16	2/1:25,11	2/1:13,11	2/1:12,12	2/2:38	2/2:36	1/2:10,8	2/2:27	2/2:31	1/2:13,6	2/2:36	2/1:18,9	2/2:24	2/2:50	2/2:51	2/2:33	2/1:20,20	1/2:10,8	2/1:23,18	1/2:10,8
rh_chr11_2977354	2(0.47);100001(0.28);1(0.25);	./.:0	1/100001:7,6	2/2:27	100001/1:6,3	1/100001:8,5	100001/2:9,5	1/100001:14,11	1/100001:18,13	1/1:8	2/2:26	1/2:8,5	2/100001:9,7	1/2:6,5	100001/2:8,5	100001/1:5,4	2/2:23	1/2:3,1	100001/2:12,5	100001/2:9,7	100001/1:12,5	1/100001:18,6	100001/2:28,21	1/1:20	1/2:11,8	2/1:11,4	2/2:25	1/100001:4,1	2/2:10	1/100001:6,5	100001/1:17,7	2/1:7,3	100001/1:10,5	100001/2:7,7	100001/2:8,3	1/100001:7,4	2/2:16	100001/2:6,2	2/1:5,3	100001/2:6,5	1/100001:6,3	100001/2:9,2	100001/2:12,9	2/100001:14,5	2/2:17	1/100001:9,2	100001/1:7,7	100001/1:17,8	100001/1:11,7
rh_chr11_3112858	7(0.64);3(0.36);	./.:0	./.:0	7/7:2	3/3:1	./.:0	./.:0	3/3:1	./.:0	./.:0	./.:0	3/7:1,1	./.:0	./.:0	./.:0	3/3:2	./.:0	7/3:3,2	./.:0	./.:0	3/3:3	./.:0	./.:0	./.:0	./.:0	./.:0	./.:0	./.:0	7/7:1	./.:0	./.:0	./.:0	./.:0	./.:0	./.:0	3/3:1	./.:0	./.:0	7/3:4,2	./.:0	./.:0	./.:0	./.:0	./.:0	7/7:1	3/3:3	./.:0	./.:0	3/3:2
rh_chr11_3189542	8(0.44);3(0.25);1(0.24);34(0.05);7(0.03);	./.:0	1/3:1,1	8/8:4	3/3:5	3/1:3,1	3/8:4,1	1/1:1	1/3:2,1	1/1:6	8/34:5,2	./.:0	8/3:6,4	1/1:3	8/8:1	3/3:3	8/8:6	1/34:1,1	3/8:2,1	3/34:2,1	1/3:4,1	1/7:2,1	8/8:7	1/1:1	1/34:3,1	1/8:1,1	8/34:2,1	3/3:1	8/8:3	3/1:2,1	3/1:7,3	1/8:3,3	1/3:2,2	8/3:1,1	8/3:3,1	1/3:2,1	8/8:1	8/8:2	8/8:1	8/3:1,1	./.:0	8/3:2,2	3/8:4,2	3/3:4	8/8:2	1/1:1	1/1:1	3/1:3,1	1/1:6
rh_chr11_3263224	1(0.95);5(0.02);3(0.02);19(0.01);	./.:0	./.:0	1/1:5	./.:0	5/5:1	1/1:1	1/1:12	1/1:1	1/1:2	1/1:1	1/1:1	./.:0	./.:0	1/1:1	1/1:3	1/1:1	1/1:2	./.:0	1/1:4	1/1:10	1/1:2	./.:0	./.:0	1/1:3	./.:0	1/1:3	./.:0	1/1:3	1/1:1	1/1:2	./.:0	1/1:3	./.:0	1/1:2	./.:0	1/1:2	./.:0	1/1:15	./.:0	1/1:2	1/1:5	./.:0	1/1:1	1/1:5	1/3:4,1	./.:0	./.:0	1/1:4
rh_chr11_3395372	4(0.53);20(0.33);3(0.15);	./.:0	20/20:39	4/4:133	20/20:32	20/3:51,45	4/20:49,32	20/3:23,21	3/20:61,58	3/3:4	4/4:171	4/4:40	4/20:56,41	4/4:47	20/4:52,43	20/20:31	4/4:116	4/4:29	20/4:52,49	4/20:50,40	3/20:42,34	20/3:60,44	4/20:93,72	3/3:3	3/4:37,36	4/4:47	4/4:92	20/3:31,4	4/4:65	20/20:32	20/3:57,50	4/4:38	3/20:41,30	4/20:35,23	4/20:39,37	20/3:15,4	4/4:63	4/20:37,15	4/4:29	4/20:44,33	20/20:27	4/20:43,27	20/4:79,75	4/20:82,35	4/4:100	20/20:28	20/20:22	3/20:64,48	3/20:37,32
rh_chr11_3580540	1(0.45);2(0.19);100001(0.18);100002(0.08);5(0.04);4(0.02);292(0.02);100018(0.01);10(0.01);	./.:0	./.:0	1/2:5,3	./.:0	./.:0	5/5:1	1/100001:3,2	./.:0	2/2:1	./.:0	./.:0	100001/100001:1	./.:0	2/2:1	./.:0	2/1:1,1	2/2:1	./.:0	100018/100018:1	1/1:2	1/100001:2,2	./.:0	./.:0	1/1:2	./.:0	1/2:3,1	./.:0	1/1:1	./.:0	100001/100001:3	./.:0	./.:0	./.:0	1/1:1	./.:0	1/2:2,1	./.:0	1/2:2,1	./.:0	100001/100001:1	2/10:1,1	./.:0	1/100002:1,1	2/1:2,2	2/100018:2,2	1/100001:1,1	./.:0	1/100002:2,2
rh_chr11_3749132	1(0.54);2(0.46);	./.:0	1/1:77	2/2:78	1/1:83	1/1:113	1/2:57,48	1/1:91	1/1:125	1/1:73	2/2:72	2/1:57,48	1/2:60,41	1/2:29,26	1/2:39,35	1/2:42,41	2/2:84	1/2:38,32	2/2:108	2/1:48,46	1/2:47,43	1/1:121	2/1:46,40	1/1:73	2/1:44,40	1/2:24,22	2/2:75	1/1:82	2/2:81	1/2:54,31	1/1:112	1/2:43,39	1/1:93	1/2:42,35	2/1:45,44	1/1:68	2/2:89	2/1:41,27	2/1:40,26	1/2:47,41	1/1:90	2/2:84	1/2:68,53	1/2:62,61	2/2:96	1/1:100	1/1:76	1/1:86	1/1:87
rh_chr11_3807804	2(0.40);184(0.31);1(0.28);	./.:0	184/1:12,5	2/2:12	184/1:13,11	1/184:43,43	184/184:18	1/184:44,39	1/184:47,42	1/1:16	2/2:12	1/2:10,2	184/2:19,2	1/2:10,4	184/2:6,4	1/2:7,2	2/2:19	1/2:6,2	2/2:19	184/2:52,8	1/2:23,8	1/184:48,40	184/2:80,12	1/1:13	1/2:36,10	1/2:11,4	2/2:18	1/184:17,11	2/2:9	184/2:10,3	1/184:43,29	1/2:12,4	184/1:49,31	184/2:10,4	184/2:45,6	184/1:10,5	2/2:9	184/2:9,7	1/2:8,2	184/2:11,3	1/184:17,7	2/2:5	184/2:58,20	184/2:36,6	2/2:10	184/1:11,5	1/184:12,7	1/184:53,52	184/1:51,35
rh_chr11_386863	1(0.81);2(0.19);	./.:0	1/1:1	1/1:6	1/1:1	1/2:1,1	2/2:1	1/2:7,4	./.:0	1/1:2	./.:0	1/1:5	./.:0	./.:0	1/2:1,1	1/2:6,1	./.:0	1/1:8	./.:0	./.:0	1/1:1	./.:0	./.:0	./.:0	1/1:2	./.:0	1/1:1	./.:0	1/1:4	./.:0	1/1:2	./.:0	1/1:5	1/1:1	2/2:2	1/1:1	1/1:6	./.:0	1/1:13	1/1:1	2/2:4	1/1:5	./.:0	1/1:2	1/1:3	1/2:4,3	./.:0	./.:0	1/2:7,2
rh_chr11_3938527	1(0.73);3(0.27);	./.:0	3/1:19,16	1/1:49	3/1:17,10	3/1:17,11	1/3:19,15	3/1:22,15	3/1:24,20	1/1:34	1/1:64	1/1:32	3/1:30,13	1/1:29	3/1:20,16	1/1:31	1/1:59	1/1:19	1/1:56	1/3:18,12	1/1:42	3/1:32,19	3/1:37,30	1/1:32	1/1:40	1/1:25	1/1:41	3/1:14,7	1/1:36	1/3:15,12	3/1:24,17	1/1:30	1/3:23,18	1/3:20,13	3/1:22,18	3/1:17,16	1/1:34	1/3:16,10	1/1:18	3/1:18,15	3/1:13,12	1/1:38	3/1:29,28	1/3:27,22	1/1:55	1/3:17,17	1/3:19,13	1/3:25,25	1/3:20,14
rh_chr11_4000176	7(0.49);3(0.27);100001(0.20);100003(0.02);100005(0.01);112(0.01);	./.:0	3/3:6	7/7:21	3/3:6	3/100001:10,6	7/100001:4,1	3/100001:8,8	100001/3:13,4	3/3:9	7/7:27	7/3:4,3	7/100005:4,2	7/3:4,2	7/100003:2,1	7/100003:5,1	7/7:14	7/3:6,4	7/7:22	7/100001:9,6	3/7:9,7	3/100001:15,6	100001/7:8,6	3/3:7	7/3:9,6	7/100003:1,1	7/7:13	3/3:3	7/100003:6,1	7/100003:3,1	3/100001:10,7	3/7:4,2	3/100001:10,6	100001/100001:1	100001/7:8,4	3/3:3	7/7:17	7/7:4	3/7:4,1	7/100001:2,1	3/100005:3,1	7/7:4	100001/7:16,4	7/100001:18,7	7/7:22	3/3:2	3/3:2	100001/3:10,4	3/100001:14,8
rh_chr11_4081344	1(0.47);130(0.27);3(0.26);	./.:0	130/3:11,6	1/3:19,2	130/3:19,12	130/3:16,16	130/1:13,9	3/130:17,12	130/3:16,12	3/3:23	1/1:26	1/3:9,9	130/1:17,12	3/1:16,10	130/1:14,11	3/1:13,7	1/1:25	3/1:13,11	1/1:29	1/130:18,9	3/1:15,13	3/130:16,11	130/1:21,16	3/3:16	1/3:13,13	3/1:14,8	1/1:31	130/3:8,6	1/1:28	1/130:11,11	130/3:21,12	1/3:16,11	130/3:11,9	130/1:13,10	130/1:16,11	130/3:10,3	1/1:31	1/130:8,8	3/1:15,8	130/1:17,16	130/3:23,6	1/1:18	130/1:25,14	1/130:19,15	1/1:22	3/130:17,10	3/130:16,13	130/3:25,14	3/130:11,10
rh_chr11_4254847	3(0.61);1(0.35);7(0.04);	./.:0	1/1:6	3/3:18	1/1:5	1/1:9	3/3:7	1/1:9	1/1:11	1/1:10	3/3:22	3/1:5,3	3/3:7	3/1:3,2	3/7:3,2	3/1:6,2	3/3:11	1/3:5,2	3/3:15	3/3:12	3/1:5,3	1/1:6	3/3:17	1/1:16	3/1:14,5	3/1:4,2	3/3:7	1/1:3	3/3:9	3/7:2,1	3/3:7	1/3:3,3	1/1:6	3/3:1	3/3:6	1/1:4	3/3:14	3/3:4	3/3:2	3/3:7	1/1:1	3/3:8	3/3:12	3/3:7	3/3:16	1/1:6	1/1:4	1/1:11	1/7:6,1
rh_chr11_4359180	1(0.74);2(0.26);	./.:0	2/1:21,19	1/1:34	2/1:22,21	2/1:24,16	1/1:40	1/2:21,12	1/2:24,18	2/2:25	1/1:74	2/1:19,18	1/1:41	1/2:26,18	1/1:32	2/1:23,7	1/1:46	2/1:12,11	1/1:40	1/1:37	2/1:14,12	2/1:21,16	1/1:79	2/2:41	1/2:16,12	1/2:22,15	1/1:35	1/2:22,20	1/1:29	1/1:38	1/1:39	2/1:16,12	1/2:24,21	1/1:49	1/1:34	1/2:15,12	1/1:35	1/1:15	1/2:12,12	1/1:30	2/1:23,17	1/1:36	1/1:63	1/1:46	1/1:37	1/2:17,14	2/1:21,20	2/1:40,31	2/1:15,9
rh_chr11_4501448	7(0.42);6(0.30);4(0.23);100002(0.02);100001(0.02);100005(0.01);	./.:0	4/4:2	7/7:9	6/6:3	6/4:3,2	6/6:5	4/6:16,15	7/4:3,1	4/4:1	./.:0	6/4:3,2	./.:0	./.:0	6/6:2	4/7:5,2	./.:0	4/7:9,3	./.:0	./.:0	7/4:11,8	6/4:6,1	./.:0	4/4:2	7/4:3,3	100002/100002:1	7/7:9	6/4:1,1	7/7:10	6/6:1	6/7:2,1	4/100001:3,1	4/6:5,3	6/7:4,1	7/6:1,1	6/7:3,1	7/7:4	7/6:1,1	4/7:11,8	7/6:3,1	4/6:8,4	7/7:19	6/6:1	7/6:6,5	7/7:7	4/6:11,9	6/6:2	./.:0	6/4:13,8
rh_chr11_46057	1(1.00);	./.:0	1/1:6	1/1:2	1/1:15	1/1:8	1/1:11	1/1:4	1/1:7	1/1:12	1/1:7	1/1:8	1/1:12	1/1:5	1/1:8	1/1:5	1/1:12	1/1:6	1/1:14	1/1:11	1/1:9	1/1:10	1/1:15	1/1:7	1/1:6	1/1:8	1/1:7	1/1:3	1/1:7	1/1:7	1/1:2	1/1:6	1/1:13	1/1:6	1/1:3	1/1:17	1/1:8	1/1:7	1/1:2	1/1:6	1/1:2	1/1:7	1/1:11	1/1:14	1/1:4	1/1:2	1/1:9	1/1:8	1/1:5
rh_chr11_4657459	1(0.73);100001(0.27);	./.:0	./.:0	./.:0	./.:0	./.:0	./.:0	1/100001:3,1	./.:0	./.:0	./.:0	./.:0	1/1:1	./.:0	./.:0	./.:0	./.:0	1/1:5	./.:0	./.:0	1/1:2	./.:0	./.:0	./.:0	1/1:1	./.:0	./.:0	1/1:1	./.:0	./.:0	./.:0	./.:0	1/1:1	1/1:1	1/1:1	100001/100001:1	./.:0	./.:0	1/1:5	./.:0	100001/1:1,1	1/1:3	./.:0	100001/100001:1	1/1:2	1/1:3	./.:0	./.:0	100001/1:3,3
rh_chr11_4738446	5(0.46);4(0.21);100001(0.20);7(0.04);22(0.02);24(0.01);100002(0.01);78(0.01);45(0.01);75(0.01);245(0.01);	./.:0	./.:0	5/5:60	./.:0	100001/4:32,27	5/5:1	4/100001:24,21	5/4:37,36	100002/100002:1	5/5:77	./.:0	5/5:1	./.:0	24/24:1	7/7:1	5/5:57	7/7:1	5/5:40	100001/5:31,21	4/5:32,27	4/100001:29,22	100001/5:50,42	4/4:1	4/5:20,17	7/7:1	5/5:47	./.:0	7/7:2	7/7:1	5/100001:26,24	5/5:2	100001/4:29,26	./.:0	100001/5:35,21	78/45:1,1	5/5:29	./.:0	4/4:1	./.:0	./.:0	75/75:1	5/100001:36,32	100001/5:30,16	5/5:51	./.:0	./.:0	4/100001:43,24	100001/4:23,21
rh_chr11_4833197	3(0.74);4(0.26);	./.:0	3/4:24,12	3/3:26	4/3:15,10	4/3:20,13	3/3:38	3/4:21,14	3/4:22,18	4/4:35	3/3:26	4/3:27,15	3/3:56	3/4:15,9	3/3:34	3/4:22,13	3/3:30	4/3:19,12	3/3:40	3/3:21	4/3:26,18	4/3:22,18	3/3:33	4/4:25	4/3:20,19	4/3:9,6	3/3:27	4/3:19,10	3/3:36	3/3:24	3/3:37	3/4:19,13	3/4:16,13	3/3:31	3/3:27	3/3:31	3/3:25	3/3:23	3/4:13,10	3/3:41	4/3:18,9	3/3:38	3/3:35	3/3:55	3/3:44	4/3:16,16	3/4:7,5	3/4:9,6	4/3:20,18
rh_chr11_4899312	1(0.72);6(0.25);2(0.03);	./.:0	6/1:33,29	1/1:79	6/1:24,21	1/6:51,43	1/1:71	6/1:46,37	6/1:52,48	6/6:54	1/1:126	1/6:30,29	1/1:78	1/6:31,28	1/1:61	1/6:31,24	1/1:102	1/6:21,16	1/1:97	1/1:93	6/1:46,38	1/6:53,49	1/1:153	6/6:75	6/1:36,36	6/1:31,26	1/1:73	1/6:22,21	1/1:39	1/1:59	1/1:72	6/1:26,25	6/1:45,32	1/1:48	1/1:86	1/1:47	1/2:52,6	1/1:44	1/6:16,12	1/1:64	1/6:32,25	1/1:37	1/1:110	1/1:91	1/1:62	6/1:27,18	6/1:37,29	6/1:54,45	6/1:43,42
rh_chr11_5052504	126(0.22);17(0.18);48(0.12);3(0.11);5(0.11);275(0.10);19(0.04);20(0.03);37(0.03);11(0.02);55(0.02);249(0.01);	./.:0	./.:0	126/126:2	3/3:2	./.:0	./.:0	20/48:1,1	126/5:1,1	3/3:1	37/37:1	48/48:1	./.:0	./.:0	./.:0	5/5:1	./.:0	3/3:1	./.:0	17/275:1,1	275/126:3,1	17/17:1	./.:0	5/5:2	./.:0	./.:0	126/126:3	./.:0	./.:0	./.:0	17/48:1,1	11/11:1	17/48:2,2	./.:0	275/275:2	./.:0	126/126:4	./.:0	5/3:3,2	17/275:1,1	./.:0	19/19:1	./.:0	17/48:2,1	126/275:4,2	5/3:2,1	./.:0	./.:0	17/17:3
rh_chr11_5215446	1(0.46);13(0.29);3(0.24);2(0.01);	./.:0	13/13:1	1/1:8	3/3:1	./.:0	13/13:1	13/3:13,8	1/1:2	3/3:1	./.:0	13/3:2,1	./.:0	./.:0	./.:0	1/3:2,1	1/1:1	3/1:8,2	1/1:1	13/1:1,1	1/3:5,3	13/13:3	./.:0	./.:0	1/3:2,1	./.:0	1/1:2	13/3:2,1	1/1:5	1/1:1	13/1:4,3	1/1:1	3/3:3	1/1:1	13/13:5	13/1:2,1	1/1:5	./.:0	3/13:7,3	1/13:3,2	3/13:3,3	1/1:3	1/1:3	3/13:3,2	1/1:5	13/13:2	./.:0	./.:0	3/13:5,4
rh_chr11_5357281	1(0.71);3(0.27);100001(0.02);	./.:0	1/1:30	3/3:10	1/1:31	1/1:90	1/1:14	1/1:67	1/1:33	1/1:31	3/3:8	1/1:41	1/3:17,3	1/3:9,2	1/1:14	1/1:10	3/3:7	1/3:10,4	3/1:5,1	1/1:46	1/1:43	1/1:71	1/1:35	1/3:11,2	1/3:43,7	1/3:6,1	3/1:4,1	1/1:15	3/3:2	1/1:10	1/1:39	1/1:7	1/1:91	1/3:17,2	1/1:38	1/1:13	3/1:5,1	1/1:10	1/1:16	1/1:19	1/1:13	3/3:1	1/3:41,6	1/1:99	3/3:6	1/1:19	1/1:20	1/1:67	1/1:67
rh_chr11_542859	3(0.72);1(0.28);	./.:0	3/1:4,3	3/3:39	1/3:4,2	3/1:11,10	1/3:7,3	1/3:12,5	1/3:17,13	3/3:6	./.:0	3/3:4	1/3:4,2	3/3:1	3/1:2,1	3/1:7,5	3/3:8	3/3:10	1/3:9,5	1/3:16,4	1/3:16,13	3/1:8,6	3/3:4	3/3:5	3/3:21	./.:0	3/3:19	3/1:4,2	3/3:7	1/3:1,1	3/3:19	3/3:6	3/3:16	3/3:14	3/1:5,4	1/3:4,2	3/3:11	3/1:4,3	3/3:7	3/3:10	1/3:3,3	1/3:3,3	3/1:11,8	1/3:15,5	3/3:29	3/1:5,3	3/1:5,1	1/3:5,2	3/1:10,7
rh_chr11_5465467	3(0.69);576(0.31);	./.:0	3/3:1	3/3:1	576/3:2,1	576/3:1,1	3/3:1	3/3:3	./.:0	./.:0	./.:0	3/3:1	./.:0	./.:0	./.:0	3/3:7	./.:0	./.:0	3/3:1	./.:0	./.:0	./.:0	576/576:1	./.:0	3/3:3	./.:0	3/3:1	576/576:1	3/3:1	3/3:1	3/3:2	./.:0	576/576:1	./.:0	./.:0	576/576:1	./.:0	./.:0	./.:0	576/576:1	3/3:2	3/3:1	./.:0	3/3:1	3/3:2	3/3:2	576/3:1,1	./.:0	576/576:3
rh_chr11_5534517	2(0.40);100001(0.31);1(0.29);	./.:0	100001/1:2,1	2/2:5	100001/100001:2	1/100001:2,1	100001/100001:1	1/100001:1,1	1/1:4	1/1:4	2/2:3	1/100001:2,1	2/100001:4,3	1/1:1	100001/2:3,1	1/1:1	2/2:4	1/2:2,2	2/2:2	100001/100001:3	1/2:2,2	100001/100001:3	100001/2:2,1	1/2:2,1	1/1:2	1/1:1	2/2:2	1/1:1	2/2:1	2/2:1	2/2:3	2/2:1	1/100001:2,2	./.:0	100001/100001:3	100001/100001:1	./.:0	100001/2:1,1	100001/100001:3	100001/2:3,3	1/1:3	./.:0	2/2:3	1/1:5	2/2:4	1/2:3,2	100001/1:3,2	1/100001:3,2	100001/1:4,3
rh_chr11_5792931	1(0.63);4(0.22);23(0.08);290(0.03);35(0.01);187(0.01);100002(0.01);	./.:0	290/290:1	1/1:25	./.:0	4/4:3	./.:0	1/4:14,12	4/1:5,2	290/4:1,1	./.:0	1/1:1	./.:0	./.:0	./.:0	1/1:1	./.:0	290/1:3,3	1/1:3	1/1:11	4/1:8,7	./.:0	./.:0	./.:0	4/1:7,1	./.:0	1/1:8	4/23:2,1	1/1:1	./.:0	1/1:6	./.:0	4/4:2	23/1:1,1	1/1:8	1/1:1	1/1:2	23/1:1,1	4/1:4,2	./.:0	290/23:1,1	1/1:3	./.:0	1/4:4,1	1/1:8	1/290:2,1	1/1:1	4/1:1,1	4/1:9,5
rh_chr11_601198	1(0.73);100001(0.26);3(0.01);	./.:0	1/100001:25,16	1/1:41	1/100001:13,10	1/100001:24,23	100001/1:19,12	100001/1:13,10	1/100001:27,16	1/1:39	1/1:46	1/1:28	1/100001:33,23	1/1:31	1/100001:26,21	1/100001:13,8	1/1:32	1/1:30	1/100001:27,21	100001/1:22,18	1/100001:17,13	1/100001:26,24	1/1:80	1/1:48	1/1:31	1/1:27	1/1:37	100001/1:19,11	1/1:31	100001/1:16,14	1/1:41	1/1:49	1/1:45	1/1:35	100001/1:20,10	1/100001:15,12	1/1:27	1/100001:13,12	1/1:25	1/1:24	1/100001:15,10	1/100001:12,9	100001/1:23,21	100001/1:27,24	1/1:30	1/100001:13,11	100001/1:14,12	100001/1:23,17	100001/1:15,14
rh_chr11_6139019	1(0.41);2(0.37);13(0.22);	./.:0	1/1:2	2/2:1	1/1:2	1/1:5	13/13:1	1/1:5	2/2:2	1/1:1	./.:0	./.:0	13/13:1	./.:0	2/2:1	1/1:2	./.:0	1/1:3	1/1:1	2/13:1,1	1/1:3	1/1:1	./.:0	./.:0	1/1:1	./.:0	./.:0	1/13:1,1	2/2:3	./.:0	2/2:2	2/1:1,1	1/13:4,4	2/13:1,1	13/13:2	2/2:1	./.:0	13/13:1	1/1:4	2/2:1	1/2:4,1	1/2:6,2	13/13:1	1/1:1	2/2:2	1/1:7	1/1:1	./.:0	1/1:3
rh_chr11_6276211	1(0.48);229(0.27);2(0.25);	./.:0	229/2:32,28	229/1:44,29	2/229:30,30	229/2:30,26	229/1:36,33	1/2:30,18	2/1:35,34	2/2:56	229/1:41,40	2/229:37,36	229/1:48,43	1/2:28,25	1/229:31,23	2/1:28,27	1/1:70	2/1:20,19	1/2:48,34	229/1:37,25	1/2:44,33	2/229:33,33	1/229:60,52	2/1:29,26	1/2:34,25	2/1:19,16	1/1:92	2/229:34,29	1/1:48	1/229:34,26	229/1:33,32	2/1:27,25	2/229:35,28	229/1:32,21	1/229:32,27	229/1:26,20	1/1:55	1/229:25,21	2/229:26,22	1/229:23,21	1/2:35,30	2/1:33,30	229/1:60,31	2/229:49,40	1/1:56	2/1:23,17	229/2:26,20	2/229:41,33	229/2:45,23
rh_chr11_6379656	6(0.51);4(0.25);382(0.25);	./.:0	4/382:8,6	6/382:90,13	4/382:4,3	4/382:24,7	6/6:35	6/4:75,15	6/4:106,17	4/4:11	6/382:71,10	4/382:7,4	6/382:30,5	6/4:15,2	6/382:25,3	6/4:25,4	6/6:144	6/6:24	6/4:80,22	6/6:100	6/4:80,14	4/382:35,13	6/382:85,14	6/4:18,4	6/4:79,14	6/4:9,4	6/6:155	4/382:6,5	6/6:35	6/6:21	6/382:93,16	6/6:26	382/4:18,15	6/6:25	6/382:70,11	6/382:24,7	6/6:134	6/382:14,2	4/382:5,2	6/382:30,4	6/4:22,3	6/4:24,4	6/382:111,16	4/382:30,11	6/6:172	6/6:21	382/4:5,5	382/4:14,11	4/382:16,12
rh_chr11_6612094	1(0.46);11(0.30);5(0.24);	./.:0	5/5:3	1/1:2	5/11:2,1	11/11:4	1/1:1	1/1:2	1/1:1	5/5:1	./.:0	5/11:3,2	11/11:1	./.:0	1/1:1	1/5:4,1	1/1:1	1/5:6,3	5/5:1	1/11:1,1	1/5:4,1	11/5:2,1	./.:0	./.:0	1/1:1	1/1:1	1/1:3	11/5:3,1	1/1:3	11/11:1	./.:0	./.:0	11/11:1	11/11:2	1/11:1,1	1/1:1	1/1:5	11/11:1	11/11:5	./.:0	5/5:2	1/5:7,3	1/1:1	5/11:2,2	./.:0	5/1:3,3	11/11:2	./.:0	5/11:2,2
rh_chr11_6821881	50(0.61);1(0.26);3(0.09);5(0.02);167(0.02);	./.:0	50/50:1	./.:0	./.:0	./.:0	./.:0	./.:0	./.:0	./.:0	./.:0	./.:0	./.:0	./.:0	./.:0	./.:0	./.:0	./.:0	./.:0	./.:0	./.:0	1/1:1	./.:0	./.:0	./.:0	./.:0	./.:0	./.:0	./.:0	./.:0	./.:0	./.:0	./.:0	./.:0	./.:0	./.:0	./.:0	./.:0	1/1:1	./.:0	./.:0	1/1:1	./.:0	50/1:1,1	./.:0	./.:0	./.:0	./.:0	3/50:2,1
rh_chr11_691194	2(0.72);1(0.28);	./.:0	2/2:2	2/2:3	2/2:1	./.:0	2/1:3,2	2/1:12,7	./.:0	2/2:1	./.:0	2/2:5	2/2:2	./.:0	./.:0	1/2:2,2	./.:0	2/2:3	2/2:2	1/1:2	1/2:4,3	1/1:2	./.:0	2/2:1	2/2:1	./.:0	./.:0	1/1:1	2/2:3	./.:0	2/2:1	./.:0	2/2:3	2/2:3	2/2:2	1/2:1,1	2/2:1	./.:0	2/2:13	./.:0	1/1:4	1/2:6,3	./.:0	2/2:4	2/2:7	1/2:8,4	1/1:1	./.:0	1/1:4
rh_chr11_6956387	7(0.48);8(0.28);1(0.25);	./.:0	8/1:17,8	8/7:24,15	8/1:17,6	8/1:25,14	8/7:18,8	7/1:18,14	1/7:24,11	7/1:7,2	8/7:41,28	8/1:9,7	8/7:17,7	7/1:13,12	8/7:15,12	7/1:7,3	7/7:42	7/1:8,7	1/7:28,20	7/8:21,16	7/1:15,15	1/8:13,12	8/7:37,22	7/1:15,7	1/7:19,13	7/1:14,8	7/7:36	8/1:16,5	7/7:14	8/7:20,12	8/7:19,18	7/1:11,8	1/8:27,13	8/7:12,11	8/7:19,12	7/8:13,13	7/7:38	8/7:16,8	8/1:12,7	7/8:16,12	7/7:16	7/1:12,8	8/7:38,22	1/8:17,15	7/7:31	1/7:5,4	8/1:9,7	1/8:24,20	1/8:16,16
rh_chr11_7093931	2(0.48);609(0.27);1(0.25);	./.:0	609/1:8,7	2/609:13,6	609/1:5,3	609/1:10,4	609/2:8,4	2/1:4,3	2/1:13,7	2/1:9,4	609/2:16,10	1/609:11,9	2/609:16,12	2/1:10,7	609/2:13,6	1/2:5,5	2/2:16	2/1:10,5	1/2:9,8	2/609:12,11	1/2:11,7	1/609:11,7	2/609:10,5	2/1:14,6	1/2:9,8	1/2:9,6	2/2:17	609/1:8,4	2/2:13	2/609:9,4	2/609:10,4	2/1:7,5	609/1:12,8	609/2:6,3	609/2:8,7	609/2:8,5	2/2:20	2/609:6,3	1/609:4,4	609/2:12,8	2/1:11,4	1/2:8,5	2/609:11,7	1/609:12,8	2/2:14	1/2:6,4	1/609:9,4	609/1:16,6	1/609:8,8
rh_chr11_7329819	5(0.49);1(0.26);15(0.25);	./.:0	1/15:18,8	5/15:24,9	1/15:5,4	1/15:16,6	5/15:12,4	1/5:18,6	1/5:18,14	1/5:10,6	5/15:9,3	1/15:13,2	5/15:7,4	1/5:4,2	5/15:11,6	1/5:7,6	5/5:18	1/5:10,7	1/5:16,14	5/15:20,10	1/5:16,14	1/15:12,10	5/15:9,6	1/5:13,5	1/5:13,12	5/1:8,3	5/5:36	1/15:10,5	5/5:11	5/15:9,5	5/15:9,4	5/1:9,4	1/15:12,10	5/15:9,6	5/15:16,5	5/15:9,3	5/5:13	15/5:6,5	1/15:8,6	5/15:9,8	1/5:12,11	1/5:14,10	5/15:16,4	1/15:18,8	5/5:32	1/5:7,7	1/1:11	1/15:9,8	15/1:11,10
rh_chr11_7449768	6(0.44);2(0.27);1(0.26);26(0.02);	./.:0	2/1:18,16	2/6:22,10	2/1:12,11	1/2:24,24	2/6:13,3	1/6:21,10	1/6:22,18	1/6:17,10	2/6:13,2	2/1:18,7	2/6:18,10	1/6:4,1	2/6:14,6	1/6:12,6	6/6:21	1/6:9,5	1/6:28,9	2/6:18,12	1/6:25,6	1/2:25,21	2/6:16,6	1/6:12,4	1/6:18,13	6/6:5	2/6:11,11	2/1:20,9	6/6:21	2/6:16,5	2/6:25,18	1/6:11,8	1/2:37,13	2/6:14,10	6/2:13,9	2/6:9,7	6/6:13	2/6:18,3	2/1:15,10	2/6:10,9	1/6:9,7	1/6:10,3	2/6:20,12	2/1:21,12	6/26:14,5	1/6:8,4	2/1:13,8	2/1:19,18	1/2:29,16
rh_chr11_7588838	5(0.47);6(0.29);1(0.24);	./.:0	./.:0	6/5:5,1	./.:0	./.:0	./.:0	1/5:6,2	./.:0	1/1:1	./.:0	6/6:1	./.:0	./.:0	./.:0	1/1:1	5/5:2	5/1:6,4	1/1:1	5/6:1,1	5/1:8,1	1/1:1	./.:0	./.:0	5/5:4	./.:0	./.:0	6/6:1	5/5:1	./.:0	5/5:2	5/5:1	1/6:2,1	./.:0	./.:0	./.:0	5/5:3	6/6:1	6/1:6,4	5/5:1	5/5:3	1/5:2,1	./.:0	1/1:2	5/5:5	5/5:1	./.:0	5/5:1	6/1:4,2
rh_chr11_7656746	1(0.73);6(0.27);	./.:0	1/6:31,25	1/6:27,18	1/6:31,24	6/1:35,29	1/6:28,23	1/1:22	1/1:61	1/1:52	1/6:37,35	1/6:30,15	1/6:30,28	1/1:55	6/1:25,14	1/1:50	1/1:47	1/1:36	1/1:54	6/1:26,20	1/1:41	1/6:25,23	6/1:35,23	1/1:62	1/1:32	1/1:66	1/6:21,12	6/1:28,17	1/1:34	6/1:23,14	1/6:36,27	1/1:57	1/6:24,16	6/1:23,16	6/1:20,19	1/6:29,23	1/1:36	6/1:22,19	1/6:18,13	6/1:24,19	1/1:44	1/1:41	6/1:37,34	6/1:30,21	1/1:50	1/1:23	1/6:30,23	1/6:32,32	6/1:19,18
rh_chr11_7713575	1(0.52);2(0.48);	./.:0	1/1:25	1/2:8,8	1/1:16	1/1:24	1/1:20	2/1:22,5	1/2:17,13	2/1:15,10	1/2:15,10	1/1:16	1/2:20,12	1/2:8,5	1/2:12,11	1/2:7,7	2/2:27	1/2:8,8	1/2:17,5	1/2:18,7	2/1:19,11	1/1:30	2/1:23,15	1/2:8,8	1/2:16,15	2/1:9,5	2/1:16,14	1/1:20	2/2:18	2/1:12,11	2/1:10,8	1/2:14,5	1/1:17	1/2:9,9	2/1:8,6	2/1:10,4	2/2:21	1/2:9,6	1/1:18	2/1:11,7	1/2:9,7	1/2:14,12	1/2:21,21	1/1:18	2/2:26	2/1:9,6	1/1:14	1/1:23	1/1:23
rh_chr11_803595	1(1.00);	./.:0	1/1:32	1/1:43	1/1:14	1/1:40	1/1:26	1/1:29	1/1:38	1/1:26	1/1:55	1/1:34	1/1:39	1/1:29	1/1:43	1/1:21	1/1:35	1/1:18	1/1:52	1/1:46	1/1:45	1/1:45	1/1:43	1/1:28	1/1:35	1/1:30	1/1:24	1/1:16	1/1:29	1/1:24	1/1:52	1/1:22	1/1:36	1/1:23	1/1:43	1/1:23	1/1:35	1/1:14	1/1:27	1/1:27	1/1:23	1/1:26	1/1:50	1/1:38	1/1:34	1/1:28	1/1:33	1/1:36	1/1:41
rh_chr11_8109770	6(0.33);34(0.23);1(0.23);282(0.20);100005(0.01);	./.:0	1/1:2	6/34:31,23	34/34:2	34/1:41,28	1/34:3,1	1/282:24,18	282/1:34,28	./.:0	6/34:21,20	1/1:2	34/6:2,2	6/1:2,1	6/6:2	1/100005:3,1	282/6:26,11	282/282:1	1/282:21,20	34/6:16,16	282/1:26,12	1/34:18,14	34/6:47,27	6/1:2,1	282/1:25,12	1/6:2,2	6/34:18,14	1/34:1,1	6/6:1	6/34:4,2	6/34:27,17	282/1:2,1	34/1:25,23	6/6:3	6/34:18,5	6/6:4	282/6:17,16	282/100005:1,1	./.:0	6/34:2,1	282/1:3,1	282/100005:2,1	34/6:28,24	1/34:27,18	282/6:22,17	282/100005:2,1	1/34:3,1	34/1:23,21	34/1:19,11
rh_chr11_8194452	1(0.52);3(0.48);	./.:0	1/1:56	3/1:39,33	1/1:55	1/1:68	1/1:52	3/1:32,19	1/3:35,32	3/1:28,18	3/1:46,31	1/1:35	3/1:34,32	3/1:31,28	1/3:35,26	3/1:32,30	3/3:76	3/1:21,20	1/3:31,29	3/1:39,36	1/3:40,30	1/1:75	1/3:46,25	3/1:26,24	1/3:31,28	3/1:18,13	3/1:31,28	1/1:70	3/3:43	1/3:34,24	3/1:49,38	3/1:28,28	1/1:66	1/3:23,18	1/3:29,20	1/3:25,22	3/3:58	1/3:20,18	1/1:36	1/3:27,21	1/3:26,22	3/1:26,21	3/1:45,42	1/1:65	3/3:65	3/1:15,10	1/1:42	1/1:70	1/1:51
rh_chr11_8650142	9(0.49);10(0.26);1(0.25);	./.:0	1/10:7,5	10/9:19,13	1/10:6,6	1/10:10,10	10/1:6,3	1/9:16,8	1/9:20,14	1/9:9,8	10/10:10	1/10:5,4	9/10:9,4	1/9:4,2	10/9:10,6	1/9:4,4	9/9:14	1/9:9,4	1/9:13,9	10/9:14,14	9/1:17,9	1/10:14,12	9/10:5,3	1/9:8,2	9/1:17,8	9/1:2,1	9/10:12,9	1/10:4,3	9/9:8	10/9:10,2	9/10:20,8	1/9:3,2	1/10:12,7	9/10:10,7	9/10:11,4	10/9:7,2	9/9:13	9/10:10,5	1/10:3,2	9/10:10,7	1/9:6,3	1/9:6,6	10/9:15,14	1/10:14,9	9/9:25	9/1:6,2	10/1:12,2	1/10:7,6	1/10:15,9
rh_chr11_9648408	6(0.27);5(0.26);1(0.25);4(0.22);	./.:0	1/5:15,10	5/6:30,18	1/5:11,10	1/5:15,8	1/5:21,13	4/1:35,23	1/4:21,19	1/6:15,12	5/6:7,2	5/1:19,9	5/6:20,13	6/1:3,2	5/6:14,8	4/1:14,10	6/4:15,6	1/4:13,9	4/1:12,11	6/5:21,20	1/4:18,11	5/1:16,15	5/6:10,8	6/1:7,5	1/4:22,21	6/1:5,3	6/5:16,10	1/5:16,9	6/4:15,10	6/5:5,4	6/5:22,20	1/4:11,10	5/1:17,17	5/6:19,12	5/6:19,18	6/5:19,9	6/4:19,16	4/5:9,6	5/1:11,10	6/5:15,10	1/4:14,14	4/1:18,14	5/6:12,5	1/5:18,16	4/6:18,13	4/1:17,13	5/1:14,14	5/1:7,7	1/5:34,22
rh_chr11_9798821	1(0.49);2(0.26);265(0.25);	./.:0	265/2:16,14	1/265:26,24	2/265:23,12	2/265:29,23	2/265:22,18	2/1:34,19	2/1:40,33	1/2:24,20	1/265:38,34	2/265:22,18	1/265:24,21	1/2:26,25	1/265:23,15	1/2:18,15	1/1:55	1/2:13,12	1/2:36,27	265/1:27,21	1/2:33,24	265/2:25,22	1/265:41,40	1/2:17,17	1/2:22,22	2/1:24,22	1/265:27,21	2/265:16,15	1/1:34	265/1:17,14	265/1:35,33	1/2:17,15	2/265:28,14	1/265:11,11	1/265:22,17	1/265:14,13	1/1:39	1/265:15,9	2/265:10,8	1/265:30,17	1/2:22,20	2/1:16,12	265/1:35,32	2/265:39,27	1/1:66	1/2:19,15	2/265:21,17	2/265:20,18	265/2:42,22
rh_chr12_10018038	1(0.36);2(0.34);16(0.05);152(0.04);100012(0.04);18(0.04);3(0.04);38(0.04);159(0.04);29(0.02);17(0.02);	./.:0	./.:0	./.:0	./.:0	./.:0	./.:0	152/152:1	1/16:1,1	./.:0	./.:0	./.:0	./.:0	./.:0	./.:0	./.:0	./.:0	./.:0	1/1:1	./.:0	./.:0	./.:0	./.:0	./.:0	1/1:1	./.:0	./.:0	./.:0	./.:0	./.:0	2/2:1	./.:0	./.:0	./.:0	./.:0	./.:0	./.:0	./.:0	./.:0	./.:0	./.:0	./.:0	./.:0	./.:0	./.:0	./.:0	./.:0	./.:0	./.:0
rh_chr12_1089461	2(0.53);1(0.45);6(0.02);	./.:0	1/1:4	2/1:7,6	2/2:6	2/2:15	2/1:3,2	2/2:16	1/2:15,6	2/1:3,1	1/2:16,11	2/2:1	1/1:3	1/6:5,1	1/2:4,2	2/2:2	2/2:34	2/2:4	2/2:24	1/2:12,8	2/2:20	1/1:15	1/1:25	2/2:4	2/2:24	2/1:4,4	1/1:15	2/2:4	1/1:4	1/6:6,1	1/1:24	2/2:3	2/2:19	2/2:3	2/2:26	1/1:10	2/2:11	1/2:2,1	2/1:1,1	1/2:3,2	2/2:5	2/2:7	2/2:28	2/2:25	2/1:11,11	2/1:2,2	2/2:5	2/2:31	1/2:9,8
rh_chr12_1146523	1(0.53);2(0.44);6(0.02);	./.:0	1/1:5	1/1:3	2/2:4	2/2:2	1/1:6	./.:0	2/2:3	1/1:3	2/2:5	2/2:2	./.:0	1/6:6,1	1/2:1,1	./.:0	2/2:1	./.:0	2/2:2	1/1:5	./.:0	1/1:5	1/1:11	2/2:1	2/2:1	1/1:6	1/1:2	./.:0	1/1:3	1/1:2	1/1:4	./.:0	./.:0	./.:0	2/2:2	1/6:3,1	1/2:1,1	./.:0	1/1:2	1/1:1	2/2:1	2/2:1	./.:0	2/2:2	1/1:3	./.:0	2/2:1	./.:0	./.:0
rh_chr12_115867	1(1.00);	./.:0	1/1:37	1/1:126	1/1:43	1/1:56	1/1:108	1/1:72	1/1:86	1/1:53	1/1:102	1/1:48	1/1:54	1/1:57	1/1:101	1/1:32	1/1:60	1/1:45	1/1:69	1/1:148	1/1:58	1/1:159	1/1:279	./.:0	1/1:51	1/1:53	1/1:98	1/1:45	1/1:85	1/1:104	1/1:141	1/1:37	1/1:126	1/1:36	1/1:67	1/1:78	1/1:45	1/1:82	1/1:45	1/1:89	1/1:52	1/1:38	1/1:212	1/1:73	1/1:103	1/1:42	1/1:51	1/1:67	1/1:53
rh_chr12_1266582	1(0.92);6(0.08);	./.:0	./.:0	1/1:11	./.:0	1/1:2	./.:0	1/1:6	1/1:3	./.:0	1/1:1	1/1:2	./.:0	./.:0	1/1:2	1/1:1	1/1:4	1/1:4	1/1:14	1/1:5	1/1:25	6/6:1	./.:0	./.:0	1/1:9	./.:0	./.:0	1/1:2	./.:0	./.:0	./.:0	1/1:1	1/1:16	1/1:2	1/1:12	./.:0	1/1:19	./.:0	1/1:2	./.:0	1/1:2	1/1:2	1/1:11	1/1:15	1/1:6	./.:0	./.:0	1/1:5	1/1:3
rh_chr12_13428533	1(1.00);	./.:0	./.:0	./.:0	./.:0	./.:0	./.:0	./.:0	./.:0	./.:0	./.:0	./.:0	./.:0	./.:0	./.:0	./.:0	./.:0	./.:0	./.:0	./.:0	./.:0	./.:0	./.:0	./.:0	./.:0	./.:0	./.:0	./.:0	./.:0	./.:0	./.:0	./.:0	./.:0	./.:0	./.:0	./.:0	./.:0	./.:0	./.:0	./.:0	./.:0	./.:0	./.:0	./.:0	./.:0	./.:0	./.:0	./.:0	./.:0
rh_chr12_13578193	1(0.71);2(0.29);	./.:0	1/2:1,1	2/2:2	./.:0	./.:0	./.:0	2/1:2,1	./.:0	1/2:1,1	./.:0	1/2:1,1	./.:0	./.:0	./.:0	1/1:1	./.:0	1/1:4	./.:0	./.:0	./.:0	./.:0	./.:0	2/2:1	1/1:1	./.:0	./.:0	./.:0	2/2:1	./.:0	./.:0	1/1:2	./.:0	./.:0	./.:0	1/1:1	./.:0	./.:0	1/1:1	./.:0	./.:0	1/1:2	./.:0	./.:0	./.:0	1/1:1	./.:0	./.:0	1/1:3
rh_chr12_1368028	3(0.53);1(0.28);7(0.19);	./.:0	3/1:4,2	3/1:10,6	3/3:2	3/3:6	1/3:4,2	3/3:26	3/7:7,2	3/1:2,1	./.:0	3/3:11	1/1:3	./.:0	3/3:2	3/3:25	3/3:3	3/3:18	3/3:6	1/3:8,4	3/3:12	1/7:6,1	1/7:2,1	./.:0	3/3:7	1/1:1	1/7:3,1	3/3:6	1/7:5,3	7/7:1	7/1:4,3	3/3:1	3/3:11	3/3:6	3/3:4	1/7:9,5	3/3:3	3/3:3	3/1:11,7	1/1:4	3/3:12	3/3:17	3/3:4	3/3:10	3/1:7,3	3/7:6,5	3/3:4	./.:0	7/3:10,6
rh_chr12_14587489	1(0.62);2(0.38);	./.:0	./.:0	2/2:1	./.:0	./.:0	2/2:1	2/1:8,2	1/1:2	1/1:1	./.:0	1/1:2	./.:0	./.:0	./.:0	1/1:4	./.:0	1/1:12	./.:0	./.:0	1/1:2	2/2:1	./.:0	./.:0	1/1:2	./.:0	./.:0	1/1:1	./.:0	./.:0	./.:0	./.:0	./.:0	1/1:2	1/1:2	./.:0	./.:0	./.:0	1/2:5,3	./.:0	1/1:1	1/1:5	./.:0	./.:0	2/2:1	./.:0	./.:0	./.:0	1/1:9
rh_chr12_1524783	3(0.54);2(0.27);10(0.18);	./.:0	2/3:25,24	2/3:28,23	3/3:33	3/3:56	2/3:26,17	3/3:45	10/3:40,36	2/3:29,22	10/3:39,35	3/3:39	10/2:24,17	2/3:22,20	3/2:19,18	3/3:28	3/3:50	3/3:25	3/3:59	2/3:33,26	3/3:51	10/2:28,24	2/3:38,37	3/3:36	3/3:38	2/3:12,10	2/10:15,9	3/3:41	10/2:19,9	10/2:27,12	10/2:31,28	3/3:39	3/3:61	3/3:19	3/3:42	10/2:21,17	3/3:30	10/3:17,11	3/2:16,10	3/2:24,19	3/3:37	3/3:36	3/3:64	3/3:55	2/3:32,18	3/10:19,13	3/3:27	3/3:61	3/3:43
rh_chr12_15428839	1(0.73);7(0.27);	./.:0	1/7:20,18	7/1:34,26	1/1:42	1/7:35,33	1/7:24,23	1/7:21,16	1/1:62	7/1:30,19	1/1:50	1/7:24,15	1/1:57	1/7:12,10	1/1:53	1/1:31	1/1:48	1/1:31	1/1:59	1/1:53	1/1:48	7/1:31,29	7/1:18,12	7/7:31	1/1:52	7/1:10,10	1/7:29,14	1/1:46	7/1:19,15	1/7:18,14	1/1:56	1/1:28	1/1:52	1/7:20,17	1/1:53	7/1:18,13	1/1:36	1/1:38	1/7:22,20	1/1:48	7/1:16,11	1/1:42	1/1:68	7/1:35,23	7/1:33,23	1/1:27	1/1:29	1/1:37	1/1:55
rh_chr12_16421448	4(0.40);2(0.30);1(0.20);8(0.10);	./.:0	./.:0	./.:0	./.:0	./.:0	./.:0	./.:0	./.:0	./.:0	./.:0	./.:0	./.:0	./.:0	./.:0	./.:0	./.:0	./.:0	./.:0	./.:0	./.:0	./.:0	./.:0	./.:0	./.:0	./.:0	./.:0	./.:0	./.:0	./.:0	./.:0	./.:0	./.:0	./.:0	./.:0	./.:0	./.:0	./.:0	./.:0	./.:0	./.:0	./.:0	./.:0	./.:0	./.:0	./.:0	./.:0	./.:0	./.:0
rh_chr12_1709224	2(0.56);1(0.44);	./.:0	2/2:3	1/2:8,6	./.:0	2/2:2	1/2:2,1	2/2:13	2/2:4	./.:0	./.:0	./.:0	./.:0	./.:0	2/2:1	2/2:5	./.:0	2/2:10	./.:0	1/2:4,3	2/2:9	1/1:3	./.:0	./.:0	2/2:7	./.:0	1/1:4	2/2:1	1/1:2	./.:0	1/1:2	2/2:1	2/2:4	2/2:3	./.:0	1/1:4	2/2:6	1/1:1	2/1:5,4	./.:0	2/2:4	2/2:6	./.:0	2/2:3	2/1:4,4	2/1:1,1	2/2:2	./.:0	2/2:11
rh_chr12_17156423	1(0.71);2(0.26);15(0.02);	./.:0	1/15:16,2	1/1:18	1/2:9,6	1/1:19	1/1:17	1/1:15	2/1:16,12	2/1:13,10	2/1:16,10	1/1:18	2/1:11,9	2/1:8,5	2/1:8,6	1/2:11,7	1/2:11,8	1/2:8,5	1/2:10,5	2/1:19,5	2/1:8,4	1/1:23	1/1:32	1/1:16	1/2:19,5	1/2:6,5	1/1:18	2/1:13,8	1/1:9	1/1:13	2/1:20,6	1/2:9,6	1/2:13,5	1/1:10	1/2:10,9	1/15:4,2	2/1:11,11	1/1:14	1/15:5,1	1/2:8,7	1/15:6,2	1/2:5,3	2/1:11,7	1/1:22	1/15:16,2	1/1:12	2/1:9,6	1/2:16,4	1/2:9,6
rh_chr12_17261181	1(0.87);53(0.02);51(0.02);88(0.02);61(0.02);23(0.02);100001(0.02);	./.:0	./.:0	1/1:1	./.:0	./.:0	./.:0	./.:0	./.:0	./.:0	./.:0	./.:0	./.:0	./.:0	./.:0	./.:0	./.:0	./.:0	./.:0	./.:0	1/1:4	1/1:2	./.:0	./.:0	./.:0	./.:0	./.:0	./.:0	53/53:1	./.:0	51/51:1	./.:0	./.:0	./.:0	./.:0	./.:0	./.:0	./.:0	./.:0	./.:0	./.:0	./.:0	./.:0	./.:0	1/1:1	1/1:2	./.:0	./.:0	./.:0
rh_chr12_173874	1(0.78);5(0.22);	./.:0	1/1:4	1/1:5	./.:0	1/1:1	1/1:5	1/1:9	1/5:2,1	1/1:2	1/1:1	1/1:2	1/1:1	./.:0	1/1:4	1/5:4,1	./.:0	1/5:7,6	./.:0	./.:0	1/1:10	1/1:3	./.:0	./.:0	1/1:7	./.:0	5/5:2	1/1:4	5/1:4,2	5/5:1	1/5:4,2	1/1:3	1/1:10	1/1:4	1/1:6	5/1:2,1	1/1:2	1/1:1	1/1:15	./.:0	1/1:13	1/1:16	1/1:1	1/1:4	1/1:7	1/5:6,2	./.:0	1/1:1	1/5:6,4
rh_chr12_1818274	3(0.55);2(0.26);228(0.19);	./.:0	2/3:7,2	3/2:7,5	3/3:7	3/3:9	3/2:6,5	3/3:25	3/3:11	3/2:6,4	228/228:1	2/3:6,2	228/2:3,2	3/2:1,1	2/3:5,1	3/3:13	3/3:3	3/3:25	3/3:5	2/3:5,3	3/3:17	228/2:5,2	./.:0	3/3:1	3/3:9	./.:0	3/2:3,1	3/3:8	2/228:11,7	2/228:1,1	2/228:5,1	3/3:3	3/3:7	3/3:5	3/3:8	2/228:4,4	3/3:5	3/228:1,1	3/2:13,8	3/2:4,4	3/3:20	3/3:22	3/3:3	3/3:12	2/3:4,2	228/3:11,9	3/3:1	./.:0	3/3:27
rh_chr12_18628428	1(1.00);	./.:0	1/1:31	1/1:19	1/1:48	1/1:24	1/1:30	1/1:41	1/1:75	1/1:35	1/1:81	1/1:38	1/1:24	1/1:53	1/1:34	1/1:32	1/1:62	1/1:29	1/1:28	1/1:30	1/1:18	1/1:19	1/1:71	1/1:28	1/1:41	1/1:42	1/1:35	1/1:47	1/1:10	1/1:24	1/1:19	1/1:32	1/1:39	1/1:37	1/1:43	1/1:33	1/1:29	1/1:18	1/1:18	1/1:40	1/1:40	1/1:27	1/1:25	1/1:67	1/1:24	1/1:20	1/1:32	1/1:48	1/1:38
rh_chr12_18779599	7(0.29);1(0.28);3(0.25);153(0.18);	./.:0	7/1:14,8	153/1:23,9	7/3:18,10	153/1:13,9	1/153:13,6	1/7:20,16	7/3:29,12	3/1:12,9	7/3:16,16	1/7:19,15	153/3:20,18	3/1:7,7	7/3:11,10	7/3:12,11	3/7:21,13	7/3:6,5	7/3:23,14	3/153:17,11	153/3:16,8	1/153:21,15	1/7:31,28	1/1:24	7/3:21,19	3/1:7,5	7/1:13,11	7/3:15,7	1/153:12,10	1/153:10,7	153/3:16,14	7/3:13,12	3/7:19,12	1/7:12,9	7/3:16,12	1/7:13,8	3/7:15,6	7/153:9,5	7/1:9,8	7/3:17,10	7/1:14,11	7/3:9,8	3/153:19,7	7/1:24,11	153/1:13,13	1/153:6,5	1/7:12,11	3/7:15,7	7/3:11,10
rh_chr12_19037725	3(0.82);13(0.18);	./.:0	3/3:3	3/3:4	3/3:1	3/3:1	13/3:3,1	3/3:19	3/3:1	3/3:1	3/3:1	3/3:3	13/13:2	./.:0	./.:0	3/3:6	./.:0	3/3:12	3/3:1	13/3:2,1	3/13:4,2	3/3:1	./.:0	./.:0	3/3:7	./.:0	3/3:1	3/3:2	13/3:3,3	13/13:2	13/3:3,1	./.:0	3/3:3	./.:0	3/3:2	3/3:2	3/3:16	13/3:1,1	3/3:15	3/3:3	3/3:9	3/3:11	./.:0	3/3:5	13/3:2,2	3/13:7,4	./.:0	./.:0	3/3:10
rh_chr12_19467018	5(0.34);7(0.32);8(0.30);45(0.02);1(0.01);	./.:0	8/5:12,6	5/5:5	7/8:9,4	5/5:10	5/5:11	5/8:8,8	8/7:14,10	5/7:7,4	8/7:7,7	5/8:7,7	7/45:10,2	5/7:5,5	7/8:15,6	8/7:5,4	8/7:10,4	8/7:15,11	8/7:9,9	7/7:13	7/7:9	5/5:10	5/8:7,7	5/5:11	8/7:9,8	7/5:7,4	5/8:6,3	7/8:9,2	5/5:4	5/5:4	7/7:10	7/8:7,4	8/7:9,9	5/5:6	8/7:13,10	8/5:6,4	8/7:3,2	8/8:6	5/8:7,5	8/7:8,7	8/5:10,6	8/7:2,1	7/7:7	5/8:16,13	5/5:5	5/5:8	5/8:8,4	8/7:10,5	8/7:8,7
rh_chr12_19528528	4(0.30);5(0.27);2(0.26);100001(0.17);	./.:0	4/5:7,5	100001/5:14,10	2/4:9,5	100001/5:11,6	5/100001:10,7	4/5:10,8	2/4:13,9	2/5:13,10	2/4:12,12	5/4:5,3	2/100001:10,7	2/5:8,5	2/4:10,8	2/4:4,4	2/4:15,7	2/4:8,6	4/2:10,8	2/100001:7,6	100001/2:11,8	100001/5:18,10	4/5:12,9	5/5:16	4/2:11,2	2/5:5,4	4/5:10,7	2/4:12,7	5/100001:6,5	5/100001:10,8	100001/2:12,5	4/2:8,4	2/4:11,8	100001/5:2,2	2/4:12,7	4/5:6,6	2/4:4,3	4/100001:9,1	5/4:3,2	4/2:5,4	4/5:12,11	4/2:4,2	2/100001:22,9	4/5:15,9	100001/5:9,7	100001/5:12,11	5/4:8,7	4/2:14,2	4/2:12,10
rh_chr12_19783710	6(0.31);1(0.27);9(0.26);324(0.16);	./.:0	./.:0	324/6:4,3	1/1:2	6/6:1	6/324:4,3	6/9:18,7	1/1:7	6/1:2,1	./.:0	6/9:4,1	./.:0	./.:0	1/9:2,1	1/9:5,2	9/9:1	1/9:8,5	1/1:1	324/1:3,3	324/1:5,2	6/6:1	./.:0	./.:0	1/1:4	./.:0	6/6:2	1/1:1	6/324:5,4	./.:0	324/324:6	./.:0	9/1:7,4	324/6:4,2	1/9:5,5	6/9:5,2	1/1:3	324/9:1,1	6/9:6,4	1/1:3	6/6:3	1/9:7,6	1/1:2	6/6:6	324/6:10,9	324/6:5,3	./.:0	./.:0	1/1:2
rh_chr12_20018956	2(0.75);6(0.25);	./.:0	2/2:21	2/2:21	2/6:27,10	2/2:31	2/2:21	2/2:34	6/2:34,28	6/2:19,12	2/6:36,23	2/2:33	2/6:23,19	6/2:21,9	2/6:18,15	6/2:15,13	2/6:23,20	6/2:15,13	2/6:32,25	2/6:31,22	6/2:17,17	2/2:29	2/2:65	2/2:26	2/6:21,19	6/2:22,10	2/2:27	6/2:20,14	2/2:23	2/2:27	2/6:29,16	2/6:16,12	6/2:22,13	2/2:21	2/6:23,22	2/2:18	2/6:22,17	2/2:31	2/2:11	2/6:22,14	2/2:23	6/2:27,12	2/6:39,24	2/2:26	2/2:41	2/2:34	2/2:44	2/6:38,27	2/6:21,15
rh_chr12_20361061	2(0.57);4(0.25);100001(0.18);	./.:0	2/2:32	100001/2:39,28	4/2:19,9	100001/2:35,28	2/100001:27,25	2/2:36	4/2:53,38	4/2:20,19	4/2:51,32	2/2:41	100001/4:25,23	2/4:29,24	4/2:25,22	2/4:18,11	4/2:39,25	4/2:19,13	4/2:34,33	4/100001:42,40	4/100001:34,34	100001/2:40,30	2/2:89	2/2:50	4/2:27,19	4/2:24,24	2/2:41	2/4:16,12	2/100001:17,17	100001/2:26,25	4/100001:53,49	2/4:17,13	4/2:16,15	2/100001:24,13	2/4:34,21	2/2:36	4/2:31,15	2/100001:14,10	2/2:27	4/2:15,10	2/2:36	2/4:18,16	100001/4:52,50	2/2:82	2/100001:24,24	100001/2:20,12	2/2:39	4/2:39,30	4/2:23,15
rh_chr12_20594460	1(0.75);4(0.25);	./.:0	1/1:55	1/1:90	4/1:29,27	1/1:78	1/1:68	1/1:74	1/4:58,57	4/1:37,33	4/1:74,61	1/1:57	1/4:42,31	1/4:34,32	1/4:26,26	4/1:28,20	4/1:61,60	1/4:25,21	4/1:47,41	4/1:53,47	4/1:31,21	1/1:100	1/1:123	1/1:58	1/4:39,31	4/1:40,35	1/1:53	4/1:32,24	1/1:38	1/1:72	1/4:46,46	1/4:28,28	1/4:45,34	1/1:55	1/4:42,32	1/1:44	4/1:48,28	1/1:51	1/1:40	4/1:42,26	1/1:49	4/1:38,28	4/1:59,52	1/1:86	1/1:80	1/1:42	1/1:68	1/4:74,47	1/4:45,35
rh_chr12_2066524	1(1.00);	./.:0	1/1:25	1/1:57	1/1:23	1/1:42	1/1:34	1/1:51	1/1:63	1/1:36	1/1:32	1/1:30	1/1:10	1/1:21	1/1:25	1/1:21	1/1:50	1/1:21	1/1:52	1/1:60	1/1:49	1/1:32	1/1:106	1/1:36	1/1:63	1/1:14	1/1:37	1/1:36	1/1:6	1/1:20	1/1:30	1/1:26	1/1:44	1/1:14	1/1:51	1/1:3	1/1:42	1/1:6	1/1:10	1/1:24	1/1:20	1/1:25	1/1:74	1/1:51	1/1:40	1/1:7	1/1:19	1/1:72	1/1:46
rh_chr12_20990376	2(0.72);100001(0.18);5(0.09);17(0.01);	./.:0	2/2:22	100001/2:33,26	2/5:15,4	2/100001:31,26	2/100001:29,10	2/2:23	2/5:40,10	2/2:42	2/2:24	2/2:12	2/100001:17,10	2/2:21	2/5:21,4	2/2:20	2/5:25,3	2/2:13	2/2:20	2/100001:27,20	2/100001:24,13	2/100001:34,32	2/5:25,4	2/2:26	2/2:15	2/2:17	2/2:19	2/2:21	100001/2:16,10	2/100001:20,7	2/100001:34,17	2/2:23	2/2:35	2/100001:16,14	2/2:32	2/2:20	2/2:23	100001/100001:11	2/2:11	2/2:25	2/2:16	2/2:21	2/100001:34,27	2/5:28,4	2/100001:25,20	2/100001:16,13	2/5:18,3	2/17:24,5	2/2:18
rh_chr12_21100305	1(0.30);3(0.27);2(0.25);100001(0.18);	./.:0	3/1:14,9	100001/3:25,23	2/1:16,9	100001/3:27,26	3/100001:25,15	3/1:32,14	2/1:25,10	2/3:18,17	2/1:26,19	3/1:20,14	2/100001:24,21	3/2:17,14	2/1:15,12	2/1:16,9	2/1:18,15	2/1:8,8	2/1:17,9	100001/2:26,26	2/100001:24,16	100001/3:28,21	1/3:28,24	3/3:33	2/1:15,13	2/3:14,8	3/1:14,11	2/1:16,5	100001/3:19,8	100001/3:24,16	2/100001:24,17	2/1:14,9	2/1:20,15	3/100001:15,9	2/1:18,9	3/1:15,12	2/1:17,17	1/100001:17,12	3/1:14,9	2/1:27,8	3/1:26,12	2/1:24,8	100001/2:31,21	3/1:26,17	100001/3:21,19	3/100001:20,8	3/1:17,8	2/1:21,10	2/1:19,12
rh_chr12_2121248	3(0.57);2(0.26);8(0.17);	./.:0	3/2:2,1	3/2:3,2	./.:0	3/3:4	3/2:2,2	3/3:17	3/3:4	3/3:1	./.:0	3/2:2,2	2/8:1,1	./.:0	2/3:2,1	3/3:8	./.:0	3/3:10	3/3:2	3/3:2	3/3:10	8/8:1	./.:0	3/3:1	3/3:4	./.:0	3/2:1,1	3/3:2	2/2:1	8/8:1	8/8:1	3/3:1	3/3:5	3/3:2	3/3:3	8/2:3,2	3/3:4	./.:0	2/3:7,5	2/2:1	3/3:9	3/3:5	./.:0	3/3:5	3/2:4,2	3/8:4,2	3/3:1	./.:0	3/3:21
rh_chr12_21712346		./.:0	./.:0	./.:0	./.:0	./.:0	./.:0	./.:0	./.:0	./.:0	./.:0	./.:0	./.:0	./.:0	./.:0	./.:0	./.:0	./.:0	./.:0	./.:0	./.:0	./.:0	./.:0	./.:0	./.:0	./.:0	./.:0	./.:0	./.:0	./.:0	./.:0	./.:0	./.:0	./.:0	./.:0	./.:0	./.:0	./.:0	./.:0	./.:0	./.:0	./.:0	./.:0	./.:0	./.:0	./.:0	./.:0	./.:0	./.:0
rh_chr12_21873473	5(0.39);3(0.37);1(0.21);6(0.01);10(0.01);	./.:0	3/3:2	1/3:5,1	5/5:5	1/3:5,2	1/1:3	3/3:6	5/5:10	5/3:7,1	5/5:12	3/3:4	5/1:7,5	5/3:15,5	5/5:11	5/5:3	5/5:5	5/5:3	5/5:5	1/5:4,4	5/1:9,4	1/3:12,10	3/3:10	3/3:10	5/5:8	5/3:9,3	3/10:4,1	5/5:9	1/3:3,2	1/3:6,3	1/5:9,4	5/5:10	5/5:12	1/1:1	5/5:8	3/3:2	5/5:3	1/1:5	3/10:4,1	5/5:11	3/3:2	5/5:5	5/1:13,5	3/3:6	1/3:8,5	3/1:3,1	3/3:4	5/5:13	5/5:8
rh_chr12_21952129	2(0.46);8(0.29);3(0.25);	./.:0	8/2:11,8	2/2:34	3/8:11,10	2/2:55	2/2:18	2/8:23,19	8/3:32,29	3/2:8,5	3/8:28,23	2/8:13,12	3/2:17,14	3/2:10,7	3/8:15,9	8/3:9,7	8/3:26,23	3/8:11,6	8/3:25,24	2/3:25,17	3/2:21,18	2/2:64	8/2:28,26	2/2:23	3/8:30,27	3/2:10,6	2/8:25,20	8/3:14,8	2/2:15	2/2:24	2/3:36,23	8/3:10,7	3/8:33,32	2/2:13	8/3:32,20	2/8:7,2	8/3:17,10	2/8:11,4	8/2:8,5	8/3:13,8	2/8:9,9	3/8:14,6	2/3:36,29	8/2:33,32	2/2:41	2/2:13	2/8:9,9	8/3:25,25	8/3:36,22
rh_chr12_22049998	1(0.54);6(0.27);2(0.18);	./.:0	6/1:18,13	6/2:51,42	1/1:37	6/2:56,46	6/2:35,20	6/1:58,58	1/1:96	1/6:25,13	1/1:84	1/6:33,29	1/2:38,19	6/1:24,14	1/1:37	1/1:38	1/1:70	1/1:45	1/1:97	1/2:43,43	1/2:50,40	6/2:59,51	1/6:51,48	6/6:41	1/1:73	6/1:19,18	1/6:49,30	1/1:50	6/2:22,21	2/6:24,18	1/2:48,36	1/1:46	1/1:98	2/6:26,19	1/1:75	6/1:23,22	1/1:60	2/1:20,14	6/1:16,16	1/1:48	6/1:23,23	1/1:46	2/1:50,40	1/6:50,46	6/2:50,40	2/6:21,16	1/6:21,19	1/1:73	1/1:97
rh_chr12_22115627	1(0.45);8(0.29);7(0.24);2(0.01);	./.:0	8/1:13,2	1/1:18	8/7:6,4	1/1:18	1/1:11	1/8:6,6	8/8:12	1/7:7,1	8/7:13,5	8/1:8,5	1/7:11,8	1/7:13,4	8/7:6,4	8/7:3,1	8/7:14,6	8/7:8,4	8/7:14,4	1/7:6,5	1/7:13,5	1/1:16	1/8:12,11	1/1:14	8/7:8,3	7/1:3,1	1/8:9,7	7/8:4,4	1/1:13	1/1:13	1/7:11,3	8/7:3,1	8/7:7,6	1/1:14	8/7:11,3	8/1:4,2	8/7:8,5	1/8:4,2	8/1:8,5	8/7:9,4	1/8:8,3	8/7:6,3	1/7:15,5	8/1:9,8	1/1:19	1/1:11	8/1:4,2	8/7:11,2	7/8:7,5
rh_chr12_22200448	1(0.49);7(0.27);8(0.19);21(0.02);100001(0.02);	./.:0	1/7:6,3	8/1:12,5	7/1:2,2	8/1:10,7	8/1:5,2	7/1:7,5	1/7:13,11	1/1:5	1/7:7,4	1/1:2	8/21:2,1	1/1:1	1/7:3,2	1/1:1	7/1:9,4	7/1:2,2	1/7:10,2	1/8:9,4	1/8:7,3	8/1:7,3	1/7:8,5	1/1:5	1/7:5,4	1/21:3,2	7/1:5,4	7/1:3,2	1/1:3	8/1:4,1	1/8:10,5	7/7:3	7/1:10,7	1/8:4,4	7/1:12,6	7/21:2,1	1/7:10,3	7/8:3,2	1/7:2,1	7/7:1	7/1:3,2	7/7:4	8/1:11,10	7/1:7,5	1/8:3,2	8/1:4,3	1/21:2,1	1/7:5,3	1/7:4,2
rh_chr12_22346427	1(0.96);8(0.01);3(0.01);15(0.01);	./.:0	1/1:2	1/1:7	./.:0	1/1:2	1/1:1	1/1:13	1/1:9	1/1:1	./.:0	1/1:3	./.:0	./.:0	./.:0	1/1:5	1/1:1	1/1:17	1/1:3	1/1:2	1/1:4	1/1:2	./.:0	./.:0	./.:0	./.:0	1/1:6	./.:0	1/1:2	1/1:1	1/1:3	./.:0	1/1:4	1/1:4	1/1:4	1/1:5	1/1:6	1/1:1	1/1:13	1/1:2	1/1:13	1/1:14	1/1:5	1/1:8	1/1:2	1/1:6	./.:0	./.:0	1/1:12
rh_chr12_22430141	1(0.70);3(0.29);100001(0.01);	./.:0	1/3:115,105	1/1:118	3/1:126,119	1/1:156	1/1:117	1/3:149,116	1/3:166,149	1/1:253	1/3:150,126	3/1:144,132	1/1:138	1/1:207	3/1:119,115	3/1:117,95	3/1:142,140	3/1:92,84	3/1:151,139	1/1:121	1/1:118	1/1:143	3/1:194,168	1/1:225	1/3:139,133	1/1:160	3/1:124,93	3/1:130,106	1/1:106	1/1:97	1/1:128	3/1:105,94	1/3:154,130	1/1:110	3/1:142,140	3/1:96,88	3/1:118,93	3/3:94	1/3:86,65	1/3:122,95	1/3:110,103	1/3:118,114	1/1:163	3/1:182,159	1/1:120	1/1:118	3/1:100,95	1/3:138,135	1/3:123,120
rh_chr12_22516082	2(0.47);1(0.29);9(0.17);100002(0.04);516(0.01);30(0.01);	./.:0	2/2:4	9/2:5,3	1/2:3,1	9/2:2,1	100002/100002:1	2/1:8,5	2/2:4	2/2:3	./.:0	1/2:2,1	9/2:2,1	./.:0	100002/100002:1	2/1:3,1	./.:0	2/1:6,5	1/1:1	9/2:2,2	2/2:9	9/2:4,3	1/1:1	./.:0	2/1:5,1	./.:0	2/1:3,1	1/2:2,1	9/9:1	./.:0	9/9:4	./.:0	1/2:4,1	2/9:2,1	1/2:1,1	1/1:1	./.:0	9/1:2,1	1/2:2,1	./.:0	2/1:2,1	1/1:1	2/9:3,1	1/2:8,5	9/2:3,2	2/516:3,1	2/2:1	1/1:2	2/1:6,4
rh_chr12_22586794	1(0.71);4(0.29);	./.:0	4/1:2,2	1/1:5	4/1:1,1	1/1:1	1/1:2	4/1:12,7	4/4:2	1/1:2	4/4:1	1/1:1	./.:0	./.:0	1/1:2	1/4:8,2	./.:0	1/4:10,9	4/4:2	1/1:2	1/1:11	./.:0	./.:0	./.:0	4/1:5,1	./.:0	4/1:3,2	1/1:1	1/1:3	./.:0	1/1:4	./.:0	4/1:4,2	1/1:1	4/4:6	1/1:2	4/4:1	1/1:2	1/4:11,9	1/4:2,1	1/4:5,4	4/1:9,7	./.:0	4/1:5,3	1/1:10	1/1:6	4/4:3	./.:0	1/4:5,2
rh_chr12_2305412	1(1.00);	./.:0	1/1:5	1/1:10	1/1:1	1/1:5	1/1:3	1/1:18	1/1:8	1/1:4	1/1:2	1/1:9	1/1:3	1/1:1	1/1:5	1/1:18	1/1:3	1/1:17	1/1:3	1/1:6	1/1:18	1/1:4	./.:0	1/1:1	1/1:6	./.:0	1/1:5	1/1:12	1/1:8	1/1:1	1/1:9	1/1:1	1/1:3	1/1:2	1/1:14	1/1:6	1/1:9	1/1:6	1/1:9	1/1:4	1/1:13	1/1:18	1/1:4	1/1:6	1/1:14	1/1:10	1/1:1	./.:0	1/1:18
rh_chr12_23364307	1(0.53);2(0.29);47(0.19);	./.:0	2/1:8,4	1/47:8,6	2/1:5,4	47/1:8,6	1/47:10,3	2/1:13,10	1/2:15,12	1/1:6	2/1:19,16	2/1:11,9	47/1:3,1	1/1:13	2/1:4,2	1/2:7,7	2/1:11,8	2/1:8,4	1/2:10,7	1/47:7,4	47/1:10,8	47/1:15,12	1/2:7,5	1/1:8	2/1:10,6	1/1:7	1/1:4	2/1:4,2	1/47:8,4	1/47:7,2	47/1:14,5	1/2:6,3	1/2:8,7	1/47:7,4	2/1:7,5	2/1:12,8	1/2:4,2	2/47:5,3	1/2:6,4	1/2:6,6	1/2:9,7	2/1:5,3	1/47:10,9	1/2:19,12	47/1:11,7	1/47:9,8	2/1:8,5	1/2:12,7	1/2:10,7
rh_chr12_23431894	1(0.81);434(0.19);	./.:0	1/1:10	1/1:11	1/1:12	1/1:9	1/434:9,3	1/1:10	1/1:17	1/1:11	1/1:12	1/1:10	1/434:7,5	1/1:7	1/1:14	1/1:9	1/1:2	1/1:11	1/1:15	1/434:9,2	1/434:10,4	1/434:11,5	1/1:5	1/1:8	1/1:12	1/1:3	1/1:15	1/1:11	1/434:4,1	1/434:4,3	1/434:8,7	1/1:7	1/1:16	1/434:3,1	1/1:6	1/1:9	1/1:8	1/434:9,7	1/1:7	1/1:12	1/1:13	1/1:10	1/434:9,3	1/1:15	434/1:7,4	1/1:4	1/1:8	1/1:6	1/1:12
rh_chr12_23504918	1(0.53);15(0.28);107(0.19);	./.:0	15/1:11,8	107/1:18,14	15/1:17,15	1/107:20,13	1/107:14,5	1/15:14,8	15/1:22,20	1/1:24	15/1:21,14	1/15:11,11	1/107:13,10	1/1:16	1/15:7,7	1/15:12,10	15/1:19,13	15/1:11,3	1/15:16,13	1/107:15,14	107/1:18,15	107/1:24,22	15/1:19,12	1/1:26	15/1:16,14	1/1:22	1/15:13,11	15/1:12,8	107/1:5,4	107/1:5,4	1/107:17,16	1/15:9,7	1/15:13,12	1/107:10,9	15/1:13,7	15/1:8,7	15/1:22,21	107/15:12,9	1/15:12,7	1/15:19,9	1/15:10,9	1/15:12,8	107/1:24,18	1/15:18,15	107/1:14,13	107/1:7,6	1/15:11,10	1/15:22,13	1/15:21,12
rh_chr12_23572750	1(0.69);27(0.20);3(0.10);11(0.02);	./.:0	1/1:11	27/1:26,19	1/1:10	1/27:22,20	1/27:12,11	1/3:52,11	1/3:54,11	1/1:13	1/3:48,8	1/1:14	27/1:21,3	1/11:7,1	1/1:10	1/1:10	1/1:47	1/1:10	1/3:48,6	1/27:27,18	27/1:25,15	27/1:23,21	1/3:65,8	1/1:7	1/1:46	1/1:8	1/1:40	1/1:18	27/1:14,5	27/27:11	1/27:28,25	1/11:12,2	1/3:43,11	27/1:17,5	1/1:39	1/1:6	1/1:38	27/1:15,2	1/1:7	1/3:17,2	1/1:10	1/3:7,1	27/1:43,29	1/3:57,7	1/27:27,19	27/1:12,7	1/3:4,1	1/1:51	1/1:48
rh_chr12_23628466	100003(0.19);100010(0.14);100023(0.08);100009(0.08);1(0.08);100024(0.08);100015(0.07);100016(0.05);100002(0.05);100025(0.05);100008(0.05);8(0.03);100012(0.03);29(0.01);	./.:0	./.:0	100003/100003:1	./.:0	./.:0	./.:0	./.:0	./.:0	./.:0	./.:0	./.:0	./.:0	100016/100016:1	./.:0	./.:0	./.:0	./.:0	./.:0	./.:0	./.:0	./.:0	./.:0	./.:0	./.:0	./.:0	./.:0	./.:0	./.:0	./.:0	8/8:1	./.:0	100003/100003:1	./.:0	./.:0	./.:0	100023/100023:1	./.:0	./.:0	./.:0	./.:0	./.:0	./.:0	./.:0	./.:0	./.:0	./.:0	./.:0	./.:0
rh_chr12_2378838	3(0.50);5(0.25);1(0.25);	./.:0	./.:0	./.:0	./.:0	./.:0	./.:0	./.:0	./.:0	./.:0	./.:0	./.:0	./.:0	./.:0	./.:0	./.:0	./.:0	./.:0	./.:0	./.:0	./.:0	./.:0	./.:0	./.:0	./.:0	./.:0	./.:0	./.:0	./.:0	./.:0	./.:0	./.:0	./.:0	./.:0	./.:0	./.:0	./.:0	./.:0	./.:0	./.:0	./.:0	./.:0	./.:0	./.:0	3/3:1	./.:0	./.:0	./.:0	./.:0
rh_chr12_23834651	1(0.59);7(0.21);16(0.19);	./.:0	1/1:2	1/7:3,2	1/1:1	1/1:1	1/1:1	1/1:9	1/1:1	1/1:1	./.:0	1/1:2	./.:0	./.:0	./.:0	1/1:2	./.:0	1/1:2	./.:0	7/16:2,1	1/7:5,2	1/7:1,1	./.:0	1/1:1	./.:0	./.:0	./.:0	1/1:1	1/7:2,1	./.:0	7/1:4,1	./.:0	1/1:5	1/1:1	./.:0	1/1:3	16/1:1,1	1/7:2,1	1/1:4	1/1:1	1/7:3,1	1/16:3,1	./.:0	16/16:1	1/7:1,1	7/7:1	1/1:1	./.:0	1/16:4,2
rh_chr12_23915621	1(0.99);6(0.01);	./.:0	1/1:1	1/1:2	./.:0	1/1:1	1/1:2	1/1:5	1/1:1	1/1:1	./.:0	1/1:2	1/1:1	./.:0	./.:0	./.:0	./.:0	1/1:1	./.:0	1/1:1	1/1:10	1/1:7	./.:0	./.:0	./.:0	./.:0	./.:0	1/1:3	1/1:3	./.:0	1/1:5	./.:0	1/1:2	1/6:1,1	./.:0	./.:0	./.:0	./.:0	1/1:5	./.:0	1/1:5	./.:0	./.:0	./.:0	1/1:5	1/1:7	1/1:1	./.:0	./.:0
rh_chr12_23999415	1(0.53);4(0.28);68(0.19);	./.:0	4/1:6,2	68/4:6,4	1/1:6	4/1:1,1	68/4:4,2	4/1:28,21	4/4:2	4/1:5,3	./.:0	1/4:5,3	./.:0	./.:0	1/1:8	1/1:25	4/1:1,1	4/1:15,15	1/1:6	1/1:2	68/4:10,8	68/4:6,1	4/1:4,1	4/4:1	1/1:12	./.:0	1/1:7	4/1:5,4	4/68:4,2	./.:0	1/68:7,3	4/4:1	1/4:5,4	4/68:5,2	4/4:5	4/1:5,2	1/1:11	1/68:4,2	1/4:26,18	1/1:3	1/4:13,8	1/1:45	1/1:1	1/1:16	4/68:8,6	4/68:8,8	4/4:3	1/1:2	1/1:25
rh_chr12_24104070	1(0.54);2(0.46);	./.:0	1/1:2	1/1:2	./.:0	./.:0	1/1:1	2/2:7	1/1:1	2/1:1,1	./.:0	1/1:1	1/1:1	./.:0	2/2:2	2/2:3	./.:0	1/2:5,4	./.:0	1/1:2	1/1:5	1/1:1	./.:0	./.:0	2/2:2	./.:0	./.:0	2/1:2,1	1/1:3	./.:0	1/1:1	./.:0	1/1:1	1/1:1	1/1:1	./.:0	./.:0	./.:0	1/2:7,6	./.:0	1/2:4,2	2/2:7	./.:0	2/2:5	1/1:2	1/1:8	./.:0	./.:0	2/2:7
rh_chr12_2439647	1(0.56);8(0.25);25(0.18);4(0.01);	./.:0	1/1:25	1/1:62	1/8:11,9	1/8:23,22	1/1:41	1/8:28,20	1/8:25,22	8/1:18,5	8/25:25,23	1/1:32	25/1:36,20	8/1:14,7	1/1:27	1/8:13,11	8/1:28,13	1/8:11,10	1/8:25,23	1/1:48	1/8:24,14	25/1:22,19	1/1:54	8/8:22	1/8:18,17	8/1:12,5	1/1:36	1/8:22,15	25/1:12,11	25/1:18,9	1/25:27,24	8/1:14,11	8/1:25,21	8/1:11,8	8/1:23,20	25/1:16,11	8/1:15,10	25/1:17,10	1/4:13,2	1/1:28	1/8:15,13	1/8:14,12	1/8:39,24	8/1:22,20	1/1:28	8/25:19,17	8/1:15,10	8/1:24,22	8/1:26,13
rh_chr12_2673100	1(0.55);2(0.29);5(0.15);3(0.01);	./.:0	./.:0	./.:0	./.:0	./.:0	./.:0	2/1:2,2	./.:0	./.:0	./.:0	./.:0	./.:0	./.:0	./.:0	./.:0	./.:0	2/1:3,2	./.:0	./.:0	./.:0	./.:0	./.:0	./.:0	./.:0	./.:0	./.:0	1/1:1	1/1:1	./.:0	./.:0	./.:0	1/1:2	./.:0	./.:0	./.:0	2/2:1	./.:0	1/2:7,6	1/1:1	2/2:1	1/1:3	./.:0	./.:0	1/1:1	5/1:4,1	./.:0	./.:0	1/1:3
rh_chr12_2966354	2(0.30);3(0.28);10(0.25);8(0.17);	./.:0	2/3:13,12	3/2:45,44	2/10:22,13	10/2:28,28	3/2:12,8	2/10:36,23	2/10:34,27	3/10:21,15	8/10:28,24	3/2:29,23	3/8:23,22	10/3:15,9	3/2:18,16	10/2:21,17	10/2:27,22	10/2:15,13	2/10:34,28	3/2:36,26	10/2:34,34	3/8:41,27	2/3:24,18	10/10:25	2/10:30,29	10/3:13,10	3/2:33,25	2/10:16,13	3/8:22,12	8/3:16,10	8/3:42,27	2/10:16,11	10/2:39,29	2/10:11,7	10/2:43,18	3/8:14,12	2/10:28,24	2/8:14,11	3/2:14,8	3/2:25,16	2/10:21,20	2/10:17,14	2/10:33,32	2/10:38,34	3/2:37,28	10/8:16,12	2/10:17,10	2/10:25,18	10/2:27,23
rh_chr12_3036761	1(0.75);2(0.25);	./.:0	1/1:23	1/1:29	2/1:18,10	1/2:18,11	1/1:24	2/1:16,11	2/1:15,12	1/2:11,6	2/1:24,12	1/1:22	1/1:31	2/1:9,5	1/1:17	2/1:9,7	2/1:8,5	2/1:7,7	1/2:15,12	1/1:48	2/1:20,14	1/1:25	1/1:32	2/2:11	2/1:16,15	2/1:7,6	1/1:27	2/1:11,11	1/1:22	1/1:18	1/1:48	1/2:12,7	2/1:12,10	1/2:10,9	1/2:14,12	1/1:19	2/1:11,8	1/1:13	1/1:14	1/1:23	2/1:10,10	1/2:15,10	2/1:15,8	2/1:19,14	1/1:22	1/2:8,7	2/1:11,6	1/2:25,12	2/1:13,12
rh_chr12_3116725	1(0.53);2(0.30);6(0.17);	./.:0	1/2:20,7	2/1:10,9	1/2:8,6	2/1:10,8	1/2:13,13	1/2:16,9	1/2:16,8	1/1:19	6/1:26,14	1/2:14,14	1/6:19,10	1/1:31	2/1:9,5	1/2:11,10	1/2:16,13	1/2:7,4	1/2:14,8	1/2:10,10	1/2:24,10	6/1:17,10	1/2:30,20	1/1:26	1/2:11,6	1/1:17	1/2:10,7	1/2:10,9	1/6:9,6	1/6:15,13	1/6:14,12	2/1:9,6	1/2:14,12	1/2:8,7	2/1:7,6	1/6:11,5	2/1:15,12	2/6:9,8	2/1:9,7	1/2:14,14	1/2:14,11	2/1:13,12	1/2:13,5	2/1:20,10	2/1:9,6	1/6:8,6	2/1:17,9	1/2:15,9	2/1:15,13
rh_chr12_3218920	2(0.52);5(0.30);1(0.18);	./.:0	2/5:22,20	5/2:38,16	2/5:23,15	5/2:29,25	2/5:24,18	5/2:21,21	5/2:35,35	2/2:51	1/2:27,27	2/5:22,17	2/1:28,27	2/2:40	5/2:22,19	5/2:12,11	2/5:26,25	2/5:23,11	5/2:34,23	2/5:26,18	2/5:18,17	2/1:28,23	5/2:45,36	2/2:40	2/5:26,13	2/2:39	5/2:28,16	2/5:18,14	2/1:11,8	2/1:29,24	1/2:29,25	5/2:21,20	2/5:20,14	2/5:27,19	2/5:21,15	2/1:18,15	2/5:31,12	5/1:18,12	5/2:12,10	2/5:29,19	5/2:30,23	2/5:14,11	2/5:33,26	5/2:21,21	2/5:29,20	1/2:16,16	2/5:22,12	5/2:25,17	5/2:23,19
rh_chr12_3325270	1(0.83);100001(0.17);	./.:0	1/1:37	1/1:52	1/1:37	1/1:34	1/1:38	1/1:48	1/1:57	1/1:39	100001/1:33,21	1/1:41	100001/1:29,25	1/1:29	1/1:48	1/1:33	1/1:41	1/1:33	1/1:54	1/1:49	1/1:40	100001/1:34,34	1/1:52	1/1:29	1/1:29	1/1:28	1/1:47	1/1:46	100001/1:22,13	100001/1:19,16	1/100001:35,28	1/1:36	1/1:48	1/1:30	1/1:56	100001/1:15,14	1/1:30	1/100001:20,18	1/1:27	1/1:45	1/1:53	1/1:43	1/1:61	1/1:58	1/1:43	1/100001:20,17	1/1:40	1/1:51	1/1:34
rh_chr12_3478868	1(0.41);2(0.34);4(0.25);	./.:0	2/1:2,1	1/2:7,6	2/4:2,1	4/4:1	2/1:6,2	2/1:14,5	2/4:5,1	1/1:1	4/4:1	1/2:3,2	1/1:2	./.:0	2/2:2	2/4:5,4	./.:0	4/2:2,2	2/2:1	1/2:4,2	4/2:9,3	1/1:1	./.:0	4/4:1	2/4:8,3	./.:0	2/2:3	4/2:8,2	1/1:3	1/1:1	1/1:10	2/2:1	2/2:2	2/2:2	2/2:2	1/1:5	4/2:2,2	1/2:3,1	1/2:7,7	1/2:2,1	4/2:3,3	2/4:7,3	2/2:2	4/2:4,4	1/2:5,4	4/1:4,3	2/2:1	./.:0	4/2:9,4
rh_chr12_390468	1(0.80);2(0.20);	./.:0	1/1:7	1/1:25	1/1:7	1/1:9	1/1:8	1/1:56	2/1:5,2	1/1:13	2/2:1	1/1:16	1/2:3,1	./.:0	1/1:11	1/2:16,9	1/1:1	1/1:42	1/1:4	1/1:4	1/1:29	1/2:4,1	./.:0	./.:0	1/1:21	./.:0	2/1:5,3	1/1:9	2/1:8,5	1/1:1	2/1:8,1	1/1:1	1/1:17	1/1:11	1/1:11	1/2:8,5	1/1:13	1/2:5,3	1/1:38	1/1:4	1/1:34	1/1:36	1/1:3	1/1:17	1/1:20	2/1:18,17	1/1:2	1/1:1	2/1:24,20
rh_chr12_3962172	1(0.33);3(0.28);7(0.27);4(0.13);	./.:0	./.:0	7/7:1	./.:0	./.:0	./.:0	7/1:2,2	./.:0	3/3:1	./.:0	./.:0	./.:0	./.:0	./.:0	./.:0	./.:0	1/1:1	./.:0	./.:0	3/1:3,1	./.:0	./.:0	./.:0	./.:0	./.:0	1/1:1	3/1:1,1	7/7:2	./.:0	./.:0	./.:0	1/1:1	./.:0	3/3:1	./.:0	./.:0	1/1:1	1/7:4,3	./.:0	1/1:2	./.:0	./.:0	1/1:1	7/4:2,1	4/3:2,1	./.:0	./.:0	1/1:1
rh_chr12_5074355	1(0.54);4(0.28);2(0.17);	./.:0	./.:0	4/2:4,1	1/1:1	1/2:2,1	1/1:2	4/1:8,6	./.:0	4/4:2	./.:0	4/1:2,1	./.:0	./.:0	1/1:1	1/1:4	1/1:2	1/1:2	./.:0	4/2:2,1	1/1:8	4/2:2,1	./.:0	./.:0	1/1:6	./.:0	1/4:4,1	1/1:1	4/4:1	./.:0	1/2:2,1	./.:0	./.:0	1/1:2	1/1:6	2/2:2	1/1:5	./.:0	4/1:1,1	4/1:1,1	1/1:2	1/1:2	1/1:2	1/1:6	2/4:2,2	2/1:2,2	./.:0	1/1:1	1/1:14
rh_chr12_5164930	1(0.83);6(0.17);	./.:0	1/1:52	6/1:62,36	1/1:55	1/1:95	1/1:62	1/1:89	1/1:106	1/1:53	1/6:61,55	1/1:80	1/6:34,29	1/1:53	1/1:78	1/1:64	1/1:113	1/1:45	1/1:108	1/6:43,36	1/1:72	1/6:53,48	1/1:120	1/1:62	1/1:72	1/1:56	1/1:70	1/1:57	6/1:28,18	6/1:32,26	6/1:51,48	1/1:60	1/1:87	1/1:55	1/1:83	6/1:21,21	1/1:88	6/1:27,14	1/1:33	1/1:66	1/1:60	1/1:50	1/1:122	1/1:102	1/6:52,25	6/1:24,24	1/1:52	1/1:91	1/1:78
rh_chr12_521695	1(0.55);2(0.25);4(0.20);	./.:0	1/2:3,3	1/1:7	2/2:2	1/1:1	1/1:1	2/1:5,3	2/4:3,1	1/2:3,2	2/2:1	1/2:4,2	4/4:2	1/1:1	1/1:2	2/4:7,5	2/2:2	1/2:6,5	1/1:2	1/1:6	1/2:14,4	1/1:4	2/2:1	2/2:1	2/2:10	./.:0	4/1:4,3	2/1:3,1	1/4:4,2	./.:0	1/1:1	2/2:1	1/1:7	1/2:1,1	1/1:6	4/1:4,1	1/4:2,1	1/4:4,1	1/1:10	1/1:4	1/2:4,4	2/1:11,8	1/1:3	2/1:3,2	1/1:7	2/4:12,4	1/1:1	1/1:1	2/4:9,6
rh_chr12_5293702	2(0.30);1(0.28);22(0.25);100001(0.17);	./.:0	2/1:5,4	1/100001:9,7	22/2:2,1	22/2:4,1	1/2:7,3	2/1:19,13	2/22:4,1	1/22:6,5	22/22:1	2/1:1,1	1/100001:4,1	./.:0	2/22:2,2	22/2:8,6	2/22:3,2	22/2:10,7	2/22:2,1	100001/1:5,5	22/2:16,9	100001/1:4,3	./.:0	22/22:3	22/2:8,7	./.:0	1/1:5	2/22:1,1	100001/1:5,5	./.:0	22/100001:9,4	2/22:2,1	2/22:6,5	2/22:5,3	2/22:11,3	100001/1:5,4	22/2:11,5	100001/2:5,2	1/2:13,12	2/1:5,3	22/2:12,5	2/22:8,8	2/22:1,1	1/2:7,5	100001/1:6,6	100001/22:10,9	2/22:1,1	2/2:1	2/22:9,8
rh_chr12_5418237	1(0.52);2(0.20);320(0.11);3(0.05);100001(0.05);6(0.03);11(0.02);10(0.02);	./.:0	1/1:5	./.:0	1/3:3,2	2/2:2	1/1:6	1/1:3	1/1:4	1/11:3,1	3/2:2,2	1/1:4	1/320:4,2	6/1:1,1	1/2:2,2	2/2:1	1/2:2,2	3/3:1	1/1:2	11/11:1	2/1:5,2	./.:0	1/1:1	2/1:2,1	1/2:2,1	2/1:2,1	1/1:2	1/1:1	1/100001:1,1	1/1:2	2/320:1,1	2/1:3,2	1/1:2	1/1:1	1/3:1,1	1/6:4,1	2/2:1	320/1:2,1	1/1:1	1/1:4	1/1:1	./.:0	1/1:2	1/10:5,1	100001/100001:1	3/2:1,1	1/1:3	3/3:1	11/2:2,1
rh_chr12_5533572	1(0.69);2(0.31);	./.:0	1/2:4,3	2/1:5,4	1/1:2	1/1:8	2/1:7,6	2/1:20,11	1/1:5	1/2:2,1	1/1:1	1/2:9,5	2/1:3,2	2/2:1	1/1:3	1/1:16	1/1:2	1/1:25	1/1:2	2/1:2,1	1/1:26	1/2:3,1	./.:0	2/1:2,1	1/1:10	./.:0	1/2:4,3	1/1:6	2/1:5,5	2/2:2	1/1:5	1/1:3	1/1:15	1/1:9	1/1:10	1/2:5,2	1/1:8	1/1:7	2/1:21,20	1/1:12	2/1:13,6	1/1:31	1/1:3	2/1:4,3	2/1:7,7	1/1:30	1/1:2	1/1:1	1/1:25
rh_chr12_5598767	1(0.56);2(0.28);5(0.15);18(0.01);	./.:0	1/2:19,19	2/5:25,12	1/1:29	1/1:28	1/2:23,20	2/1:34,19	1/1:52	1/2:21,15	1/5:18,12	1/2:22,17	2/5:31,8	1/2:10,9	1/1:41	1/1:29	1/1:30	1/1:26	1/1:45	2/5:27,8	1/1:32	2/5:18,10	2/1:14,9	1/2:17,13	1/1:40	1/2:13,6	1/2:16,7	1/1:38	2/5:15,7	2/5:13,3	1/5:17,15	1/1:25	1/1:46	1/1:37	1/1:31	2/18:11,4	1/1:27	1/5:15,2	1/2:9,7	1/1:26	1/2:27,22	1/1:43	1/1:39	1/2:28,16	2/5:21,11	1/5:22,7	1/1:25	1/1:41	1/1:43
rh_chr12_5638	1(0.73);5(0.27);	./.:0	1/5:4,1	1/1:12	1/1:1	./.:0	1/1:10	1/5:10,6	5/5:3	1/5:3,2	./.:0	1/1:3	1/5:1,1	./.:0	1/1:4	1/5:4,1	1/1:2	5/1:7,2	1/1:1	1/1:4	5/1:11,4	1/1:3	1/1:2	./.:0	5/5:2	./.:0	1/1:5	5/1:2,1	1/1:7	./.:0	1/1:5	5/5:2	1/1:10	5/5:3	1/5:3,3	1/1:4	1/5:5,1	1/1:4	1/1:11	1/1:9	1/5:8,3	1/5:5,4	./.:0	1/5:7,3	1/1:6	1/5:5,5	5/5:2	./.:0	1/5:6,5
rh_chr12_5985351	1(0.83);116(0.17);	./.:0	1/1:28	1/116:25,24	1/1:33	1/1:51	1/1:51	1/1:37	1/1:52	1/1:27	116/1:35,21	1/1:45	116/1:22,22	1/1:45	1/1:43	1/1:37	1/1:41	1/1:24	1/1:54	116/1:26,18	1/1:26	116/1:24,23	1/1:95	1/1:37	1/1:41	1/1:31	1/1:27	1/1:26	1/116:19,15	116/1:19,15	116/1:35,16	1/1:44	1/1:40	1/1:27	1/1:34	116/1:24,11	1/1:39	116/1:18,10	1/1:18	1/1:37	1/1:44	1/1:32	1/1:72	1/1:67	116/1:22,22	116/1:15,11	1/1:30	1/1:42	1/1:38
rh_chr12_6104436	1(0.57);2(0.25);8(0.17);	./.:0	1/1:24	1/8:16,5	2/1:16,9	1/2:16,6	1/1:16	1/1:23	2/1:15,14	2/1:13,10	8/2:21,19	1/1:24	8/1:20,19	2/1:16,9	2/1:15,7	2/1:9,8	2/1:11,9	2/1:7,7	1/2:18,8	8/1:10,7	2/1:11,10	8/1:23,8	1/1:45	1/1:23	2/1:12,10	2/1:10,7	1/1:26	2/1:9,8	8/1:7,2	8/1:15,13	8/2:11,7	1/2:14,7	2/1:15,11	1/1:11	2/1:15,13	8/1:7,7	1/2:14,10	1/8:10,3	1/1:11	1/2:11,7	1/1:21	2/1:7,6	2/1:18,16	1/1:35	8/1:14,13	2/8:11,8	1/2:7,3	2/1:18,16	1/2:16,9
rh_chr12_6184851	1(0.84);100001(0.16);	./.:0	1/1:2	100001/100001:1	1/1:3	1/1:1	1/1:1	1/1:12	1/1:4	1/1:2	./.:0	./.:0	1/1:1	./.:0	1/1:1	1/1:7	./.:0	1/1:7	1/1:2	./.:0	1/1:8	./.:0	./.:0	./.:0	1/1:2	./.:0	1/1:2	1/1:2	./.:0	100001/100001:1	1/1:1	./.:0	1/1:1	1/1:1	1/1:1	./.:0	1/1:2	100001/100001:1	1/1:6	1/1:1	1/1:4	1/1:7	1/1:2	1/1:1	1/100001:7,1	100001/100001:3	./.:0	1/1:2	1/1:5
rh_chr12_6325821	2(0.82);1(0.18);	./.:0	2/2:16	2/1:7,6	2/2:10	2/2:24	2/2:15	2/2:25	2/2:21	2/2:13	2/1:20,11	2/2:20	2/1:16,11	2/2:10	2/2:12	2/2:18	2/2:24	2/2:16	2/2:15	1/2:8,7	2/1:17,10	1/2:15,15	2/2:22	2/2:18	2/2:22	2/2:9	2/2:15	2/2:15	1/2:11,7	2/1:11,5	2/1:11,10	2/2:15	2/2:28	2/2:15	2/2:24	2/2:15	2/2:18	1/2:14,5	2/2:16	2/2:15	2/2:16	2/2:13	2/2:21	2/2:21	2/1:10,8	2/1:7,4	2/2:15	2/2:22	2/2:22
rh_chr12_634102	1(1.00);	./.:0	1/1:2	1/1:2	./.:0	./.:0	1/1:2	1/1:10	./.:0	./.:0	./.:0	1/1:1	./.:0	./.:0	./.:0	1/1:4	1/1:1	1/1:10	./.:0	1/1:1	1/1:9	1/1:2	./.:0	./.:0	1/1:2	./.:0	./.:0	./.:0	1/1:1	./.:0	1/1:1	./.:0	1/1:3	1/1:2	1/1:4	1/1:1	1/1:2	1/1:1	1/1:13	1/1:1	1/1:2	1/1:11	./.:0	1/1:2	1/1:2	1/1:3	./.:0	./.:0	1/1:9
rh_chr12_6691567	3(0.31);1(0.27);20(0.26);2(0.17);	./.:0	1/3:27,19	2/1:70,61	3/20:23,23	3/20:74,59	1/3:34,17	1/3:47,45	20/3:90,68	20/1:27,22	20/2:64,55	1/3:35,17	2/1:44,41	20/1:17,16	20/3:33,23	3/20:20,20	20/3:59,48	20/3:21,18	20/3:77,50	2/1:66,55	20/2:84,62	1/2:80,60	1/3:86,51	1/1:42	20/3:65,62	20/1:16,10	1/3:74,43	20/3:25,18	2/1:18,17	2/1:31,19	2/20:69,68	20/3:30,13	3/20:64,53	1/3:20,14	3/20:55,52	1/3:25,12	20/3:63,54	2/3:28,19	1/3:18,11	20/3:27,21	1/3:31,16	20/3:28,20	20/3:94,46	3/1:76,75	2/1:74,73	20/2:24,24	20/3:23,15	20/3:64,38	20/3:53,35
rh_chr12_6822792	2(0.93);19(0.07);	./.:0	2/2:138	2/2:81	2/2:141	2/2:223	2/2:154	2/2:146	2/2:195	2/2:127	2/19:103,11	2/2:179	2/19:109,14	2/2:152	2/2:135	2/2:134	2/2:154	2/2:101	2/2:189	2/19:88,10	2/2:75	2/2:82	2/2:205	2/2:150	2/2:180	2/2:102	2/2:122	2/2:124	2/19:51,8	2/2:62	2/2:95	2/2:137	2/2:159	2/2:138	2/2:180	2/2:101	2/2:136	2/2:66	2/2:77	2/2:150	2/2:143	2/2:103	2/2:245	2/2:207	2/2:71	2/2:68	2/2:118	2/2:173	2/2:155
rh_chr12_7053640	1(0.74);2(0.26);	./.:0	1/1:21	1/1:27	1/2:5,5	1/2:17,13	1/1:21	1/1:35	1/2:25,17	2/1:14,13	1/2:21,15	1/1:20	1/1:33	2/1:9,5	2/1:11,3	1/2:12,8	2/1:16,13	1/2:6,5	1/2:27,15	1/2:13,13	2/1:10,8	1/1:27	1/1:44	1/1:20	1/2:18,16	1/2:11,5	1/1:30	1/2:9,7	1/1:21	1/1:21	1/2:16,8	1/2:12,8	2/1:17,10	1/1:14	1/2:18,15	1/1:18	2/1:13,10	1/1:7	1/1:22	1/2:13,10	1/1:20	2/1:12,8	2/1:14,12	1/1:32	1/1:40	1/2:14,8	1/2:10,6	1/2:16,16	1/2:16,13
rh_chr12_7220783	2(0.55);1(0.31);10(0.13);	./.:0	2/1:19,14	2/10:23,20	2/1:16,11	1/2:22,21	2/1:19,18	1/2:20,14	2/1:24,16	2/2:26	1/2:25,25	1/2:19,19	2/10:26,3	2/2:28	2/1:23,14	1/2:18,12	1/2:23,23	1/2:11,10	1/2:30,17	2/10:27,16	2/10:17,15	2/10:22,19	1/2:23,23	2/2:37	2/1:27,14	2/2:24	2/1:28,17	1/2:17,12	2/10:15,2	2/2:23	2/10:17,13	2/1:21,16	1/2:32,19	2/1:18,15	1/2:35,26	2/1:17,15	2/1:19,12	1/1:20	2/1:14,7	2/1:19,15	2/1:23,13	2/1:17,14	2/1:37,20	2/1:28,18	2/10:20,10	2/10:19,3	1/2:17,11	1/2:19,19	2/1:20,17
rh_chr12_7374050	2(0.30);1(0.27);6(0.26);11(0.17);	./.:0	1/2:4,2	1/11:10,6	6/6:4	6/2:7,7	1/2:5,3	1/1:3	6/2:8,6	6/1:6,5	2/6:6,2	2/1:7,3	1/11:7,7	1/6:7,4	6/2:10,7	2/2:3	2/6:10,4	2/6:2,1	2/6:9,7	11/6:6,4	11/6:8,2	1/11:7,5	1/2:5,3	1/1:7	2/2:5	1/6:2,2	1/1:2	6/2:6,2	11/1:3,1	1/11:6,3	11/6:3,1	6/2:4,3	6/2:10,6	1/2:4,1	6/2:8,1	1/2:5,5	2/6:6,3	11/2:2,2	1/11:1,1	2/6:5,2	1/2:9,4	2/6:3,2	2/2:5	2/1:12,4	11/1:10,2	11/11:1	6/2:4,1	6/2:4,4	6/2:7,3
rh_chr12_7525515	1(0.83);100001(0.17);	./.:0	1/1:26	1/100001:29,14	1/1:30	1/1:62	1/1:34	1/1:52	1/1:57	1/1:25	1/1:62	1/1:34	1/100001:21,8	1/1:15	1/1:26	1/1:13	1/1:52	1/1:19	1/1:53	1/100001:15,9	100001/1:26,20	1/100001:26,21	1/1:42	1/1:32	1/1:45	1/1:20	1/1:33	1/1:30	1/100001:10,9	1/100001:14,12	1/100001:31,22	1/1:25	1/1:38	1/1:29	1/1:41	1/1:34	1/1:47	1/100001:12,6	1/1:12	1/1:24	1/1:38	1/1:21	1/1:61	1/1:52	1/100001:29,21	1/100001:14,12	1/1:19	1/1:33	1/1:45
rh_chr12_8048809	1(0.54);2(0.44);6(0.01);5(0.01);	./.:0	./.:0	1/1:1	./.:0	1/1:1	./.:0	6/2:1,1	1/1:2	./.:0	./.:0	./.:0	./.:0	./.:0	./.:0	2/2:1	./.:0	2/2:1	1/1:1	1/1:3	1/1:10	./.:0	./.:0	./.:0	./.:0	./.:0	./.:0	./.:0	./.:0	./.:0	./.:0	./.:0	1/2:2,1	./.:0	1/2:1,1	./.:0	1/1:1	./.:0	2/2:2	2/2:1	./.:0	1/1:2	./.:0	6/2:3,2	1/1:2	1/1:1	./.:0	./.:0	1/2:4,2
rh_chr12_8142405	1(1.00);	./.:0	1/1:8	1/1:28	1/1:14	1/1:38	1/1:15	1/1:25	1/1:43	1/1:18	1/1:51	1/1:18	1/1:5	1/1:24	1/1:18	1/1:18	1/1:35	1/1:9	1/1:42	1/1:28	1/1:21	1/1:11	1/1:47	1/1:20	1/1:27	1/1:15	1/1:26	1/1:15	1/1:8	1/1:6	1/1:14	1/1:15	1/1:21	1/1:19	1/1:39	1/1:10	1/1:32	1/1:6	1/1:15	1/1:13	1/1:17	1/1:22	1/1:43	1/1:30	1/1:16	1/1:7	1/1:8	1/1:31	1/1:34
rh_chr12_844914	3(0.54);1(0.46);	./.:0	1/3:10,9	1/3:14,9	3/3:9	3/3:27	3/1:11,5	3/3:26	1/3:14,6	1/3:10,7	1/3:19,8	3/3:20	1/3:10,5	3/1:10,9	3/1:8,3	3/3:19	3/3:19	3/3:17	3/3:27	3/1:17,8	3/3:21	1/1:21	1/1:21	3/3:16	3/3:26	3/1:12,3	1/1:16	3/3:21	1/1:14	1/1:15	1/1:32	3/3:18	3/3:20	3/3:12	3/3:21	1/1:16	3/3:22	3/1:8,8	3/1:4,4	1/3:8,6	3/3:21	3/3:12	3/1:17,11	3/3:32	3/1:9,4	1/3:6,5	3/3:20	3/3:29	3/1:17,4
rh_chr12_8493396	2(0.57);3(0.27);8(0.16);	./.:0	2/3:38,38	3/8:47,33	2/2:69	2/2:81	2/3:38,21	2/3:38,35	2/2:112	3/2:31,25	2/2:95	2/3:36,31	8/3:30,27	3/2:26,24	2/2:58	2/2:64	2/2:92	2/2:60	2/2:88	8/2:50,28	8/2:49,30	8/3:51,46	3/2:62,39	3/3:50	2/2:57	2/3:24,19	2/3:26,25	2/2:55	8/3:29,26	3/8:34,34	8/2:42,35	2/2:60	2/2:85	2/3:30,20	2/2:74	3/2:23,22	2/2:67	8/2:35,21	3/2:24,21	2/2:56	2/3:27,25	2/2:56	2/2:82	2/3:46,45	3/8:39,26	8/2:34,26	2/2:50	2/2:90	2/2:73
rh_chr12_8801535	1(0.83);2(0.17);	./.:0	1/1:24	2/1:9,9	1/1:19	1/1:31	1/1:18	1/1:17	1/1:35	1/1:16	1/1:47	1/1:12	1/2:13,11	1/1:29	1/1:23	1/1:15	1/1:40	1/1:14	1/1:22	1/2:19,18	1/2:17,11	2/1:12,4	1/1:41	1/1:15	1/1:24	1/1:22	1/1:24	1/1:22	2/1:6,3	1/2:13,12	2/1:14,11	1/1:11	1/1:14	1/1:12	1/1:20	1/1:20	1/1:13	1/2:13,5	1/1:9	1/1:15	1/1:19	1/1:12	1/1:34	1/1:28	1/2:14,10	2/1:6,4	1/1:19	1/1:20	1/1:21
rh_chr12_8872106	1(0.84);6(0.16);	./.:0	1/1:36	1/6:23,19	1/1:33	1/1:53	1/1:44	1/1:44	1/1:62	1/1:35	1/1:77	1/1:45	1/6:25,21	1/1:40	1/1:38	1/1:23	1/1:61	1/1:28	1/1:53	1/6:28,26	6/1:24,14	1/6:20,18	1/1:83	1/1:30	1/1:54	1/1:34	1/1:39	1/1:37	6/1:21,17	6/1:14,13	1/6:28,25	1/1:37	1/1:55	1/1:31	1/1:55	1/1:34	1/1:37	6/1:14,9	1/1:21	1/1:34	1/1:36	1/1:29	1/1:60	1/1:62	1/6:31,14	6/1:15,12	1/1:26	1/1:57	1/1:47
rh_chr12_8944870	1(0.82);2(0.18);	./.:0	1/1:3	1/2:4,3	./.:0	./.:0	1/1:1	1/1:18	1/1:1	1/1:1	./.:0	1/1:2	./.:0	./.:0	1/1:1	1/1:3	./.:0	1/1:10	1/1:1	1/1:2	2/1:2,2	1/1:1	./.:0	1/1:1	1/1:6	./.:0	./.:0	./.:0	1/1:1	2/2:1	2/2:3	./.:0	./.:0	1/1:1	1/1:1	1/1:2	./.:0	1/1:1	1/1:13	./.:0	1/1:1	1/1:9	1/1:1	1/1:1	2/2:2	1/2:4,1	1/1:1	./.:0	1/1:14
rh_chr12_9605397	1(0.55);5(0.27);331(0.18);	./.:0	5/1:3,3	331/5:5,1	1/1:2	1/1:1	331/5:3,1	5/1:14,9	1/1:3	5/5:4	./.:0	5/1:3,1	5/5:1	./.:0	1/1:4	1/1:10	./.:0	1/1:20	./.:0	1/331:3,2	1/331:13,9	331/331:2	./.:0	./.:0	1/1:14	./.:0	1/1:1	1/1:1	5/331:3,3	5/331:1,1	1/331:4,4	./.:0	1/1:10	5/1:4,1	1/1:4	5/1:3,3	1/1:3	331/1:2,1	5/1:11,11	1/1:6	1/5:6,3	1/1:18	./.:0	5/1:8,5	331/5:5,4	331/1:6,4	1/1:4	./.:0	1/1:23
rh_chr12_9691021	1(0.80);2(0.17);4(0.03);	./.:0	1/1:8	1/2:13,7	1/1:8	1/1:7	2/1:4,2	1/1:51	1/1:6	1/1:5	1/1:1	1/1:11	1/2:5,1	./.:0	1/1:5	1/1:23	./.:0	1/1:37	1/1:7	1/2:3,1	2/1:16,13	2/1:3,2	./.:0	./.:0	1/1:13	1/1:1	1/1:3	1/4:5,2	1/2:14,7	./.:0	2/1:6,4	1/1:2	1/1:13	1/1:6	1/1:5	1/1:6	1/4:12,3	1/1:4	1/1:42	1/1:4	1/1:17	1/1:43	1/1:1	1/1:22	2/1:8,7	2/1:21,17	1/1:2	./.:0	1/1:27
rh_chr12_9898269	1(0.76);108(0.23);8(0.01);	./.:0	1/1:6	108/1:2,1	1/1:3	1/1:8	108/1:1,1	1/1:5	1/1:6	1/1:4	1/1:1	1/1:5	108/108:3	./.:0	1/1:3	1/1:11	1/1:5	1/1:4	1/1:5	1/108:7,2	108/1:6,6	108/1:3,1	./.:0	./.:0	1/1:7	./.:0	1/1:2	1/1:8	108/1:2,1	108/108:1	1/108:2,1	1/1:6	1/1:11	1/1:1	1/1:9	1/1:2	1/1:4	108/1:2,1	1/1:4	1/1:6	1/8:3,2	1/1:3	108/1:8,6	1/1:3	108/1:4,1	108/108:3	./.:0	1/1:3	1/1:16
rh_chr12_996164	2(0.54);3(0.27);1(0.19);	./.:0	2/3:29,23	2/3:42,30	2/2:46	2/2:80	2/3:28,22	2/2:78	2/1:47,41	2/3:27,23	2/1:60,52	2/2:54	2/1:33,23	3/2:30,24	2/3:35,32	2/2:39	2/2:90	2/2:42	2/2:80	2/3:42,32	2/2:61	1/3:42,33	1/3:57,54	2/2:69	2/2:77	2/3:34,28	1/3:29,25	2/2:53	3/1:21,17	1/3:42,28	1/3:43,24	2/2:50	2/2:41	2/2:55	2/2:61	1/3:28,20	2/2:48	1/2:21,17	2/3:15,13	2/3:31,26	2/2:55	2/2:49	2/2:95	2/2:84	2/3:32,20	2/1:25,22	2/2:52	2/2:91	1/2:34,34
rh_chr13_1211616	1(0.75);2(0.22);27(0.02);14(0.02);	./.:0	./.:0	1/1:3	./.:0	./.:0	./.:0	./.:0	./.:0	./.:0	./.:0	./.:0	./.:0	./.:0	./.:0	./.:0	./.:0	./.:0	./.:0	./.:0	1/1:1	./.:0	./.:0	./.:0	1/1:2	./.:0	./.:0	./.:0	./.:0	./.:0	2/2:1	./.:0	./.:0	./.:0	./.:0	./.:0	1/1:3	./.:0	./.:0	./.:0	./.:0	./.:0	./.:0	2/2:1	1/1:1	./.:0	./.:0	./.:0	2/2:1
rh_chr13_12896153	1(0.47);5(0.32);2(0.22);	./.:0	1/1:2	./.:0	./.:0	2/2:1	2/1:2,1	1/1:4	1/1:5	5/5:2	./.:0	5/5:2	./.:0	./.:0	1/1:1	1/1:1	./.:0	5/5:3	5/5:1	./.:0	1/1:4	5/5:1	./.:0	./.:0	1/1:1	./.:0	5/5:2	./.:0	1/1:1	./.:0	1/2:2,1	./.:0	1/2:4,3	./.:0	./.:0	2/2:2	2/2:1	./.:0	2/5:1,1	5/5:1	1/1:1	5/5:1	2/2:2	5/5:2	./.:0	2/1:2,2	1/1:1	./.:0	1/2:3,2
rh_chr13_1298235	1(0.54);2(0.46);	./.:0	1/2:3,2	1/2:6,4	1/1:1	2/1:1,1	2/1:2,1	1/2:10,8	1/1:2	1/1:4	1/1:1	2/2:6	1/1:2	./.:0	2/2:4	1/2:4,3	1/1:1	1/2:10,6	./.:0	2/1:4,3	1/2:6,3	2/1:2,1	./.:0	1/1:1	2/1:3,2	./.:0	2/2:2	2/1:4,1	1/1:4	./.:0	2/1:2,1	1/1:1	2/1:3,1	2/1:2,2	2/1:4,2	1/2:2,1	1/2:4,3	2/2:2	1/2:6,4	1/2:2,1	2/2:7	2/1:7,2	2/1:2,1	2/1:3,2	2/1:5,5	1/2:3,2	1/1:1	1/1:2	1/2:11,7
rh_chr13_13390889	1(0.50);3(0.50);	./.:0	3/3:1	./.:0	./.:0	./.:0	./.:0	3/3:8	./.:0	./.:0	./.:0	./.:0	1/1:1	./.:0	1/1:1	3/3:1	1/1:1	./.:0	1/1:1	3/3:1	3/3:3	1/1:3	./.:0	./.:0	1/3:2,2	./.:0	./.:0	./.:0	3/3:1	./.:0	3/3:1	1/1:1	1/3:1,1	./.:0	3/1:2,1	1/1:2	1/3:6,1	./.:0	1/1:4	./.:0	./.:0	1/1:3	3/1:2,1	1/1:1	3/1:4,2	1/3:3,2	./.:0	./.:0	1/3:2,2
rh_chr13_13501864	1(0.66);8(0.34);	./.:0	8/8:1	1/8:5,4	./.:0	1/1:2	./.:0	8/1:8,5	8/1:2,1	1/1:1	./.:0	./.:0	./.:0	./.:0	1/1:1	8/8:3	./.:0	1/1:3	./.:0	1/1:2	8/1:7,1	./.:0	8/8:1	./.:0	1/1:6	./.:0	8/1:3,3	1/1:1	8/1:1,1	./.:0	1/1:2	./.:0	1/1:10	./.:0	1/1:6	./.:0	1/1:4	8/8:1	1/1:1	./.:0	./.:0	1/1:1	./.:0	1/8:5,4	1/1:7	1/1:3	./.:0	./.:0	1/1:7
rh_chr13_13607473	2(0.91);100001(0.03);100002(0.03);100009(0.01);14(0.01);	./.:0	./.:0	./.:0	2/2:1	2/2:6	2/2:4	./.:0	./.:0	./.:0	./.:0	./.:0	2/2:2	./.:0	2/2:4	./.:0	./.:0	./.:0	./.:0	./.:0	./.:0	./.:0	./.:0	./.:0	2/2:5	./.:0	2/2:1	./.:0	./.:0	./.:0	2/2:4	./.:0	2/2:9	./.:0	2/2:4	2/2:6	2/2:3	2/2:3	2/2:5	./.:0	./.:0	./.:0	2/2:3	./.:0	2/2:5	2/2:7	2/2:1	./.:0	2/2:13
rh_chr13_1426203	1(0.39);3(0.31);2(0.29);	./.:0	1/3:19,17	3/2:24,20	2/3:20,17	3/2:32,28	2/1:25,19	2/1:21,14	3/2:25,22	1/3:14,14	3/2:34,30	2/1:28,21	1/1:62	3/1:18,13	1/3:23,21	1/2:19,12	1/2:25,16	2/1:12,11	1/2:27,24	2/3:19,16	1/2:23,18	2/3:31,23	3/2:42,33	3/1:27,26	1/1:29	3/1:26,19	1/2:19,16	1/2:22,18	1/1:34	1/1:45	1/3:25,19	3/1:21,16	2/3:16,13	1/2:23,19	3/1:21,17	1/1:39	1/3:19,17	1/2:24,12	1/3:11,9	2/1:21,15	1/2:28,15	2/1:22,17	1/1:63	1/1:55	1/3:32,24	1/3:22,15	3/1:22,18	1/3:35,32	1/3:24,17
rh_chr13_14338425	2(0.70);3(0.30);	./.:0	3/2:20,10	3/2:32,27	2/2:20	2/2:66	2/2:23	3/2:57,44	2/3:46,37	2/2:14	2/3:32,18	3/2:19,6	2/2:17	2/2:21	2/2:23	3/2:24,13	2/2:57	3/2:28,11	3/2:37,25	2/3:43,30	3/2:35,27	2/3:42,41	3/2:55,32	2/2:12	2/2:82	2/2:9	3/2:34,18	3/2:28,12	3/2:26,9	2/2:17	2/2:85	2/2:19	2/2:78	3/2:25,12	2/2:58	2/2:14	2/2:63	3/2:13,12	2/2:15	3/2:34,8	3/2:27,11	3/2:21,9	2/2:85	3/2:40,36	2/2:60	2/2:12	2/2:16	2/3:28,22	2/2:76
rh_chr13_14382284	1(0.53);100001(0.29);5(0.18);	./.:0	100001/1:11,10	1/100001:24,14	1/5:15,8	5/1:23,18	1/5:14,8	1/100001:32,25	1/100001:23,22	1/1:25	1/100001:33,19	1/100001:17,10	1/5:15,13	1/1:20	5/1:16,16	100001/1:14,12	5/1:25,24	1/100001:10,7	100001/1:16,11	100001/1:16,10	100001/1:19,8	100001/1:23,18	100001/1:71,40	1/1:24	1/5:17,16	1/1:20	1/100001:14,5	1/100001:12,11	1/100001:7,5	1/5:21,8	1/5:24,23	5/1:10,2	5/1:16,11	1/100001:12,11	5/1:15,14	5/1:9,5	1/5:9,8	5/100001:7,7	1/5:6,4	1/100001:18,8	1/100001:12,10	100001/1:10,6	5/1:21,21	1/100001:23,19	1/5:28,18	1/5:13,11	5/1:15,13	100001/1:15,12	1/5:20,12
rh_chr13_15056202	1(0.67);7(0.33);	./.:0	./.:0	1/1:3	7/7:1	./.:0	1/1:2	1/1:4	./.:0	1/1:1	./.:0	./.:0	1/1:3	7/7:1	./.:0	1/1:1	./.:0	7/7:2	7/7:1	./.:0	1/1:1	./.:0	./.:0	./.:0	./.:0	./.:0	7/7:1	./.:0	1/1:2	./.:0	1/1:1	./.:0	1/1:3	./.:0	./.:0	1/1:2	7/7:2	./.:0	1/7:2,2	7/7:1	1/1:3	7/7:1	1/1:1	./.:0	1/1:4	1/1:8	./.:0	./.:0	1/1:2
rh_chr13_15266603	1(0.53);100002(0.25);4(0.19);100009(0.02);100016(0.02);	./.:0	1/1:7	1/100002:16,8	4/4:1	1/4:32,11	1/4:5,1	1/100002:20,3	1/100002:24,7	1/1:2	1/100002:18,5	./.:0	1/1:5	1/1:3	1/1:4	1/1:5	4/4:18	./.:0	100002/100002:6	1/100002:14,6	1/100002:13,4	100002/100016:8,1	100002/100002:10	1/1:13	1/4:20,14	1/1:2	100002/100002:6	./.:0	1/1:5	./.:0	4/1:18,13	1/1:4	4/1:20,17	100009/100009:1	4/1:15,12	4/4:1	4/4:13	./.:0	./.:0	./.:0	1/1:4	./.:0	1/100002:22,4	100002/100016:6,1	4/1:21,18	1/1:7	1/1:4	1/100002:10,6	1/4:12,8
rh_chr13_15347566	1(0.61);4(0.38);100011(0.01);	./.:0	./.:0	1/1:1	./.:0	./.:0	./.:0	1/1:4	./.:0	./.:0	./.:0	./.:0	./.:0	./.:0	./.:0	./.:0	./.:0	1/1:2	./.:0	./.:0	1/1:1	./.:0	./.:0	./.:0	4/4:2	./.:0	1/1:1	./.:0	1/1:1	./.:0	./.:0	./.:0	4/4:1	./.:0	./.:0	4/4:1	./.:0	./.:0	4/4:2	./.:0	./.:0	./.:0	./.:0	./.:0	./.:0	./.:0	./.:0	./.:0	./.:0
rh_chr13_15736455	2(0.54);1(0.29);100001(0.17);	./.:0	1/2:15,9	1/2:27,14	100001/2:19,17	2/100001:23,19	2/100001:16,16	1/2:28,26	2/1:24,18	2/2:21	2/1:24,9	2/1:18,18	100001/2:12,11	2/2:21	100001/2:20,17	2/1:12,9	2/100001:19,19	2/1:18,16	1/2:19,16	1/2:32,15	1/2:27,12	2/1:17,13	1/2:54,17	2/2:26	2/100001:25,17	2/2:13	1/2:21,10	1/2:20,17	2/1:10,10	2/100001:20,9	100001/2:24,21	100001/2:14,13	100001/2:20,19	2/1:15,8	2/100001:29,27	100001/2:15,14	100001/2:11,9	1/100001:16,14	100001/2:11,8	1/2:22,18	2/1:20,12	1/2:15,9	1/2:25,24	1/2:28,18	2/100001:23,21	100001/2:23,11	100001/2:23,12	2/1:25,18	100001/2:28,18
rh_chr13_15853306	1(0.92);5(0.08);	./.:0	./.:0	1/1:1	1/1:4	./.:0	./.:0	./.:0	1/1:5	./.:0	1/1:10	1/1:4	5/5:1	1/1:2	./.:0	1/1:4	1/1:1	1/1:6	1/1:6	1/1:6	1/1:4	1/1:13	1/1:23	./.:0	./.:0	1/1:2	1/1:5	1/1:1	1/1:2	1/1:1	./.:0	5/5:1	./.:0	1/1:4	5/5:1	1/1:1	1/5:4,2	1/1:4	1/1:4	1/1:3	1/1:3	1/1:3	1/1:7	1/1:11	./.:0	./.:0	5/5:1	1/1:7	./.:0
rh_chr13_16075743	1(0.34);3(0.27);7(0.22);100002(0.17);	./.:0	./.:0	1/3:7,3	7/7:1	./.:0	100002/100002:2	3/1:8,8	3/1:2,1	1/1:3	./.:0	7/3:3,2	./.:0	./.:0	100002/100002:1	3/1:2,1	./.:0	3/7:4,1	3/3:1	100002/100002:1	3/1:3,3	7/7:2	./.:0	1/1:1	1/1:3	./.:0	3/3:1	7/7:1	./.:0	./.:0	./.:0	1/1:1	100002/100002:1	3/3:1	1/1:1	7/7:1	7/100002:3,1	100002/100002:3	7/7:11	7/7:1	3/3:2	3/7:3,2	./.:0	3/7:2,1	1/1:5	100002/100002:3	1/1:1	./.:0	1/100002:6,3
rh_chr13_16250951	1(0.70);100001(0.30);	./.:0	1/100001:8,5	1/100001:9,6	1/1:14	1/1:28	1/1:14	100001/1:12,12	100001/1:19,7	1/1:18	100001/1:27,15	1/100001:10,8	1/1:23	1/1:10	1/1:15	100001/1:4,2	1/1:17	1/100001:6,1	100001/1:18,13	1/1:20	100001/1:9,4	100001/1:8,8	100001/1:42,24	1/1:18	1/1:24	1/1:8	100001/1:14,5	1/100001:8,7	100001/1:4,1	1/1:13	1/1:26	1/1:17	1/1:37	1/100001:9,1	1/1:20	1/1:12	1/1:11	100001/1:3,2	1/1:7	100001/1:5,2	100001/1:11,7	100001/1:4,3	100001/1:21,14	100001/1:14,13	1/1:20	1/1:17	1/1:13	100001/1:18,11	1/1:27
rh_chr13_16320948	2(0.56);4(0.25);3(0.19);	./.:0	2/2:3	2/2:6	./.:0	./.:0	./.:0	2/2:11	2/2:2	2/2:3	./.:0	./.:0	3/4:1,1	./.:0	3/2:1,1	2/2:3	4/4:1	2/4:3,2	4/4:1	3/3:1	2/2:7	4/2:1,1	4/2:1,1	./.:0	3/3:2	./.:0	2/2:1	2/2:1	2/2:1	./.:0	./.:0	./.:0	2/3:3,2	2/2:1	2/3:3,1	./.:0	4/3:5,2	3/3:2	3/4:5,5	4/4:2	2/2:4	4/2:5,3	./.:0	2/4:4,1	3/2:4,4	2/3:3,1	3/3:1	./.:0	3/2:5,3
rh_chr13_1635674	1(0.40);6(0.32);14(0.29);	./.:0	6/1:33,20	6/14:45,35	14/6:28,20	14/6:39,33	1/1:51	14/1:36,34	6/14:48,38	6/1:31,30	14/6:54,43	1/14:34,29	1/1:62	1/6:24,21	6/1:26,20	14/1:16,15	1/14:33,33	14/1:20,19	1/14:32,30	6/14:48,45	1/14:43,31	6/14:47,39	6/14:61,53	6/1:33,26	1/1:64	6/1:22,15	14/1:35,26	14/1:29,24	1/1:41	1/1:40	1/6:46,41	6/1:23,16	14/6:38,32	1/14:27,22	1/6:39,36	1/1:41	6/1:33,24	14/1:23,22	1/6:21,13	1/14:21,21	14/1:24,23	1/14:25,24	1/1:85	1/1:100	1/6:26,24	1/6:21,19	6/1:21,12	6/1:43,33	6/1:38,25
rh_chr13_16754260	12(0.88);8(0.08);100001(0.01);39(0.01);100004(0.01);	./.:0	./.:0	12/12:26	12/12:1	12/12:32	12/39:6,1	12/12:23	12/12:28	./.:0	12/12:18	12/12:2	12/12:7	./.:0	12/12:2	100004/100004:1	12/8:37,7	./.:0	12/8:13,2	12/12:19	12/12:10	12/12:23	12/12:68	./.:0	12/12:20	./.:0	12/12:11	12/12:2	./.:0	12/12:1	12/12:19	12/12:2	12/8:23,4	./.:0	12/8:22,4	12/12:4	12/8:18,3	12/12:3	12/12:2	12/12:4	12/12:1	12/12:2	12/12:27	12/12:16	12/12:15	12/12:2	12/12:1	12/12:19	12/12:11
rh_chr13_16925901	2(0.53);11(0.29);247(0.18);	./.:0	2/11:9,7	11/2:23,18	247/2:6,6	247/2:19,19	247/2:7,5	11/2:29,15	11/2:32,25	2/2:24	11/2:17,16	2/11:8,6	2/247:11,9	2/2:17	2/247:8,6	11/2:11,10	247/2:26,16	11/2:8,7	2/11:23,21	2/247:20,19	2/11:26,9	2/11:24,22	11/2:44,32	2/2:11	247/2:18,16	2/2:12	11/2:17,15	11/2:13,12	11/2:9,9	2/247:12,4	247/2:27,27	2/2:6	2/247:29,18	11/2:7,6	2/247:23,19	2/247:5,3	247/2:20,16	11/247:5,5	2/247:3,2	11/2:14,11	2/11:7,5	11/2:9,8	11/2:35,32	2/11:13,10	2/247:33,16	2/247:9,7	2/247:9,8	2/11:17,16	247/2:29,19
rh_chr13_17048700	2(0.54);122(0.28);7(0.18);	./.:0	2/122:9,4	122/2:23,10	7/2:6,4	2/7:11,2	2/7:10,5	122/2:64,45	2/122:12,6	2/2:14	2/2:2	122/2:10,10	2/7:3,2	2/2:2	2/7:8,5	2/122:17,15	2/7:3,1	2/122:21,14	122/2:7,7	7/2:7,7	2/122:33,28	122/2:13,10	2/122:2,1	2/2:1	2/7:14,5	./.:0	2/122:5,4	2/122:8,6	2/122:14,10	7/7:1	2/2:14	7/2:2,1	2/7:18,7	122/2:9,9	2/7:12,5	2/7:7,4	7/2:11,8	122/7:10,4	2/7:28,20	122/2:12,8	2/122:23,19	122/2:18,18	2/122:5,2	2/122:18,11	2/7:17,8	2/7:34,8	2/2:2	2/2:2	2/7:32,4
rh_chr13_17540391	1(0.51);2(0.49);	./.:0	1/2:54,8	1/2:74,12	1/2:52,15	1/2:98,17	1/2:68,16	1/2:125,34	1/2:106,20	1/2:124,27	1/2:150,38	1/2:71,22	1/2:59,23	1/2:135,47	1/2:70,10	1/2:46,13	1/2:101,24	1/2:48,7	1/2:81,19	1/2:97,29	1/2:75,24	1/2:98,31	1/2:169,48	1/2:142,41	1/2:91,15	1/2:123,37	1/2:75,15	1/2:44,14	1/2:53,10	1/2:60,25	1/2:120,22	1/2:40,14	1/2:102,32	1/2:48,8	1/2:100,23	1/2:41,10	1/2:84,18	1/1:1	1/2:32,11	1/2:68,17	1/2:52,18	1/2:64,8	1/2:115,28	1/2:97,22	1/2:70,25	1/2:55,14	1/2:71,17	1/2:104,31	1/2:90,28
rh_chr13_1759677	2(0.69);1(0.31);	./.:0	2/2:11	2/1:10,9	1/2:9,7	1/2:7,3	2/2:18	2/1:7,3	1/2:13,12	2/2:13	2/1:14,9	1/2:3,1	2/2:15	2/2:16	2/2:14	1/2:5,4	2/1:11,4	2/1:5,4	2/1:6,2	2/1:7,7	2/1:8,3	2/1:3,2	1/2:11,8	2/2:21	2/2:7	2/2:14	1/2:6,5	2/1:9,5	2/2:9	2/2:4	2/2:26	2/2:14	1/2:12,10	2/1:11,2	2/2:12	2/2:15	2/2:9	1/1:3	2/2:8	2/1:10,5	2/1:6,1	1/2:12,2	2/2:21	2/2:15	2/2:13	2/2:8	2/2:12	2/2:25	2/2:6
rh_chr13_17682842	1(0.79);104(0.07);16(0.07);36(0.07);	./.:0	./.:0	./.:0	./.:0	./.:0	./.:0	./.:0	./.:0	./.:0	./.:0	./.:0	./.:0	./.:0	./.:0	./.:0	./.:0	./.:0	./.:0	./.:0	./.:0	./.:0	./.:0	./.:0	./.:0	./.:0	./.:0	./.:0	./.:0	./.:0	./.:0	./.:0	./.:0	./.:0	./.:0	./.:0	./.:0	./.:0	./.:0	./.:0	./.:0	./.:0	./.:0	./.:0	./.:0	./.:0	./.:0	./.:0	./.:0
rh_chr13_18218422	3(0.32);2(0.26);1(0.24);4(0.18);	./.:0	3/2:8,3	3/2:9,3	4/1:3,2	3/4:11,8	3/4:15,9	3/2:11,4	3/2:18,13	3/3:20	3/2:15,6	1/2:9,3	1/4:12,3	3/1:13,5	3/4:4,3	3/2:8,2	4/1:11,6	1/1:5	1/2:12,4	3/4:15,10	3/2:10,4	1/2:12,5	1/2:15,14	3/3:11	4/3:12,7	3/1:10,3	1/2:13,3	2/1:6,4	3/3:7	4/1:6,4	4/3:21,9	4/3:5,3	4/3:17,15	1/1:4	3/4:14,7	4/1:10,4	4/1:10,9	4/4:3	4/1:4,3	2/1:5,4	3/2:6,3	1/2:3,2	3/2:13,5	2/1:12,7	4/3:16,5	3/4:10,5	3/4:12,11	3/2:14,9	3/4:12,6
rh_chr13_18487980	1(0.80);4(0.20);	./.:0	1/1:4	1/1:206	4/4:2	4/1:76,68	4/1:2,2	1/1:191	1/1:166	1/1:3	1/1:58	1/1:3	4/1:2,2	1/1:1	4/1:3,1	1/1:4	1/4:33,24	1/1:1	1/1:134	4/1:81,68	1/1:138	1/1:140	1/1:123	./.:0	4/1:89,67	1/1:2	1/1:120	1/1:1	1/1:1	4/4:1	4/1:90,70	./.:0	1/4:84,82	1/1:3	4/1:67,63	1/4:2,1	4/1:63,43	1/1:3	4/4:2	1/1:2	1/1:1	1/1:3	1/1:137	1/1:160	1/4:84,72	4/1:3,1	4/4:2	1/1:62	4/1:90,82
rh_chr13_18789364	6(0.45);4(0.33);1(0.21);	./.:0	6/6:4	6/6:2	1/1:3	6/1:2,1	6/1:3,2	6/6:19	6/6:2	6/6:14	./.:0	4/4:2	./.:0	./.:0	1/6:5,3	6/6:12	4/4:1	4/4:11	4/4:1	1/1:4	6/6:4	4/4:1	./.:0	./.:0	6/1:5,2	./.:0	4/4:4	4/4:3	6/6:7	4/4:1	1/1:3	./.:0	6/1:4,2	4/4:3	4/1:3,1	4/1:3,3	4/4:3	1/1:4	4/1:12,9	4/4:1	6/6:7	4/4:17	./.:0	4/4:3	1/6:6,5	1/6:10,5	1/1:2	./.:0	6/1:10,4
rh_chr13_19058179	1(0.82);11(0.18);	./.:0	1/1:47	1/1:135	11/1:45,42	11/1:79,63	11/1:46,44	1/1:93	1/1:160	1/1:81	1/1:169	1/1:104	11/1:53,42	1/1:82	11/1:36,36	1/1:60	11/1:73,73	1/1:57	1/1:131	1/11:71,54	1/1:103	1/1:128	1/1:331	1/1:80	1/11:50,48	1/1:83	1/1:104	1/1:85	1/1:64	1/11:48,44	11/1:68,57	11/1:43,29	1/11:53,43	1/1:51	11/1:84,57	11/1:28,26	1/11:55,48	1/11:37,30	1/11:27,17	1/1:75	1/1:66	1/1:71	1/1:137	1/1:112	1/11:36,34	11/1:30,23	11/1:37,34	1/1:150	1/11:64,60
rh_chr13_19736524	9(0.29);25(0.27);49(0.21);1(0.16);5(0.02);26(0.02);43(0.02);10(0.01);	./.:0	25/25:1	./.:0	./.:0	./.:0	49/49:2	25/9:3,1	26/26:1	./.:0	./.:0	./.:0	./.:0	./.:0	./.:0	25/25:2	./.:0	25/1:2,1	./.:0	26/26:1	25/25:1	./.:0	./.:0	./.:0	./.:0	./.:0	25/25:1	./.:0	./.:0	./.:0	9/9:1	./.:0	49/49:1	./.:0	./.:0	./.:0	./.:0	./.:0	1/49:3,2	./.:0	25/9:2,1	1/25:2,1	./.:0	./.:0	49/49:1	9/49:2,1	./.:0	./.:0	9/49:1,1
rh_chr13_1994792	6(0.35);1(0.24);4(0.18);100001(0.14);100002(0.05);56(0.02);100009(0.01);	./.:0	4/4:2	6/6:2	6/6:1	6/6:1	1/1:1	6/1:5,4	6/6:1	1/1:3	./.:0	1/6:2,1	./.:0	./.:0	4/4:2	6/1:4,1	6/6:1	6/6:2	1/6:2,1	100001/6:1,1	6/6:4	6/6:1	./.:0	./.:0	./.:0	1/1:1	1/6:1,1	6/6:1	4/4:3	./.:0	56/56:1	./.:0	100001/6:1,1	1/6:1,1	100001/100001:2	./.:0	4/100001:2,1	4/4:1	./.:0	1/1:2	6/1:4,1	1/6:5,4	4/4:2	1/4:3,2	4/100001:1,1	4/4:1	4/4:1	./.:0	4/100001:5,5
rh_chr13_20576036	3(0.47);4(0.28);1(0.24);	./.:0	4/3:10,8	3/4:41,31	1/3:12,10	3/3:81	3/3:31	4/3:35,32	4/3:47,34	3/3:24	3/4:30,22	1/4:11,10	1/3:9,6	1/3:9,5	3/3:11	4/3:12,8	3/1:34,23	1/4:10,6	4/1:38,28	3/3:96	3/4:25,24	1/4:33,31	4/1:67,30	3/1:9,3	3/3:58	3/1:8,7	4/1:40,32	4/1:10,9	3/4:7,3	1/3:12,12	3/3:90	3/3:13	3/3:70	1/4:8,7	1/3:27,22	3/1:10,8	3/1:32,25	4/3:9,3	1/3:10,7	4/1:12,7	4/3:9,9	4/1:8,7	4/3:72,33	4/1:46,29	3/3:88	3/3:16	3/3:11	4/1:35,26	3/3:62
rh_chr13_20797965	4(0.59);14(0.41);	./.:0	4/14:2,2	14/4:3,2	4/4:2	4/4:1	4/4:3	14/4:2,1	14/4:2,1	4/4:2	4/14:2,2	14/14:1	4/4:6	4/4:1	4/4:1	4/4:2	4/4:2	14/14:1	14/14:1	4/4:8	4/4:4	14/14:1	14/14:8	./.:0	4/4:3	4/4:3	./.:0	14/14:3	4/14:3,1	4/4:1	4/4:4	4/4:3	4/4:7	14/14:1	4/4:2	./.:0	./.:0	14/4:5,1	./.:0	14/14:1	./.:0	./.:0	4/14:3,3	./.:0	4/4:2	./.:0	4/4:1	./.:0	4/4:1
rh_chr13_2110146	1(0.50);207(0.29);2(0.21);	./.:0	1/1:20	207/1:53,52	1/207:10,8	207/1:56,42	2/1:12,8	207/2:30,27	207/1:76,64	2/1:11,11	1/207:83,63	207/2:8,3	1/2:27,9	1/2:14,11	1/1:23	207/2:13,4	207/2:42,40	207/2:9,5	2/207:61,54	1/207:62,48	207/2:52,51	1/207:54,49	1/207:81,64	2/1:10,9	1/2:56,42	1/2:11,9	207/2:56,47	207/2:13,11	2/1:10,10	1/2:9,8	1/1:128	1/1:25	1/207:44,43	2/207:12,8	1/1:79	1/2:10,2	1/1:88	1/207:11,9	1/1:15	2/207:10,8	2/207:7,3	207/2:11,6	2/1:64,64	1/2:70,49	1/1:116	1/1:13	1/1:22	1/1:103	1/1:99
rh_chr13_22005655	1(0.51);2(0.46);211(0.02);100001(0.01);	./.:0	2/1:6,3	1/2:22,16	2/1:11,8	2/2:30	2/2:13	1/2:28,22	1/2:19,12	2/2:19	1/2:7,1	1/1:31	1/2:10,8	1/1:2	2/2:17	1/2:13,10	2/1:10,7	1/1:28	1/1:23	2/2:36	2/1:16,14	1/1:30	1/1:10	1/2:3,3	2/2:36	2/1:2,1	1/2:22,13	1/1:18	1/2:9,6	1/2:5,2	2/2:34	2/2:7	2/1:27,12	1/1:13	2/1:19,9	2/1:8,5	2/1:13,6	2/1:12,8	1/2:7,3	1/1:19	1/2:13,9	1/1:39	1/2:15,15	1/1:26	2/2:44	2/2:18	2/2:14	1/1:15	2/2:49
rh_chr13_22173380	1(0.97);60(0.01);11(0.01);	./.:0	1/1:1	./.:0	./.:0	1/1:3	./.:0	1/1:11	./.:0	60/60:1	./.:0	./.:0	./.:0	./.:0	./.:0	1/1:3	./.:0	1/1:7	./.:0	1/1:1	1/1:5	1/1:3	./.:0	./.:0	1/1:2	./.:0	./.:0	./.:0	./.:0	./.:0	./.:0	./.:0	1/1:2	./.:0	1/1:4	./.:0	./.:0	./.:0	1/1:4	./.:0	1/1:1	1/1:3	./.:0	1/1:2	1/1:1	1/1:8	./.:0	./.:0	1/1:2
rh_chr13_22226946	1(0.72);4(0.28);	./.:0	4/1:11,9	4/1:40,32	1/1:30	1/1:41	1/1:23	1/4:30,25	1/4:29,23	1/1:24	1/4:36,33	4/1:15,14	1/1:26	1/1:34	1/1:18	1/4:8,6	1/1:46	4/1:6,3	4/1:26,16	1/1:50	1/4:20,15	4/1:34,31	4/1:102,67	1/1:26	1/1:62	1/1:29	1/1:48	1/4:14,11	4/1:15,12	1/1:16	1/1:34	1/1:21	4/1:27,17	1/4:6,5	1/1:57	1/1:17	1/1:44	1/4:13,10	1/1:9	1/4:17,14	1/4:19,14	4/1:19,6	1/4:39,39	1/4:31,30	1/1:53	1/1:21	1/1:27	1/4:36,36	1/1:41
rh_chr13_22281023	1(0.71);3(0.29);	./.:0	3/1:7,2	1/3:21,12	1/1:15	1/1:38	1/1:14	3/1:27,18	1/3:17,15	1/1:13	3/1:23,22	3/1:15,9	1/1:17	1/1:23	1/1:18	1/3:12,5	1/1:44	1/3:6,4	3/1:25,23	1/1:26	3/1:20,12	3/1:23,18	3/1:65,33	1/1:23	1/1:23	1/1:15	1/1:24	3/1:9,5	1/3:7,5	1/1:14	1/1:41	1/1:20	3/1:19,18	1/3:7,3	1/1:21	1/1:22	1/1:27	1/3:10,6	1/1:11	3/1:5,5	3/1:7,7	1/3:8,6	3/1:27,24	3/1:13,9	1/1:31	1/1:21	1/1:16	3/1:32,21	1/1:29
rh_chr13_2230274	1(0.71);80(0.29);	./.:0	1/1:34	1/80:36,30	1/80:15,12	1/80:32,22	1/1:39	1/80:36,27	1/80:47,31	1/1:56	1/80:49,28	1/80:17,17	1/1:57	1/1:25	1/1:50	1/80:14,14	80/1:28,25	1/80:15,11	1/80:41,29	1/80:37,30	1/80:27,27	1/80:41,34	1/80:48,26	1/1:35	1/1:63	1/1:19	1/80:34,12	1/80:22,15	1/1:25	1/1:33	1/1:79	1/1:36	80/1:25,19	1/80:17,11	1/1:63	1/1:27	1/1:67	1/80:16,7	1/1:18	80/1:20,9	1/80:23,9	1/80:15,13	1/1:83	1/1:77	1/1:71	1/1:29	1/1:33	1/1:54	1/1:53
rh_chr13_22372308	1(1.00);	./.:0	./.:0	1/1:5	1/1:5	1/1:3	1/1:3	1/1:14	1/1:6	1/1:1	./.:0	1/1:3	./.:0	./.:0	1/1:3	1/1:6	1/1:2	1/1:4	1/1:5	1/1:3	1/1:4	1/1:3	1/1:3	./.:0	1/1:4	./.:0	1/1:5	1/1:4	1/1:4	./.:0	./.:0	1/1:1	1/1:3	1/1:3	1/1:6	1/1:3	./.:0	1/1:1	1/1:9	1/1:2	1/1:3	1/1:10	./.:0	1/1:2	1/1:4	1/1:6	1/1:2	./.:0	1/1:6
rh_chr13_22435936	3(0.48);4(0.28);2(0.24);	./.:0	3/4:29,19	4/3:62,42	2/3:37,34	3/3:111	3/3:71	3/4:59,50	4/3:61,59	3/3:62	4/3:90,84	2/4:37,24	2/3:56,41	2/3:39,30	3/3:55	4/3:26,22	2/3:68,67	2/4:24,24	4/2:89,61	3/3:112	3/4:50,46	2/4:74,52	4/2:219,109	2/3:32,29	3/3:106	3/2:32,28	2/3:46,42	4/2:30,25	3/4:29,18	2/3:35,29	3/3:136	3/3:61	4/3:44,42	2/4:25,21	3/2:53,46	2/3:31,22	3/2:49,39	3/4:25,24	3/2:18,11	2/4:39,26	4/3:28,24	2/4:25,8	3/4:78,67	4/2:59,54	3/3:89	3/3:62	3/3:46	2/4:83,59	3/3:92
rh_chr13_22768514	1(0.71);289(0.29);	./.:0	1/289:7,6	1/289:17,14	1/1:7	1/1:20	1/1:15	289/1:14,8	289/1:18,13	1/1:12	1/289:14,11	289/1:10,7	1/1:20	1/1:11	1/1:12	1/289:5,5	1/1:24	1/289:7,2	289/1:4,2	1/1:28	1/289:14,14	289/1:12,11	289/1:54,19	1/1:12	1/1:14	1/1:12	1/1:26	1/289:4,2	1/289:9,4	1/1:14	1/1:26	1/1:12	1/289:11,8	289/1:7,5	1/1:19	1/1:10	1/1:23	1/289:6,3	1/1:4	1/289:7,3	289/1:11,5	289/1:8,7	289/1:14,11	1/289:17,12	1/1:22	1/1:10	1/1:9	289/1:16,10	1/1:24
rh_chr13_22851098	1(0.69);5(0.31);	./.:0	./.:0	./.:0	./.:0	./.:0	./.:0	5/5:2	5/5:1	1/1:1	./.:0	./.:0	./.:0	./.:0	./.:0	5/5:1	./.:0	1/1:1	./.:0	1/1:4	1/5:2,1	1/5:1,1	./.:0	./.:0	1/1:1	./.:0	./.:0	./.:0	./.:0	./.:0	./.:0	./.:0	1/5:2,1	./.:0	1/1:2	1/1:1	1/1:1	5/5:1	1/1:3	./.:0	./.:0	1/1:2	1/5:3,2	5/5:1	1/1:3	./.:0	./.:0	./.:0	1/1:6
rh_chr13_2381644	2(0.69);1(0.31);	./.:0	2/2:10	2/1:19,9	1/2:6,6	2/1:8,6	2/2:11	1/2:46,35	1/1:11	2/2:8	./.:0	1/1:5	2/2:3	2/2:1	2/2:3	1/2:20,17	1/1:1	2/1:42,38	2/1:4,2	2/1:6,2	1/2:39,22	2/1:6,4	2/2:2	./.:0	2/2:20	./.:0	2/1:6,4	2/1:4,2	2/2:17	./.:0	2/2:19	2/2:2	2/1:18,15	2/1:3,2	2/2:17	2/2:9	2/2:19	2/1:8,2	2/2:98	1/1:7	2/1:17,15	2/1:32,27	2/2:1	2/2:28	2/2:26	2/2:43	./.:0	1/1:1	2/2:58
rh_chr13_24359445	1(0.72);32(0.28);	./.:0	1/32:13,11	32/1:23,21	1/1:17	1/1:46	1/1:29	1/32:27,26	32/1:21,19	1/1:19	32/1:22,19	1/32:18,13	1/1:27	1/1:29	1/1:19	32/1:14,13	1/1:43	1/32:11,8	32/1:19,16	1/1:43	32/1:28,15	32/1:21,19	32/1:62,20	1/1:18	1/1:35	1/1:23	1/1:30	32/1:16,9	1/32:12,11	1/1:20	1/1:42	1/1:17	1/32:23,20	1/32:13,11	1/1:39	1/1:21	1/1:36	1/32:9,7	1/1:15	1/32:13,12	1/32:17,9	1/32:13,13	1/32:28,19	1/32:19,13	1/1:31	1/1:23	1/1:29	1/32:25,16	1/1:41
rh_chr13_24703210	4(0.74);2(0.21);356(0.02);27(0.01);26(0.01);	./.:0	4/4:11	4/4:23	2/4:26,8	2/4:37,24	2/4:29,13	4/4:9	4/4:29	4/356:16,2	4/4:16	4/4:12	2/4:32,15	4/4:14	2/4:19,13	4/4:4	2/4:35,18	4/4:10	4/4:10	2/4:35,15	4/4:9	4/4:26	4/4:30	4/4:16	2/4:28,14	4/4:13	2/4:31,15	4/4:13	4/4:11	2/4:19,11	2/4:38,17	2/4:19,11	4/4:13	4/27:4,2	2/4:31,17	2/4:24,5	2/4:26,12	2/2:14	2/4:9,3	4/4:7	4/4:7	4/4:11	4/4:23	4/2:19,2	2/4:46,25	2/4:24,10	2/4:22,6	4/4:14	2/4:38,21
rh_chr13_24958287	3(0.52);1(0.48);	./.:0	1/3:11,8	3/1:33,33	1/3:16,12	3/1:17,15	3/1:20,11	3/1:17,16	1/3:35,19	3/3:35	1/3:18,14	1/3:14,12	3/1:23,11	3/3:24	3/1:18,18	3/1:16,14	1/3:22,15	1/3:11,9	1/3:23,19	3/1:29,29	3/1:30,20	1/3:35,30	1/3:22,14	3/3:20	3/1:20,14	3/3:20	1/3:19,16	1/3:10,9	1/3:12,9	1/3:7,6	3/1:27,25	1/3:16,10	3/1:32,32	1/3:15,14	1/3:14,12	3/1:13,11	3/1:16,11	1/1:21	3/1:14,9	3/1:19,19	3/1:13,13	3/1:15,11	1/3:34,20	3/1:34,23	3/1:31,26	1/3:12,8	1/3:10,9	3/1:18,15	3/1:20,19
rh_chr13_25013004	12(0.33);290(0.19);13(0.18);100001(0.14);4(0.10);100003(0.03);21(0.02);7(0.01);100005(0.01);	./.:0	12/12:3	100001/12:4,4	13/12:1,1	12/12:2	12/13:3,2	100001/290:8,5	./.:0	12/12:1	./.:0	100001/290:2,1	13/12:2,1	./.:0	12/12:1	12/290:4,2	13/4:2,1	12/290:3,2	290/100001:3,1	12/12:2	100001/100003:4,4	290/290:1	100003/21:1,1	./.:0	13/12:2,2	./.:0	13/13:2	100001/100001:1	12/12:4	./.:0	13/13:5	./.:0	12/12:1	290/100001:1,1	13/4:2,1	7/13:2,1	13/7:3,2	13/4:3,1	13/4:12,3	100003/100003:1	12/100001:4,3	12/290:9,1	./.:0	290/100001:2,1	12/4:3,2	13/12:6,4	7/7:1	100001/100001:2	13/12:14,3
rh_chr13_25145371	4(0.53);100001(0.28);1(0.20);	./.:0	4/100001:18,13	100001/4:35,23	1/4:23,19	4/1:20,20	4/1:21,21	100001/4:27,27	100001/4:32,32	4/4:41	4/1:40,40	4/100001:30,15	4/1:28,21	4/4:41	4/1:20,12	4/100001:24,12	1/4:29,26	100001/4:18,12	4/100001:30,26	4/1:30,23	4/100001:27,21	4/100001:26,22	100001/4:58,49	4/4:42	1/4:27,20	4/4:36	1/4:17,14	4/100001:14,10	100001/4:14,9	4/1:21,19	4/1:27,24	1/4:18,14	100001/4:26,22	4/100001:12,9	4/1:29,27	4/1:13,7	1/4:15,11	100001/1:9,9	4/1:13,10	4/100001:24,23	4/100001:24,17	100001/4:16,13	4/100001:38,28	100001/4:23,23	1/4:34,22	4/1:22,13	4/1:20,20	100001/4:37,28	4/1:27,16
rh_chr13_25280719	2(0.60);1(0.39);3(0.01);	./.:0	2/2:10	2/2:20	1/1:8	1/1:15	1/1:19	2/2:32	2/2:31	./.:0	1/1:12	2/2:25	1/1:22	./.:0	1/1:14	2/2:25	1/1:10	2/2:26	2/2:24	1/1:18	2/2:34	2/2:20	2/2:3	./.:0	1/1:14	./.:0	1/1:23	2/2:16	2/2:11	1/1:6	1/1:14	1/1:6	2/2:23	2/2:17	1/1:24	1/1:13	1/1:20	2/1:22,17	1/1:7	2/2:14	2/2:14	2/2:22	2/2:20	2/2:30	1/1:22	1/1:14	1/1:6	2/2:8	1/1:23
rh_chr13_2530757	2(0.56);1(0.44);	./.:0	2/1:4,3	2/1:6,3	2/2:1	2/2:5	2/1:1,1	1/1:2	2/1:2,1	2/2:4	2/1:8,8	2/2:3	2/2:1	2/2:3	./.:0	./.:0	1/2:3,1	2/2:2	1/2:3,1	2/1:3,1	1/2:4,3	1/2:3,1	2/1:3,2	2/2:3	2/1:3,1	2/2:2	2/1:2,2	1/2:3,2	1/2:6,1	1/1:1	1/2:4,2	2/2:2	1/2:5,1	1/1:2	2/2:3	1/2:2,1	2/2:1	1/1:2	2/1:2,1	2/1:3,1	2/2:1	1/2:3,1	1/2:3,2	2/1:4,3	1/2:2,1	1/2:3,1	2/2:2	1/2:3,2	2/2:1
rh_chr13_25721137	1(1.00);	./.:0	1/1:39	1/1:64	1/1:46	1/1:55	1/1:50	1/1:43	1/1:63	1/1:37	1/1:95	1/1:51	1/1:53	1/1:56	1/1:54	1/1:47	1/1:62	1/1:25	1/1:52	1/1:56	1/1:48	1/1:63	1/1:44	1/1:45	1/1:63	1/1:51	1/1:45	1/1:33	1/1:37	1/1:55	1/1:62	1/1:41	1/1:54	1/1:37	1/1:42	1/1:47	1/1:43	1/1:33	1/1:26	1/1:31	1/1:42	1/1:34	1/1:86	1/1:75	1/1:55	1/1:41	1/1:43	1/1:62	1/1:53
rh_chr13_25788278	1(0.97);50(0.01);73(0.01);	./.:0	./.:0	./.:0	1/1:18	1/1:19	1/1:9	./.:0	./.:0	./.:0	1/1:23	./.:0	1/1:10	./.:0	1/1:9	./.:0	1/1:13	./.:0	./.:0	1/1:26	./.:0	./.:0	./.:0	./.:0	1/1:30	./.:0	1/1:12	./.:0	./.:0	1/1:13	1/1:15	1/1:11	1/1:1	./.:0	1/1:14	1/1:11	1/1:19	1/1:10	1/1:8	./.:0	./.:0	./.:0	./.:0	./.:0	1/1:17	1/1:9	1/1:16	./.:0	1/1:23
rh_chr13_2595348	1(0.68);6(0.32);	./.:0	1/1:5	1/1:7	1/6:2,1	1/1:5	1/1:5	6/1:8,5	1/6:5,4	1/1:2	./.:0	1/6:4,3	1/1:3	./.:0	1/1:3	6/1:4,1	6/6:1	1/6:7,2	6/6:1	6/1:6,1	1/6:6,5	1/6:2,1	./.:0	./.:0	1/1:5	1/1:1	1/6:2,1	6/6:3	1/1:7	./.:0	1/1:6	./.:0	6/1:7,3	1/6:2,1	1/1:2	1/1:2	1/1:4	1/1:1	1/1:8	6/6:1	6/1:8,4	1/6:3,1	1/1:1	1/1:11	1/1:6	1/1:4	1/1:1	1/1:1	1/1:2
rh_chr13_26962710	2(0.72);1(0.28);	./.:0	1/2:66,49	2/1:69,59	2/2:109	2/2:165	2/2:130	1/2:71,61	2/1:77,61	2/2:132	2/2:204	1/2:65,56	2/2:157	2/2:122	2/2:129	1/2:55,52	2/2:153	2/1:47,39	1/2:75,59	2/2:159	1/2:63,45	2/1:95,77	2/2:117	2/2:125	2/2:124	2/2:91	2/2:135	2/1:62,55	2/1:52,41	2/2:120	2/2:183	2/2:101	1/2:84,71	1/2:58,46	2/2:138	2/2:100	2/2:109	1/2:51,45	2/2:72	1/2:61,49	2/1:55,45	1/2:54,48	1/2:110,67	2/1:84,68	2/2:142	2/2:85	2/2:95	1/2:100,95	2/2:132
rh_chr13_2714257	1(1.00);	./.:0	1/1:84	1/1:96	1/1:76	1/1:92	1/1:84	1/1:92	1/1:96	1/1:90	1/1:47	1/1:118	1/1:114	1/1:38	1/1:81	1/1:89	1/1:55	1/1:74	1/1:115	1/1:97	1/1:92	1/1:80	1/1:43	1/1:54	1/1:103	1/1:26	1/1:77	1/1:72	1/1:61	1/1:57	1/1:87	1/1:50	1/1:87	1/1:77	1/1:84	1/1:70	1/1:54	1/1:62	1/1:67	1/1:74	1/1:94	1/1:88	1/1:81	1/1:100	1/1:88	1/1:75	1/1:55	1/1:43	1/1:87
rh_chr13_27199006	1(0.97);100005(0.02);5(0.02);	./.:0	./.:0	./.:0	1/1:2	1/1:2	1/1:3	./.:0	./.:0	./.:0	1/1:6	./.:0	1/1:1	./.:0	1/1:4	./.:0	1/1:1	./.:0	./.:0	1/1:5	./.:0	./.:0	./.:0	./.:0	1/1:1	./.:0	1/1:5	./.:0	./.:0	1/1:2	1/1:4	1/1:2	./.:0	./.:0	1/100005:2,1	1/1:1	1/1:1	1/1:2	./.:0	./.:0	1/1:1	./.:0	./.:0	./.:0	1/1:5	1/1:2	1/1:1	./.:0	1/1:2
rh_chr13_27413917	1(0.69);2(0.29);5(0.03);	./.:0	2/1:1,1	2/1:6,5	./.:0	1/1:1	1/1:2	1/2:13,10	1/1:1	1/1:2	./.:0	2/1:7,1	1/1:3	./.:0	1/1:1	2/1:6,1	1/1:2	1/2:7,6	./.:0	./.:0	1/2:10,6	2/2:2	./.:0	./.:0	1/5:6,1	./.:0	1/1:2	./.:0	2/1:4,4	1/1:1	1/1:5	./.:0	1/1:1	2/2:3	1/1:3	1/1:1	./.:0	2/2:3	1/1:23	2/1:1,1	1/2:5,2	1/2:5,2	2/2:1	2/1:1,1	1/1:1	1/1:7	./.:0	2/1:1,1	1/1:10
rh_chr13_27586684	2(0.71);1(0.29);	./.:0	2/2:14	2/2:55	2/1:16,2	2/2:55	2/2:51	2/2:43	2/2:53	2/2:38	2/2:60	./.:0	2/2:22	2/2:19	2/2:39	./.:0	2/1:38,6	1/1:1	1/1:4	2/2:98	1/1:5	1/1:9	1/1:6	2/1:17,4	2/2:93	2/2:8	2/1:35,4	1/1:3	2/2:22	2/2:15	2/2:110	2/2:47	2/2:43	1/1:1	2/2:63	2/2:29	2/2:86	2/2:16	2/2:19	1/1:5	2/2:21	1/1:3	2/2:72	1/1:4	2/2:41	2/2:35	2/2:34	1/1:8	2/2:42
rh_chr13_27714695	3(0.52);7(0.27);2(0.21);	./.:0	3/3:12	3/3:67	7/2:21,8	7/2:54,48	2/3:18,10	3/3:62	3/3:112	3/3:12	2/7:27,24	7/3:32,5	7/2:33,17	7/3:11,3	2/3:13,10	7/3:22,7	2/7:37,35	7/3:19,4	3/3:81	2/3:62,40	7/3:52,25	7/3:49,43	7/7:29	7/3:20,12	2/3:60,42	7/3:12,2	7/2:47,38	7/3:25,10	3/3:6	2/3:13,5	2/3:50,33	2/3:16,3	3/3:91	7/3:23,6	2/7:39,30	2/3:14,6	2/3:41,29	2/3:11,8	2/3:10,6	7/3:19,6	3/3:15	3/3:8	3/3:95	7/3:53,34	7/2:40,34	2/3:17,8	2/3:9,7	7/3:26,26	7/2:59,55
rh_chr13_27796053	1(0.60);3(0.31);107(0.05);8(0.03);6(0.02);	./.:0	./.:0	1/1:20	3/1:4,1	1/3:23,10	107/107:2	1/1:10	1/1:26	./.:0	3/1:14,6	./.:0	3/107:3,2	./.:0	3/3:1	./.:0	1/3:8,8	6/6:1	1/1:11	3/1:18,14	1/1:12	1/1:16	1/1:5	./.:0	1/3:8,8	8/8:1	3/1:12,10	./.:0	6/1:1,1	3/3:1	3/1:14,5	3/107:2,1	1/1:24	./.:0	1/3:6,3	./.:0	3/1:13,6	3/107:4,1	./.:0	./.:0	./.:0	./.:0	1/1:21	1/1:15	3/1:19,7	3/3:2	./.:0	1/1:23	3/1:6,5
rh_chr13_27884063	1(0.62);98(0.38);	./.:0	1/98:27,16	1/98:88,62	1/1:27	1/1:63	1/1:39	1/98:70,57	1/98:84,63	1/1:47	1/1:69	98/98:25	1/1:33	1/1:18	1/1:48	98/1:23,3	1/1:73	98/98:25	1/98:76,69	1/1:130	98/98:71	98/98:74	1/1:3	1/1:34	1/1:134	1/1:12	1/1:62	98/98:39	1/98:25,21	1/1:38	1/1:164	1/1:48	1/98:83,55	98/98:24	1/1:63	1/1:36	1/1:108	98/1:26,22	1/1:35	98/98:28	98/1:32,29	98/1:32,25	1/98:80,62	98/98:80	1/1:66	1/1:53	1/1:37	98/98:58	1/1:77
rh_chr13_27978882	6(0.27);3(0.26);100001(0.25);7(0.22);	./.:0	3/3:1	100001/3:3,1	./.:0	7/7:1	./.:0	100001/3:10,10	100001/100001:1	3/3:1	3/3:1	./.:0	./.:0	./.:0	./.:0	100001/6:2,2	./.:0	100001/6:1,1	100001/3:2,1	3/7:3,2	100001/6:9,4	6/100001:3,2	6/6:1	3/3:1	7/3:4,1	./.:0	6/6:3	./.:0	./.:0	./.:0	3/7:2,1	7/7:1	100001/3:3,3	100001/100001:2	6/7:4,2	./.:0	3/7:4,3	./.:0	3/3:1	./.:0	3/3:1	3/100001:5,4	./.:0	6/100001:3,1	6/7:3,2	7/3:2,1	./.:0	./.:0	6/7:7,5
rh_chr13_28033719	12(0.30);1(0.25);2(0.23);3(0.23);	./.:0	1/12:4,3	1/12:12,5	2/3:1,1	3/3:1	3/3:2	12/1:17,14	1/12:4,2	1/1:6	2/2:1	12/12:3	2/3:1,1	./.:0	1/3:3,2	12/2:7,4	./.:0	12/2:20,9	./.:0	3/1:3,1	12/2:13,7	2/2:2	./.:0	./.:0	1/3:6,2	2/2:1	2/2:4	2/12:2,1	12/1:6,4	1/1:2	3/1:6,2	./.:0	1/12:4,4	2/12:3,1	3/3:2	1/3:2,1	3/1:4,3	12/3:2,1	3/1:13,12	12/12:1	12/1:7,3	12/1:17,10	12/1:3,1	2/12:6,5	2/3:6,5	3/1:13,9	1/1:1	./.:0	3/2:19,8
rh_chr13_28096981	2(0.46);244(0.27);3(0.27);	./.:0	3/244:16,13	3/244:19,18	2/2:48	2/2:67	2/3:23,16	3/244:17,12	3/244:30,26	3/3:35	2/2:76	2/244:18,14	2/2:65	2/3:32,17	2/3:28,9	2/244:17,14	2/2:69	2/244:14,9	3/244:17,9	2/3:39,23	2/244:25,12	2/244:23,14	2/2:64	2/3:29,16	3/2:17,13	2/3:33,13	2/2:57	2/244:18,12	244/3:14,13	2/3:25,16	2/3:27,20	2/3:27,18	3/244:23,13	2/244:18,15	2/2:51	3/2:17,16	2/3:21,12	2/244:22,15	2/3:16,12	2/244:30,13	3/244:16,10	244/3:17,12	244/3:34,25	2/244:46,22	2/2:60	2/3:27,14	2/3:17,16	2/244:40,19	2/2:61
rh_chr13_28631883	1(0.60);3(0.40);	./.:0	3/3:16	3/3:20	1/1:22	1/1:42	1/3:23,15	3/3:9	3/3:26	3/3:20	1/1:27	1/1:16	1/1:38	3/1:13,12	3/1:17,14	1/1:20	1/1:27	1/1:9	3/3:13	3/1:17,15	1/1:18	1/1:12	1/1:18	3/1:16,11	1/3:14,7	3/1:6,5	1/1:25	1/1:14	3/3:9	3/1:11,9	1/3:28,19	1/3:15,14	3/3:13	1/1:14	1/1:11	3/1:16,13	3/1:17,8	1/1:14	1/3:6,5	1/1:18	3/3:20	3/3:11	3/3:11	1/1:26	1/1:28	1/3:15,10	3/1:18,8	1/1:15	1/1:40
rh_chr13_28689372	1(0.38);2(0.32);6(0.30);	./.:0	2/2:3	6/2:5,3	./.:0	./.:0	./.:0	6/2:2,2	6/6:2	6/6:1	./.:0	2/1:2,1	1/1:1	./.:0	6/6:1	2/2:3	./.:0	2/1:4,2	2/2:1	1/1:2	2/2:2	2/2:1	./.:0	./.:0	6/1:3,1	./.:0	./.:0	2/2:2	6/6:1	./.:0	1/6:3,2	./.:0	6/6:7	2/2:1	2/2:1	1/1:2	1/6:3,3	1/2:2,2	1/6:3,2	2/2:3	6/2:4,2	2/6:4,3	6/6:1	1/2:2,1	1/1:3	1/1:3	1/6:1,1	1/1:1	1/1:1
rh_chr13_28775418	1(0.63);2(0.32);41(0.02);201(0.01);13(0.01);23(0.01);	./.:0	./.:0	2/2:51	201/1:2,1	1/1:116	1/1:1	2/2:28	2/2:49	./.:0	1/1:102	./.:0	1/1:1	./.:0	41/13:1,1	./.:0	1/1:76	1/1:1	2/2:42	1/2:49,45	1/1:35	1/1:34	1/1:60	./.:0	1/2:43,37	./.:0	1/1:80	./.:0	./.:0	2/2:2	1/2:65,48	2/2:1	2/2:43	1/1:2	1/1:32	./.:0	2/2:30	1/1:1	./.:0	1/1:1	./.:0	./.:0	2/2:69	1/1:44	1/1:63	1/2:1,1	1/1:1	1/1:52	1/1:69
rh_chr13_2882630	2(0.66);1(0.34);	./.:0	2/2:26	2/2:22	2/2:11	2/2:26	1/2:18,16	1/1:24	2/2:23	1/2:19,14	2/2:23	1/1:26	2/1:25,18	1/2:12,5	2/2:37	1/1:18	1/1:18	1/1:14	1/1:19	2/2:18	2/2:13	2/2:26	2/2:25	2/2:23	1/2:17,16	1/2:9,9	1/1:17	1/1:13	2/1:15,14	1/2:11,11	2/2:32	2/2:34	2/2:15	1/1:5	2/2:32	1/2:16,12	2/2:42	2/2:8	2/2:17	1/1:13	1/1:16	1/1:11	2/1:30,23	1/2:22,18	2/2:38	2/2:21	2/2:29	2/2:16	2/2:34
rh_chr13_28855433	1(0.49);34(0.29);4(0.23);	./.:0	1/34:2,1	34/1:4,1	4/4:1	4/4:4	1/1:1	34/1:5,3	34/34:1	1/1:3	./.:0	./.:0	./.:0	./.:0	1/1:3	1/34:3,2	./.:0	34/1:3,1	./.:0	4/1:1,1	34/1:3,3	1/34:2,1	./.:0	./.:0	1/4:2,1	./.:0	1/1:1	34/1:1,1	1/34:2,1	./.:0	4/4:1	./.:0	34/34:3	34/1:2,1	1/34:2,1	4/1:2,1	1/1:1	./.:0	4/1:4,4	34/1:1,1	34/34:1	34/1:4,4	34/1:1,1	34/34:2	1/1:4	4/1:4,1	./.:0	./.:0	4/1:2,1
rh_chr13_28928847	1(0.44);6(0.31);13(0.25);	./.:0	13/6:4,4	13/6:11,3	1/1:5	1/1:5	1/6:5,2	13/6:21,16	13/13:1	6/6:11	./.:0	1/13:7,3	1/1:4	./.:0	1/1:5	13/1:11,6	1/1:1	13/1:13,10	6/1:2,1	6/1:5,2	1/13:12,9	13/1:5,3	./.:0	6/1:1,1	6/1:7,6	./.:0	1/1:9	1/13:4,3	13/6:3,2	1/1:2	6/1:8,2	6/6:2	6/13:3,2	1/13:5,3	13/1:7,5	6/6:3	6/13:6,3	13/6:5,1	6/1:13,12	1/1:2	13/6:11,10	6/13:10,8	13/6:2,1	13/1:5,2	1/1:8	6/1:14,13	1/1:1	./.:0	1/1:25
rh_chr13_29070085	18(0.30);1(0.26);6(0.21);35(0.11);8(0.09);3(0.03);	./.:0	1/3:9,3	18/1:17,9	6/8:3,2	6/8:5,3	1/6:6,5	1/35:7,5	1/18:16,11	1/3:11,5	6/8:11,5	18/35:8,3	6/8:10,3	1/3:8,2	6/8:5,4	18/18:1	6/6:11	18/35:6,1	1/18:19,16	6/1:8,5	18/18:3	18/35:18,4	8/8:1	1/3:3,2	6/1:6,6	1/3:4,1	6/8:14,2	35/18:3,2	1/18:9,6	1/6:8,4	1/6:18,15	6/8:5,3	1/18:14,10	18/18:5	18/18:14	1/6:6,5	1/18:7,6	18/6:6,5	1/6:2,1	18/35:7,2	18/1:8,6	18/1:7,7	18/1:22,16	18/18:17	6/6:7	6/8:5,2	1/6:8,7	18/35:16,8	6/8:3,2
rh_chr13_2994658	2(0.40);16(0.31);1(0.29);	./.:0	2/16:17,15	16/1:21,16	16/1:26,23	1/16:18,15	2/2:36	2/1:27,19	16/1:21,15	2/16:16,15	1/16:12,8	1/2:26,22	2/2:42	16/2:16,10	16/2:23,23	2/1:22,17	2/1:14,9	1/2:12,12	2/1:28,19	16/1:20,17	16/1:23,18	1/16:32,26	1/16:20,19	16/16:37	2/2:51	2/16:10,8	1/2:16,15	1/2:14,13	2/2:42	2/2:35	16/2:27,18	2/16:21,9	1/16:24,20	1/2:13,11	16/2:30,19	2/2:26	2/2:24	1/2:14,13	2/16:22,13	2/1:16,13	2/1:23,20	1/2:15,15	2/2:35	2/2:55	2/16:19,14	2/16:20,16	2/16:15,9	16/1:28,15	2/16:26,18
rh_chr13_305162	1(0.68);3(0.30);100001(0.02);	./.:0	./.:0	3/1:8,5	3/3:1	3/1:4,3	1/1:1	3/1:18,11	1/3:2,2	./.:0	3/3:1	3/3:1	1/1:1	./.:0	1/1:2	1/1:4	1/1:1	3/1:6,5	1/1:1	1/1:7	1/3:19,15	1/3:2,2	./.:0	./.:0	1/1:11	./.:0	1/3:3,2	./.:0	1/1:1	./.:0	1/1:4	./.:0	1/3:5,5	3/3:1	1/1:8	1/1:1	1/1:7	./.:0	1/1:7	3/3:1	1/3:1,1	1/3:3,3	1/1:3	1/1:9	1/1:10	1/1:6	./.:0	./.:0	1/1:25
rh_chr13_3148270	4(0.49);2(0.29);1(0.22);	./.:0	4/4:16	4/2:11,8	4/2:6,3	4/2:7,7	1/4:7,1	1/2:2,2	4/2:7,7	4/1:4,4	2/4:14,9	1/2:4,4	4/1:12,9	4/1:4,1	4/4:8	1/1:3	1/2:11,7	2/1:5,3	1/1:3	4/2:10,7	2/4:6,4	2/4:11,8	2/4:16,6	4/4:9	4/1:5,3	1/4:5,2	1/2:5,4	2/1:5,3	1/4:4,3	4/1:2,2	4/4:15	4/4:10	4/2:6,4	1/2:6,4	4/4:6	1/4:6,3	4/1:4,3	4/2:3,1	4/4:6	1/2:7,4	1/2:5,5	2/1:8,2	4/1:5,3	1/4:16,8	4/4:9	4/4:6	4/4:16	4/2:10,5	4/4:12
rh_chr13_3257266	3(0.59);1(0.22);7(0.18);	./.:0	3/7:16,12	3/3:74	3/3:20	3/3:70	1/7:23,13	1/3:38,30	3/3:68	1/3:18,11	3/3:53	3/1:25,15	7/1:22,10	3/1:18,14	3/7:13,13	1/3:16,10	1/3:29,29	1/3:18,15	1/3:46,28	3/3:61	3/3:55	3/3:69	3/3:68	3/3:29	1/7:36,27	1/3:10,10	3/1:30,25	1/3:10,9	7/1:9,8	7/1:11,9	3/7:35,25	3/7:15,9	3/3:49	3/1:21,9	7/3:24,18	1/7:16,5	7/1:32,28	3/7:12,10	7/3:13,7	3/1:16,13	1/3:19,16	1/3:11,10	7/1:41,31	1/7:44,36	7/3:26,23	7/3:17,10	7/3:14,13	3/3:70	3/7:29,23
rh_chr13_3335044	3(0.49);6(0.28);2(0.22);	./.:0	3/3:73	6/3:64,49	6/3:27,25	3/6:73,44	2/3:42,36	2/6:66,51	6/3:72,65	3/2:38,35	6/3:47,32	2/6:39,38	3/2:33,30	2/3:23,18	3/3:86	2/6:29,26	3/2:48,32	2/6:31,29	6/2:67,44	6/3:73,48	6/3:67,55	3/6:59,48	3/6:52,36	3/3:55	3/2:48,46	3/2:17,10	2/6:50,46	6/2:37,32	2/3:43,29	3/2:28,26	3/3:132	3/3:47	6/3:50,50	2/6:35,24	3/3:112	3/2:34,22	3/2:55,55	6/3:30,29	3/3:48	2/6:31,26	2/6:32,21	6/2:37,37	2/3:68,54	3/2:71,52	3/3:91	3/3:64	3/3:46	6/3:49,45	3/3:119
rh_chr13_3469326	2(0.48);89(0.31);1(0.22);	./.:0	2/2:5	89/89:1	89/89:2	./.:0	2/1:3,1	1/89:13,5	2/89:1,1	1/2:4,3	2/2:1	1/89:2,2	2/1:1,1	./.:0	2/2:1	1/89:4,1	./.:0	89/1:4,3	89/89:1	2/2:2	89/2:6,1	2/2:1	./.:0	./.:0	1/1:4	./.:0	1/1:3	1/89:2,1	1/1:2	./.:0	2/2:5	2/2:2	2/89:1,1	1/89:3,3	./.:0	1/2:2,1	1/1:2	2/89:2,1	2/1:6,5	89/89:1	1/89:2,1	1/89:4,4	./.:0	2/1:4,3	2/2:6	2/2:5	./.:0	./.:0	2/2:10
rh_chr13_3578143	3(0.48);468(0.28);1(0.23);	./.:0	3/3:6	468/3:11,10	3/468:6,4	468/3:8,3	1/3:3,2	468/1:6,4	3/468:10,5	3/1:5,4	3/468:3,2	468/1:4,3	3/1:4,3	3/1:3,2	3/3:8	468/1:3,3	1/1:4	1/468:6,5	468/1:6,6	468/3:6,3	3/468:14,8	3/468:9,8	3/468:6,3	3/3:8	3/1:6,5	3/3:2	468/1:6,3	468/1:3,3	1/3:6,2	1/1:2	3/3:15	3/3:5	3/468:7,3	1/468:4,3	3/3:8	1/3:5,3	1/3:4,3	468/3:7,2	1/3:1,1	468/468:4	468/1:5,4	468/1:3,2	3/1:9,6	1/3:13,6	3/3:19	3/3:6	3/3:9	3/468:3,1	3/3:17
rh_chr13_3640676	134(0.35);5(0.28);8(0.13);1(0.09);2(0.06);17(0.03);29(0.03);3(0.01);4(0.01);	./.:0	./.:0	5/8:2,1	./.:0	134/5:1,1	./.:0	1/134:5,4	5/29:1,1	5/5:1	./.:0	134/134:1	./.:0	./.:0	./.:0	134/2:3,1	./.:0	134/1:2,1	1/134:1,1	134/134:1	134/5:4,1	5/134:2,1	./.:0	./.:0	1/1:1	./.:0	134/134:4	134/134:1	./.:0	./.:0	./.:0	./.:0	./.:0	./.:0	29/29:1	1/1:1	1/5:1,1	5/5:1	1/1:2	./.:0	134/3:3,1	134/1:7,1	5/5:1	1/5:2,1	29/17:2,1	5/8:1,1	./.:0	./.:0	5/5:11
rh_chr13_3748786	3(0.49);11(0.28);1(0.23);	./.:0	3/3:36	11/3:44,31	11/3:29,26	11/3:37,36	1/3:19,16	1/11:36,22	3/11:44,39	1/3:26,16	3/11:51,37	1/11:28,17	3/1:28,28	1/3:26,22	3/3:39	1/11:22,16	1/3:40,27	1/11:21,13	11/1:36,36	3/11:41,26	3/11:35,32	11/3:31,21	3/11:56,49	3/3:55	1/3:26,25	1/3:20,19	1/11:32,31	1/11:21,12	1/11:17,13	1/3:23,19	3/3:72	3/3:42	3/11:48,26	11/1:25,21	3/3:57	3/1:19,19	1/3:33,23	3/11:21,13	3/1:8,3	1/11:23,20	11/1:15,15	1/11:18,15	1/3:43,40	1/3:42,36	3/3:76	3/3:41	3/3:39	11/3:42,27	3/3:64
rh_chr13_3813814	2(0.46);100001(0.31);1(0.23);	./.:0	2/2:2	2/100001:2,2	./.:0	2/2:1	./.:0	1/1:3	100001/100001:1	2/1:1,1	100001/100001:2	100001/1:3,1	2/1:1,1	1/1:1	2/2:3	100001/1:2,1	2/1:2,2	100001/100001:3	1/1:1	2/100001:1,1	2/100001:3,3	2/100001:3,3	./.:0	2/2:2	./.:0	./.:0	100001/100001:1	1/1:1	1/100001:1,1	./.:0	2/2:7	2/2:2	2/100001:2,1	./.:0	2/2:8	2/1:1,1	2/1:4,2	100001/100001:1	2/2:1	1/100001:2,1	100001/1:7,1	1/100001:2,2	./.:0	1/1:1	2/2:3	2/2:2	2/2:1	100001/100001:1	2/2:3
rh_chr13_393712	2(0.72);231(0.28);	./.:0	2/2:3	2/231:6,3	231/231:1	231/2:2,2	2/231:3,1	231/2:11,10	231/2:2,1	2/2:1	./.:0	2/2:4	2/2:1	./.:0	2/2:5	2/2:9	2/2:2	2/231:4,2	./.:0	231/2:1,1	231/2:7,4	2/231:2,1	2/2:2	./.:0	2/2:8	2/2:1	2/231:5,3	2/2:1	2/2:6	2/2:1	2/2:3	2/2:3	231/231:1	231/2:1,1	2/2:6	231/2:3,3	2/2:8	2/231:3,1	2/2:10	2/2:1	2/231:5,1	231/2:5,2	./.:0	2/2:4	2/2:8	2/2:9	2/2:1	2/2:2	2/2:14
rh_chr13_4021260	4(0.49);2(0.29);1(0.23);	./.:0	4/4:22	4/2:22,12	2/4:13,9	2/4:23,15	4/1:12,9	1/2:14,12	2/4:29,24	4/1:15,12	2/4:26,24	2/1:14,6	4/1:18,13	4/1:22,16	4/4:19	2/1:10,9	1/4:25,20	2/1:10,8	2/1:31,23	2/4:27,21	2/4:17,13	2/4:21,16	4/2:36,29	4/4:29	1/4:13,12	1/4:11,5	1/2:22,12	2/1:20,15	2/1:10,10	4/1:16,13	4/4:45	4/4:16	2/4:23,21	2/1:12,5	4/4:36	1/4:13,10	4/1:19,10	2/4:9,7	1/4:10,9	2/1:16,8	2/1:13,6	1/2:14,8	1/4:24,19	1/4:21,20	4/4:34	4/4:13	4/4:18	4/2:28,18	4/4:23
rh_chr13_507206	5(0.51);1(0.47);12(0.01);	./.:0	5/1:1,1	1/1:5	5/5:1	5/5:3	./.:0	1/1:3	5/5:3	5/1:2,1	./.:0	./.:0	./.:0	./.:0	5/5:1	1/1:3	1/1:2	1/1:3	1/1:1	./.:0	5/1:3,3	5/5:2	5/5:1	./.:0	1/1:7	5/5:1	1/1:1	1/1:1	1/12:3,1	./.:0	5/1:2,2	./.:0	5/5:1	1/1:1	5/1:4,1	1/1:1	1/1:2	1/1:1	5/1:5,3	1/1:1	5/1:2,2	1/5:5,1	1/1:2	1/1:4	1/1:1	1/12:5,1	./.:0	./.:0	5/1:4,3
rh_chr13_5238141	1(0.78);3(0.22);	./.:0	1/1:27	1/1:32	1/1:28	1/1:43	3/1:22,17	3/1:20,10	1/1:29	3/1:15,11	1/1:49	1/3:16,12	1/1:39	3/1:14,10	1/1:28	3/1:16,8	3/1:25,19	3/1:10,9	3/1:19,14	1/1:34	1/1:42	3/1:21,21	1/1:48	1/1:41	3/1:18,18	3/1:16,15	3/1:22,5	3/1:16,12	3/1:18,4	3/1:20,12	1/1:47	1/1:28	1/1:30	3/1:14,10	1/1:49	1/3:10,7	1/3:16,12	1/1:13	3/1:7,7	3/1:8,8	3/1:20,12	3/1:13,9	3/1:37,22	3/1:22,22	1/1:54	1/1:21	1/1:25	1/1:34	1/1:44
rh_chr13_5314918	2(0.70);1(0.22);4(0.08);	./.:0	1/1:1	./.:0	./.:0	2/4:1,1	2/2:6	2/2:2	./.:0	2/2:10	./.:0	2/2:12	4/4:1	2/2:10	./.:0	2/2:13	2/2:10	2/2:9	2/2:8	./.:0	./.:0	2/2:20	./.:0	./.:0	2/2:16	2/2:9	2/2:18	2/2:10	2/2:9	2/2:16	1/1:1	./.:0	./.:0	2/2:19	./.:0	2/2:8	2/2:8	1/1:1	2/2:13	2/2:9	2/2:9	2/2:9	2/2:17	2/2:23	1/4:3,2	./.:0	./.:0	1/1:1	./.:0
rh_chr13_54877	2(0.76);1(0.24);	./.:0	2/2:3	2/1:4,2	./.:0	2/2:2	./.:0	2/1:11,5	2/2:4	2/2:2	1/2:2,1	2/2:2	2/2:2	./.:0	2/2:7	2/2:4	./.:0	2/1:8,3	./.:0	2/1:4,1	2/1:5,3	1/1:5	2/2:1	./.:0	2/2:5	2/2:1	2/2:4	2/2:4	2/2:7	2/2:1	2/2:1	2/2:2	2/1:4,1	1/1:2	2/2:7	1/1:5	2/2:7	./.:0	2/2:24	2/2:3	1/2:5,4	2/1:11,4	2/2:2	2/2:7	2/2:5	2/2:7	./.:0	./.:0	2/2:12
rh_chr13_5493926	1(0.77);4(0.23);	./.:0	1/1:24	1/1:22	1/1:30	1/1:20	1/4:11,9	1/4:10,8	1/1:21	4/1:9,8	1/1:40	1/4:11,9	1/1:24	4/1:15,12	1/1:16	4/1:19,10	1/4:17,13	1/4:13,6	1/4:16,11	1/1:26	1/1:35	4/1:26,9	1/1:58	1/1:20	1/4:9,5	4/1:10,8	4/1:14,11	4/1:17,12	1/4:14,12	1/4:10,9	1/1:31	1/1:18	1/1:19	4/1:10,10	1/1:23	1/4:11,9	4/1:13,5	1/1:15	1/4:13,7	1/4:8,7	1/4:12,9	4/1:12,5	4/1:11,9	4/1:13,9	1/1:27	1/1:17	1/1:12	1/1:21	1/1:17
rh_chr13_5625117	1(0.51);3(0.49);	./.:0	3/3:23	3/1:9,7	3/1:19,9	1/3:8,8	3/1:11,6	1/1:10	3/1:18,9	1/3:12,8	1/3:12,11	1/1:15	3/3:43	3/1:14,8	3/3:25	1/1:18	1/3:11,11	1/1:29	1/1:20	1/3:11,11	1/3:13,6	1/1:21	3/1:20,9	3/3:20	1/3:11,6	1/3:9,7	1/1:18	1/1:26	1/1:15	1/3:15,14	3/3:17	3/3:16	3/1:12,11	1/1:21	3/3:16	1/3:10,7	1/3:12,6	3/1:9,8	1/3:13,5	1/1:20	1/3:15,5	1/1:28	1/3:11,6	1/3:11,10	3/3:18	3/3:10	3/3:26	1/3:9,9	3/3:18
rh_chr13_5766649	2(0.48);240(0.33);3(0.18);74(0.01);	./.:0	2/2:1	2/240:3,2	./.:0	2/2:1	2/2:1	240/3:7,5	2/2:1	./.:0	./.:0	240/240:1	./.:0	./.:0	./.:0	./.:0	./.:0	./.:0	240/240:2	240/240:1	240/2:8,4	./.:0	2/2:1	./.:0	3/2:6,3	./.:0	3/3:1	./.:0	./.:0	./.:0	2/2:4	./.:0	2/2:2	./.:0	2/2:2	./.:0	2/2:1	./.:0	3/3:2	./.:0	240/240:1	240/240:1	./.:0	240/3:2,1	2/3:3,1	2/2:2	./.:0	./.:0	2/2:7
rh_chr13_5863106	1(1.00);	./.:0	1/1:69	1/1:42	1/1:45	1/1:66	1/1:80	1/1:31	1/1:76	1/1:77	1/1:51	1/1:28	1/1:105	1/1:96	1/1:96	1/1:31	1/1:112	1/1:30	1/1:55	1/1:52	1/1:41	1/1:62	1/1:80	1/1:95	1/1:75	1/1:64	1/1:33	1/1:37	1/1:22	1/1:87	1/1:100	1/1:81	1/1:104	1/1:35	1/1:91	1/1:65	1/1:69	1/1:29	1/1:34	1/1:32	1/1:32	1/1:34	1/1:116	1/1:44	1/1:69	1/1:48	1/1:65	1/1:52	1/1:80
rh_chr13_5949531	2(0.78);1(0.22);	./.:0	2/2:34	2/2:52	2/2:40	2/2:48	2/1:27,18	2/1:27,19	2/2:55	1/2:23,12	2/2:78	2/1:30,29	2/2:47	2/1:24,23	2/2:43	2/1:24,13	2/1:37,27	2/1:18,9	2/1:38,29	2/2:59	2/2:50	2/1:31,27	2/2:81	2/2:48	1/2:39,28	2/1:26,18	1/2:27,20	2/1:24,16	1/2:19,16	1/2:26,22	2/2:62	2/2:32	2/2:38	1/2:24,21	2/2:45	1/2:20,7	2/1:31,17	2/2:30	1/2:14,10	1/2:19,15	2/2:31	2/1:23,17	2/1:40,38	1/2:28,24	2/2:52	2/2:37	2/2:36	2/2:54	2/2:49
rh_chr13_6033227	4(0.48);18(0.29);1(0.23);	./.:0	4/18:4,1	18/4:7,2	4/18:2,2	./.:0	1/1:1	1/18:16,10	4/18:2,1	4/4:3	./.:0	1/1:6	./.:0	./.:0	4/4:1	1/18:4,2	1/1:1	18/1:7,5	./.:0	4/18:2,2	4/18:8,6	18/18:1	4/4:1	./.:0	1/4:2,2	./.:0	18/1:3,1	18/18:3	1/18:2,1	1/1:2	4/4:1	4/4:1	4/4:1	1/18:3,1	4/4:6	4/1:4,3	1/1:5	4/4:2	4/1:11,6	./.:0	18/4:4,3	1/18:5,2	4/1:2,1	1/18:5,5	4/4:4	4/4:9	4/4:1	18/18:2	4/4:20
rh_chr13_6119963	1(0.70);409(0.28);5(0.02);	./.:0	./.:0	409/1:2,1	1/1:1	./.:0	./.:0	409/1:2,1	1/1:1	./.:0	./.:0	1/409:3,2	./.:0	./.:0	1/1:1	1/409:2,2	1/1:1	1/1:1	./.:0	409/1:2,1	409/1:4,2	./.:0	./.:0	1/1:1	1/1:2	./.:0	./.:0	409/1:2,1	1/1:2	./.:0	./.:0	5/5:1	1/1:4	./.:0	./.:0	1/1:1	1/1:2	409/409:1	1/1:1	409/409:1	409/1:2,1	409/1:3,2	1/1:2	409/1:2,1	1/1:4	1/1:2	./.:0	./.:0	1/1:4
rh_chr13_6402644	1(0.70);3(0.30);	./.:0	1/3:42,33	3/1:62,43	1/3:30,29	3/1:57,46	1/1:56	3/1:72,40	3/1:52,42	1/1:60	3/1:40,30	3/1:53,33	1/1:62	1/1:35	1/1:66	3/1:45,28	1/1:69	3/1:38,24	3/1:52,46	3/1:53,51	3/1:55,39	1/3:46,46	3/1:46,25	1/1:52	1/1:100	1/1:26	3/1:66,33	1/3:30,26	1/3:26,24	1/1:59	1/1:81	1/1:46	1/1:106	3/1:35,25	1/1:87	1/1:66	1/1:71	1/3:28,27	1/1:52	3/1:38,24	1/3:40,36	3/1:40,24	1/1:94	3/1:64,41	1/1:105	1/1:58	1/1:46	3/1:43,38	1/1:98
rh_chr13_6540716	1(0.68);7(0.32);	./.:0	7/1:5,4	7/1:11,10	1/7:7,7	7/1:7,4	1/7:6,4	1/1:9	1/7:6,5	1/7:6,5	1/7:7,2	1/1:11	7/1:7,3	7/1:6,5	1/7:7,6	7/1:8,5	1/1:13	1/1:4	1/1:12	1/7:10,6	1/7:6,5	1/1:15	7/1:13,11	7/7:14	7/1:10,8	1/1:5	1/1:20	1/1:7	1/1:5	1/1:12	7/1:7,5	1/7:2,2	7/1:9,4	1/1:7	1/7:7,7	1/1:7	1/1:5	1/1:6	1/1:5	1/1:12	1/7:3,3	1/1:9	1/1:17	1/1:21	7/1:11,8	7/1:3,2	1/7:7,5	7/1:9,7	1/7:4,4
rh_chr13_6660218	1(0.53);5(0.42);12(0.04);100010(0.01);	./.:0	5/5:1	./.:0	./.:0	./.:0	./.:0	1/1:3	1/1:1	./.:0	./.:0	./.:0	./.:0	./.:0	./.:0	./.:0	./.:0	1/1:1	1/1:1	1/1:1	1/1:1	./.:0	./.:0	./.:0	./.:0	./.:0	./.:0	./.:0	./.:0	./.:0	./.:0	./.:0	5/5:2	./.:0	./.:0	./.:0	./.:0	./.:0	1/1:1	./.:0	./.:0	1/1:2	1/1:2	./.:0	./.:0	5/5:2	./.:0	./.:0	5/5:1
rh_chr13_6867117	2(0.46);1(0.34);3(0.20);	./.:0	2/2:14	2/2:19	2/3:12,5	2/2:9	2/3:10,9	1/1:12	2/2:15	1/2:11,11	2/2:18	1/1:17	2/3:14,13	1/2:8,7	2/3:12,11	2/2:14	3/1:27,15	1/1:8	1/1:21	2/2:15	2/2:14	1/1:18	2/2:23	2/2:22	3/2:15,15	2/1:16,9	1/1:19	1/1:9	1/1:5	1/3:10,7	3/2:20,14	3/2:14,7	2/3:23,19	1/1:13	2/3:17,13	3/1:12,7	3/1:8,7	3/3:9	3/1:6,5	1/1:8	2/2:11	1/1:11	1/3:24,24	1/1:22	3/2:14,12	2/3:12,10	3/2:13,6	2/2:6	3/2:18,10
rh_chr13_688776	1(0.98);12(0.02);	./.:0	1/1:9	1/1:14	1/1:4	1/1:4	1/1:10	1/1:12	1/1:4	1/1:5	1/1:3	1/12:2,1	1/1:4	./.:0	1/1:5	1/1:16	1/1:2	1/1:20	./.:0	1/1:5	1/1:8	1/1:3	1/1:1	./.:0	1/1:10	1/1:5	1/1:3	1/1:4	1/1:8	1/1:2	1/1:12	1/12:1,1	1/1:10	1/1:9	1/1:8	1/1:4	1/12:4,2	1/1:2	1/1:28	1/1:4	1/1:8	1/1:15	1/1:2	1/1:9	1/1:9	1/1:18	1/1:5	1/1:1	1/1:23
rh_chr13_6988041	1(1.00);	./.:0	1/1:42	1/1:55	1/1:38	1/1:68	1/1:49	1/1:49	1/1:58	1/1:49	1/1:68	1/1:48	1/1:55	1/1:51	1/1:45	1/1:29	1/1:50	1/1:30	1/1:53	1/1:55	1/1:39	1/1:53	1/1:118	1/1:37	1/1:49	1/1:42	1/1:37	1/1:33	1/1:33	1/1:39	1/1:53	1/1:44	1/1:41	1/1:35	1/1:47	1/1:32	1/1:37	1/1:27	1/1:30	1/1:46	1/1:39	1/1:28	1/1:62	1/1:62	1/1:38	1/1:34	1/1:31	1/1:59	1/1:52
rh_chr13_7054877	2(0.77);1(0.23);	./.:0	2/2:29	2/2:19	2/2:26	2/2:39	2/2:24	2/1:15,8	2/2:28	1/2:16,14	2/2:37	1/2:16,16	2/2:38	1/2:20,13	2/2:24	2/2:24	2/1:17,13	1/2:11,8	2/1:17,10	2/2:31	2/2:23	2/1:17,13	2/2:59	2/2:30	2/2:29	1/2:15,14	1/2:13,11	1/2:11,5	2/1:12,11	1/2:19,11	2/2:34	2/2:20	2/2:26	2/1:18,12	2/2:14	2/1:11,9	2/1:14,10	2/2:21	1/2:7,3	1/2:10,10	2/2:24	2/1:11,10	2/1:18,8	1/2:18,15	2/2:27	2/2:21	2/2:29	2/2:36	2/2:15
rh_chr13_7182717	1(1.00);	./.:0	1/1:6	1/1:12	1/1:10	1/1:12	1/1:5	1/1:13	1/1:8	1/1:21	1/1:18	1/1:9	1/1:14	1/1:15	1/1:5	1/1:8	1/1:10	1/1:5	1/1:7	1/1:15	1/1:9	1/1:4	1/1:23	1/1:16	1/1:6	1/1:10	1/1:8	1/1:4	1/1:7	1/1:10	1/1:12	1/1:5	1/1:9	1/1:8	1/1:12	1/1:6	1/1:15	./.:0	1/1:4	1/1:6	1/1:9	1/1:5	1/1:8	1/1:15	1/1:13	1/1:9	1/1:9	1/1:20	1/1:4
rh_chr13_7620093	2(0.91);236(0.09);	./.:0	2/2:3	2/2:2	2/2:13	2/236:6,1	2/2:10	2/2:6	2/2:5	2/2:11	2/236:9,2	2/2:5	2/2:15	2/2:10	2/2:7	2/2:3	2/2:18	2/236:4,1	2/2:5	2/236:4,1	2/2:1	2/2:13	2/2:14	2/2:17	2/2:9	2/2:10	2/236:7,1	2/2:3	2/2:2	2/2:16	2/2:9	2/2:10	2/2:7	2/2:3	2/2:11	2/2:9	2/2:3	2/2:4	2/2:4	2/2:4	2/2:5	2/2:4	2/2:20	2/2:2	2/2:10	2/2:6	2/2:10	2/236:5,1	2/2:5
rh_chr13_7734187	3(0.57);15(0.27);38(0.16);	./.:0	15/3:3,2	3/15:2,1	38/3:2,1	./.:0	38/38:1	3/3:1	15/3:1,1	3/3:3	./.:0	3/3:2	./.:0	./.:0	./.:0	3/3:2	./.:0	3/15:3,2	3/3:1	15/3:1,1	3/3:3	./.:0	./.:0	3/3:1	3/38:6,1	./.:0	15/3:2,1	15/15:1	3/15:2,1	./.:0	38/3:2,1	./.:0	38/3:2,1	3/3:2	3/3:1	./.:0	38/38:1	38/38:1	3/38:3,2	3/3:1	15/15:2	15/3:3,1	./.:0	15/3:1,1	3/3:3	38/3:2,2	./.:0	./.:0	38/3:3,2
rh_chr13_7923799	1(0.39);4(0.29);12(0.25);11(0.06);	./.:0	1/1:8	1/12:9,2	1/11:5,1	1/12:6,1	1/11:4,1	4/4:10	1/12:15,3	4/1:7,6	1/12:13,4	4/12:8,2	1/11:9,1	1/4:15,7	1/1:6	1/12:5,1	4/4:11	4/12:4,2	4/12:4,2	1/12:6,3	1/12:3,1	4/12:6,1	1/12:18,4	1/1:16	1/1:13	4/1:14,12	4/12:10,4	4/4:7	4/12:5,1	4/4:10	1/1:9	1/1:6	1/11:17,3	4/12:6,2	1/1:12	4/4:10	4/4:5	12/12:3	4/4:6	4/12:9,4	1/12:8,2	4/12:5,2	4/11:11,2	4/12:7,3	1/1:9	1/1:6	1/11:6,4	1/12:17,7	1/11:4,2
rh_chr13_8083875	1(0.52);3(0.30);4(0.18);	./.:0	3/3:1	1/3:10,3	4/1:3,1	3/1:6,6	4/1:2,2	3/1:40,33	3/1:8,5	1/1:8	3/3:1	3/1:6,5	./.:0	./.:0	1/4:3,1	1/3:9,8	1/1:2	3/1:13,7	1/3:2,1	3/1:3,3	3/1:19,14	1/3:7,3	1/1:1	1/1:1	4/1:14,9	./.:0	3/1:3,3	1/1:3	3/1:5,5	4/4:1	1/4:9,5	1/1:1	4/1:12,9	1/3:3,2	4/1:9,4	1/4:8,2	1/4:12,7	4/3:3,3	1/4:18,13	1/3:3,2	3/1:5,5	1/3:15,9	4/1:4,3	1/3:10,7	4/1:16,8	4/1:11,10	4/4:1	./.:0	1/4:27,25
rh_chr13_8192631	1(0.73);9(0.18);475(0.06);100003(0.01);100001(0.01);	./.:0	1/1:5	1/1:48	1/9:13,11	1/1:31	1/9:20,12	1/1:45	1/1:41	1/1:22	1/1:29	1/1:18	1/9:11,11	1/1:12	9/1:10,5	1/1:11	1/9:28,24	1/1:10	1/1:24	1/1:26	1/475:19,2	1/1:36	1/1:25	1/1:13	1/9:28,20	1/1:10	1/1:30	1/1:7	1/475:9,1	1/9:11,11	9/1:25,24	9/1:12,8	1/9:36,30	1/1:6	1/9:21,21	1/9:8,7	9/1:34,17	9/9:10	9/1:9,6	1/475:11,2	1/1:15	1/1:15	9/1:39,35	1/1:23	1/9:25,22	1/9:9,6	1/9:11,7	1/1:29	1/9:32,23
rh_chr13_8308812	1(0.99);109(0.01);	./.:0	1/1:7	1/1:8	1/1:12	1/1:3	1/1:14	1/1:7	1/1:13	1/1:10	1/1:19	1/1:8	1/1:14	1/1:16	1/1:13	1/1:6	1/1:17	1/1:6	1/1:14	1/1:5	1/1:10	1/1:13	1/1:26	1/1:12	1/1:23	1/1:15	1/1:9	1/1:9	1/1:7	1/1:15	1/1:15	1/1:8	1/1:21	1/1:5	1/1:15	1/1:15	1/1:17	1/1:7	1/1:5	1/1:5	1/1:6	1/1:5	1/1:28	1/1:16	1/1:25	1/1:15	1/1:8	1/1:17	1/1:11
rh_chr13_8471812	2(0.50);1(0.42);100001(0.08);	./.:0	1/1:1	1/1:5	2/2:3	1/1:2	2/1:2,2	./.:0	1/1:2	1/2:3,2	1/100001:4,1	2/2:3	1/2:5,2	2/1:2,2	2/1:4,2	1/1:3	2/2:5	2/2:2	2/100001:2,1	1/1:2	100001/1:2,2	2/2:2	2/2:3	1/1:5	1/1:1	2/1:3,3	100001/2:2,1	2/100001:5,1	2/100001:4,1	2/2:5	1/2:4,1	2/1:2,2	1/1:3	2/2:3	2/1:4,3	2/2:6	2/2:5	100001/100001:1	2/2:2	2/2:2	1/1:2	./.:0	2/1:3,2	2/2:3	2/1:4,2	1/1:1	1/2:2,1	1/1:4	1/2:4,3
rh_chr13_851910	1(0.72);3(0.28);	./.:0	1/1:195	3/1:184,144	1/3:80,79	3/1:142,124	3/1:95,82	1/3:110,102	1/3:177,133	1/1:195	3/1:122,95	1/3:80,51	1/1:214	1/1:107	1/1:173	3/1:83,78	1/3:110,99	1/3:86,76	3/1:159,153	1/3:172,144	3/1:157,146	3/1:160,139	3/1:131,107	1/1:141	1/1:270	1/1:74	3/1:128,115	3/1:80,79	1/1:155	1/1:136	1/1:338	1/1:139	1/3:127,117	1/3:91,90	1/1:239	1/1:149	1/1:209	1/3:65,62	1/1:125	3/1:76,72	3/1:79,76	3/1:102,97	1/1:334	1/1:296	1/1:293	1/1:121	1/1:113	1/1:175	1/1:278
rh_chr13_8681863	2(0.47);100001(0.30);1(0.23);	./.:0	2/100001:7,5	2/100001:16,11	2/2:12	2/100001:15,10	2/2:9	100001/1:18,13	2/100001:20,12	2/1:11,10	100001/2:27,24	100001/1:8,7	2/2:23	1/2:9,7	2/2:13	2/100001:13,3	1/2:14,11	1/100001:6,4	100001/1:13,13	100001/2:20,16	100001/2:16,12	1/100001:21,11	1/100001:29,25	2/2:18	2/2:24	2/1:3,1	100001/1:13,9	1/100001:8,7	1/100001:6,3	2/1:8,4	2/2:35	2/2:11	2/2:26	100001/1:2,2	2/2:18	1/2:8,4	1/2:18,12	2/100001:6,4	1/2:1,1	1/100001:7,4	100001/2:5,2	100001/1:3,3	2/2:22	1/100001:14,11	2/2:29	2/2:16	2/2:12	100001/2:16,13	2/2:27
rh_chr13_8898279	3(0.31);100001(0.30);5(0.22);2(0.17);	./.:0	100001/3:22,18	100001/3:25,18	2/3:25,18	3/100001:30,28	2/3:19,17	100001/3:24,24	100001/3:35,33	3/5:24,20	100001/3:51,46	100001/5:25,20	2/3:25,21	3/5:23,19	2/3:24,18	100001/3:16,15	2/5:38,26	100001/5:14,11	100001/5:22,11	3/100001:21,15	100001/3:17,13	5/100001:39,22	100001/5:43,38	3/3:34	2/3:14,11	5/3:19,17	100001/5:27,16	5/100001:17,11	100001/5:12,11	5/2:17,16	2/3:30,28	3/2:15,11	2/3:21,21	100001/5:16,15	3/2:26,21	2/5:22,18	2/5:14,13	100001/2:15,14	5/2:11,9	100001/5:21,18	100001/3:21,17	5/100001:20,19	3/2:43,28	100001/5:25,15	2/3:25,14	2/3:15,13	2/3:23,16	100001/3:30,23	3/2:27,24
rh_chr13_9125164	1(0.60);8(0.22);6(0.18);	./.:0	1/1:20	1/1:20	1/6:7,4	1/1:24	1/6:10,8	1/1:29	1/1:32	1/8:13,12	1/1:19	8/1:9,5	6/1:12,9	1/8:7,6	6/1:13,9	1/1:10	8/6:20,7	8/1:6,3	8/8:11	1/1:15	1/1:11	1/8:9,8	8/1:13,11	1/1:19	6/1:15,7	1/8:4,4	8/1:11,5	8/1:9,8	1/8:7,7	8/6:9,8	6/1:10,9	6/1:8,2	1/6:18,11	1/8:9,7	1/6:11,9	8/6:11,5	8/6:7,6	6/1:11,5	6/8:7,5	8/1:12,8	1/1:11	1/8:9,6	1/6:13,8	1/8:12,11	6/1:13,11	6/1:4,4	6/1:10,6	1/1:8	6/1:13,13
rh_chr13_965334	1(0.67);180(0.29);3(0.04);6(0.01);	./.:0	1/1:20	180/1:26,23	1/180:16,7	180/1:18,18	180/1:11,7	180/1:18,15	1/180:23,20	1/1:19	1/180:36,35	1/180:14,9	1/1:44	1/1:25	1/1:24	1/180:10,8	1/180:25,23	1/180:13,8	180/1:25,18	1/180:22,13	1/180:22,15	1/180:24,21	1/180:27,22	1/3:20,5	1/6:28,4	1/1:19	180/1:20,13	1/180:11,10	1/1:22	1/3:27,3	1/1:44	1/1:21	180/1:22,16	180/1:13,7	1/1:33	1/1:16	1/1:23	180/1:16,12	1/1:18	180/1:8,8	1/180:7,5	180/1:16,10	1/1:43	1/1:45	1/1:37	1/1:10	1/3:16,4	1/3:50,6	1/1:36
rh_chr14_10135191	1(0.98);4(0.02);	./.:0	1/1:3	./.:0	1/1:4	1/1:5	./.:0	./.:0	1/1:7	1/1:5	1/1:17	1/1:9	1/1:18	1/1:3	1/1:6	1/1:7	1/1:11	./.:0	1/1:14	./.:0	1/1:5	1/1:1	1/1:9	1/1:2	./.:0	1/1:5	1/1:15	./.:0	1/1:8	1/1:6	1/1:11	1/1:5	1/1:12	1/1:6	1/1:13	1/1:5	1/1:10	1/1:1	1/1:5	1/1:2	1/1:7	1/1:6	1/1:11	./.:0	./.:0	1/1:6	./.:0	./.:0	1/1:7
rh_chr14_10197424	1(0.84);3(0.16);	./.:0	1/1:76	3/1:52,45	1/1:69	1/1:106	3/1:48,45	3/1:57,51	1/1:110	1/1:83	1/1:97	3/1:55,45	1/1:95	1/1:54	1/1:67	1/1:70	1/1:93	1/1:70	1/1:107	1/3:52,42	1/3:51,32	1/1:86	1/1:117	1/1:74	1/3:44,27	1/1:47	1/1:73	1/3:40,39	1/1:65	1/1:57	1/1:100	1/1:72	1/1:93	1/1:44	1/1:90	1/1:72	1/1:71	1/3:34,29	1/1:34	1/1:76	1/1:58	1/1:70	1/1:118	1/3:51,45	1/3:57,41	1/1:69	3/1:36,31	3/1:55,41	1/1:87
rh_chr14_10290455	1(0.99);31(0.01);	./.:0	1/1:5	./.:0	1/1:4	1/1:4	./.:0	./.:0	1/1:6	1/1:6	1/1:22	1/1:3	1/1:4	1/1:3	1/1:4	1/1:6	1/31:15,2	1/1:1	1/1:15	./.:0	1/1:7	1/1:7	1/1:5	1/1:10	./.:0	1/1:6	1/1:10	./.:0	1/1:5	1/1:1	1/1:5	1/1:7	1/1:9	1/1:4	1/1:16	1/1:2	1/1:4	1/1:2	1/1:1	1/1:6	1/1:7	1/1:7	1/1:27	./.:0	./.:0	1/1:3	./.:0	./.:0	1/1:7
rh_chr14_10528514	2(0.45);3(0.23);100001(0.14);13(0.10);12(0.05);100002(0.02);7(0.01);	./.:0	2/3:14,3	100001/13:7,5	2/3:8,4	2/13:13,7	100001/100001:10	100001/100002:10,7	2/13:12,7	2/3:9,4	2/3:26,8	2/3:12,9	2/3:15,5	2/3:5,2	2/7:8,2	2/3:6,4	2/3:23,7	2/13:7,1	2/3:26,4	100001/13:12,4	2/100001:13,9	2/13:6,5	2/2:12	2/2:14	12/100001:9,7	2/12:9,2	2/3:20,3	100001/12:4,1	2/3:19,7	2/3:18,3	2/13:12,6	2/7:8,2	2/3:22,7	2/3:9,2	2/3:23,6	2/3:9,2	2/3:16,6	2/3:5,3	2/13:3,2	2/7:5,1	2/3:5,4	2/3:15,7	2/3:37,10	100001/13:10,3	100001/13:7,3	2/12:4,2	100001/100002:6,1	12/12:4	2/3:10,5
rh_chr14_10743715	1(1.00);	./.:0	1/1:29	1/1:47	1/1:38	1/1:37	1/1:41	1/1:33	1/1:40	1/1:30	1/1:17	1/1:39	1/1:42	1/1:12	1/1:28	1/1:41	1/1:21	1/1:32	1/1:39	1/1:32	1/1:41	1/1:41	1/1:26	1/1:20	1/1:47	1/1:11	1/1:27	1/1:22	1/1:26	1/1:18	1/1:40	1/1:30	1/1:37	1/1:41	1/1:35	1/1:32	1/1:40	1/1:30	1/1:30	1/1:23	1/1:50	1/1:36	1/1:48	1/1:50	1/1:53	1/1:42	1/1:28	1/1:26	1/1:57
rh_chr14_1101250	1(0.81);15(0.19);	./.:0	1/1:3	1/15:4,4	1/1:5	1/1:3	1/1:4	15/1:4,2	1/1:5	1/1:1	1/1:10	15/1:4,1	1/1:12	1/1:3	1/1:5	1/15:1,1	1/1:8	1/1:2	1/15:3,2	1/15:6,4	1/1:3	1/1:7	1/1:6	1/1:3	1/15:5,4	1/1:5	1/1:8	1/1:3	1/1:4	1/1:2	1/1:4	1/1:4	1/1:1	1/1:2	1/1:1	1/15:2,1	1/1:6	15/1:3,1	1/1:5	1/1:7	1/1:1	1/1:1	1/1:3	15/15:4	1/1:1	1/1:2	1/15:2,2	1/15:3,2	1/1:4
rh_chr14_1159858	1(0.46);145(0.36);3(0.17);	./.:0	145/1:31,23	3/1:22,3	1/145:31,28	1/145:41,40	145/1:32,30	1/3:21,15	145/1:48,29	1/1:24	145/1:61,8	3/1:7,6	145/1:40,9	1/1:39	145/1:33,29	3/3:14	145/1:44,6	1/145:23,14	3/3:16	1/3:42,18	3/1:11,7	1/145:41,37	1/145:51,44	1/1:54	3/3:16	1/1:26	145/145:27	145/145:35	1/145:32,20	145/1:23,21	1/145:32,27	145/1:17,2	145/1:24,3	1/145:28,22	145/1:20,3	1/3:19,13	145/1:31,16	145/3:32,15	145/1:17,16	145/1:22,22	145/145:30	3/1:19,4	145/145:31	1/3:46,29	3/1:23,20	145/145:22	1/3:26,16	1/3:34,21	145/1:39,27
rh_chr14_11677439	1(0.52);3(0.19);104(0.16);4(0.13);	./.:0	1/3:3,1	3/4:11,4	3/1:1,1	1/3:4,2	104/4:3,1	3/4:19,14	1/4:5,4	1/4:9,2	./.:0	1/104:5,2	1/1:1	1/1:1	1/4:3,1	1/1:12	1/1:1	3/1:4,4	1/1:4	104/3:7,6	1/104:11,6	1/4:2,1	./.:0	4/3:1,1	4/3:4,4	./.:0	1/1:5	104/4:2,1	1/1:8	./.:0	4/1:4,4	./.:0	1/1:10	4/3:1,1	1/1:19	4/1:2,1	1/1:11	1/1:1	1/3:6,5	4/1:3,2	1/4:10,5	1/1:17	./.:0	4/104:6,3	104/3:6,5	1/4:8,2	4/104:1,1	./.:0	1/1:20
rh_chr14_1242694	2(0.51);9(0.20);6(0.10);156(0.07);21(0.05);13(0.04);45(0.02);28(0.02);	./.:0	./.:0	9/45:2,1	./.:0	./.:0	./.:0	2/156:4,2	./.:0	./.:0	./.:0	./.:0	./.:0	./.:0	./.:0	./.:0	./.:0	2/13:1,1	./.:0	2/2:1	9/21:2,1	2/2:2	2/2:1	./.:0	156/156:1	./.:0	./.:0	./.:0	./.:0	./.:0	2/2:2	./.:0	9/9:1	./.:0	9/9:1	6/6:1	2/2:1	./.:0	2/13:4,1	./.:0	./.:0	21/21:1	./.:0	6/6:1	2/156:5,1	21/21:1	./.:0	./.:0	2/6:8,3
rh_chr14_12584178	2(0.57);1(0.23);93(0.20);	./.:0	2/1:1,1	./.:0	2/2:1	./.:0	93/1:2,1	1/93:5,4	2/2:2	./.:0	./.:0	93/93:3	2/2:1	./.:0	2/1:1,1	2/2:2	2/2:1	1/2:4,3	2/2:1	./.:0	2/2:4	2/2:2	./.:0	./.:0	93/93:1	./.:0	./.:0	./.:0	2/2:3	./.:0	2/1:1,1	2/2:1	2/2:2	2/2:2	2/2:4	1/2:2,1	./.:0	2/93:1,1	2/1:2,2	1/2:2,1	2/2:3	2/2:5	2/2:1	93/93:3	93/1:2,1	1/2:2,1	1/93:1,1	./.:0	2/2:6
rh_chr14_12730584	2(1.00);	./.:0	2/2:7	2/2:10	2/2:9	2/2:10	2/2:4	2/2:7	2/2:12	2/2:10	2/2:9	2/2:4	2/2:10	2/2:3	2/2:7	2/2:7	2/2:6	2/2:9	2/2:13	2/2:11	2/2:11	2/2:17	2/2:3	2/2:6	2/2:13	2/2:2	2/2:15	2/2:2	2/2:7	2/2:4	2/2:18	2/2:6	2/2:14	2/2:11	2/2:12	2/2:7	2/2:10	2/2:2	2/2:13	2/2:11	2/2:7	2/2:9	2/2:10	2/2:6	2/2:12	2/2:5	2/2:2	2/2:9	2/2:26
rh_chr14_13086548	1(0.65);2(0.27);4(0.03);5(0.02);6(0.02);3(0.02);	./.:0	./.:0	./.:0	./.:0	1/1:2	./.:0	./.:0	5/5:1	2/2:1	1/1:2	./.:0	./.:0	./.:0	./.:0	2/2:1	1/1:1	6/1:1,1	1/2:2,1	./.:0	1/1:3	2/1:1,1	./.:0	./.:0	./.:0	./.:0	1/1:3	./.:0	2/2:2	./.:0	./.:0	./.:0	1/2:6,2	./.:0	1/2:8,1	./.:0	1/1:9	./.:0	./.:0	2/2:1	./.:0	2/2:1	1/2:4,1	./.:0	./.:0	./.:0	./.:0	./.:0	1/2:18,2
rh_chr14_1309053	1(0.78);418(0.18);100001(0.02);19(0.01);	./.:0	./.:0	1/1:1	./.:0	./.:0	./.:0	1/418:2,1	./.:0	1/1:1	./.:0	./.:0	./.:0	./.:0	./.:0	1/418:2,2	./.:0	1/1:3	./.:0	418/418:1	./.:0	./.:0	./.:0	./.:0	418/418:1	./.:0	./.:0	100001/100001:1	1/1:2	./.:0	./.:0	./.:0	./.:0	1/1:2	1/1:2	418/418:2	./.:0	./.:0	1/1:11	1/1:1	1/1:5	1/418:1,1	./.:0	1/418:2,1	418/418:3	1/1:5	./.:0	./.:0	1/100001:2,1
rh_chr14_13171276	2(0.83);4(0.17);	./.:0	2/2:17	2/4:35,24	2/2:24	2/2:38	2/4:22,17	2/4:50,25	2/2:46	2/2:38	2/2:31	4/2:22,10	2/2:27	2/2:16	2/2:34	2/2:35	2/2:34	2/2:29	2/2:33	2/4:31,22	2/4:28,22	2/2:36	2/2:28	2/2:24	2/4:35,22	2/2:19	2/2:45	4/2:24,16	2/2:28	2/2:22	2/2:56	2/2:14	2/2:48	2/2:29	2/2:45	2/2:16	2/2:37	4/2:20,11	2/2:23	2/2:30	2/2:33	2/2:26	2/2:43	4/2:18,14	2/4:25,11	2/2:40	2/4:16,10	4/2:19,16	2/2:47
rh_chr14_13378081	1(0.56);2(0.27);778(0.17);	./.:0	./.:0	778/778:2	1/1:1	./.:0	./.:0	2/778:9,3	2/1:1,1	1/1:1	./.:0	./.:0	./.:0	./.:0	./.:0	1/1:2	./.:0	1/2:4,2	./.:0	./.:0	778/1:3,3	2/2:1	./.:0	./.:0	./.:0	./.:0	./.:0	778/778:1	./.:0	./.:0	1/2:3,2	1/1:1	1/1:4	./.:0	1/1:1	1/1:1	1/1:2	1/1:1	2/1:4,3	./.:0	2/2:1	1/1:5	./.:0	2/778:4,2	2/2:1	2/1:1,1	./.:0	./.:0	1/1:8
rh_chr14_14138039	1(1.00);	./.:0	1/1:2	1/1:7	./.:0	./.:0	./.:0	./.:0	./.:0	1/1:2	1/1:1	1/1:1	./.:0	./.:0	1/1:1	1/1:5	./.:0	1/1:2	1/1:4	./.:0	./.:0	1/1:1	./.:0	1/1:1	./.:0	./.:0	1/1:4	./.:0	1/1:6	./.:0	1/1:1	./.:0	1/1:7	./.:0	1/1:8	1/1:2	1/1:2	1/1:3	1/1:2	1/1:2	1/1:9	1/1:11	1/1:1	./.:0	./.:0	1/1:2	./.:0	./.:0	1/1:20
rh_chr14_14229668	1(0.39);6(0.28);5(0.14);221(0.09);8(0.03);4(0.03);7(0.02);84(0.01);16(0.01);	./.:0	5/4:2,1	6/221:49,14	1/4:3,1	6/221:61,8	1/1:1	221/4:4,2	6/221:58,8	1/84:2,1	6/221:50,6	5/8:1,1	1/4:3,1	1/16:1,1	1/1:3	1/5:2,1	6/6:94	1/1:5	6/6:108	221/221:3	6/6:54	6/221:58,8	6/6:54	1/7:3,1	221/1:3,2	1/1:1	6/6:72	1/1:1	1/1:2	1/5:2,1	6/221:43,7	5/5:2	6/6:85	1/4:4,1	6/6:70	1/4:3,2	6/1:65,7	./.:0	1/7:4,1	1/5:3,1	1/1:5	1/1:3	6/1:116,13	221/5:5,2	221/221:6	1/7:4,1	./.:0	221/221:2	6/6:92
rh_chr14_14755965	6(0.55);9(0.27);100001(0.16);1(0.01);	./.:0	6/9:20,17	6/9:20,10	6/9:19,18	6/9:22,22	9/100001:23,11	9/100001:22,8	9/6:39,27	6/9:24,15	9/6:25,16	6/100001:22,3	9/6:28,20	6/9:17,11	6/9:21,20	6/6:27	6/6:36	9/6:16,12	6/6:44	9/100001:26,11	6/100001:12,12	9/6:25,22	6/9:34,23	9/6:15,13	9/100001:28,8	9/6:14,11	6/6:37	9/100001:23,10	6/6:21	9/6:23,16	9/6:24,20	6/6:20	6/6:48	9/6:14,12	6/6:42	6/9:16,9	6/6:39	6/100001:10,6	9/6:13,11	9/6:22,17	9/6:17,12	6/6:27	6/6:40	9/100001:24,14	9/100001:14,6	6/9:19,19	9/100001:22,7	9/100001:30,11	6/6:37
rh_chr14_14863028	4(0.40);11(0.26);100001(0.17);6(0.15);13(0.02);	./.:0	11/4:24,15	4/11:56,48	4/11:19,13	11/4:41,35	100001/11:38,20	100001/11:62,59	4/11:51,49	11/4:22,19	4/6:24,10	100001/4:36,10	11/4:25,18	11/4:6,5	11/4:19,19	4/6:46,16	4/6:52,16	11/4:20,12	4/6:76,29	100001/11:52,39	100001/4:61,40	4/11:54,44	4/11:21,17	11/4:17,11	100001/11:71,50	4/11:8,5	4/6:55,17	100001/11:38,17	4/6:44,15	11/4:13,8	11/4:44,36	4/6:22,8	4/6:79,36	4/11:19,18	4/6:51,11	11/4:15,14	4/6:75,14	100001/6:28,13	11/4:17,14	11/4:15,15	11/4:21,21	4/6:34,22	4/6:84,34	100001/11:54,34	100001/11:46,40	4/11:25,19	100001/11:29,20	100001/11:22,15	4/6:81,25
rh_chr14_1509565	1(0.74);5(0.26);	./.:0	1/1:1	1/1:14	1/1:1	./.:0	1/5:1,1	1/5:15,9	1/5:2,1	1/1:1	./.:0	1/1:1	./.:0	./.:0	5/5:1	1/1:13	1/1:1	5/1:15,5	./.:0	5/5:2	1/1:16	./.:0	./.:0	./.:0	1/1:10	./.:0	1/1:2	./.:0	1/5:3,2	./.:0	1/5:3,1	./.:0	1/1:4	5/1:3,1	1/1:2	5/1:4,1	1/5:2,2	1/1:4	1/5:17,11	./.:0	1/1:13	1/1:21	./.:0	1/1:5	5/1:7,4	1/1:24	./.:0	./.:0	5/1:8,7
rh_chr14_15714242	2(0.72);3(0.28);	./.:0	2/3:44,33	2/3:73,69	2/3:34,25	2/3:33,27	2/3:38,32	2/3:59,44	2/3:52,41	2/3:46,35	2/3:12,9	2/2:77	2/3:29,24	3/2:6,4	2/3:52,25	2/2:74	2/2:49	2/3:48,38	2/2:67	2/3:56,40	2/2:122	2/3:53,49	3/2:6,4	2/3:17,15	3/2:35,28	2/3:6,3	2/2:66	3/2:44,42	2/2:52	2/3:19,14	2/3:56,45	2/2:50	2/2:108	2/3:37,22	2/2:87	3/2:43,33	2/2:82	2/2:62	2/3:49,39	2/3:48,37	2/3:61,29	2/2:96	2/2:63	2/3:45,40	3/2:57,52	2/3:40,40	2/3:26,15	2/3:12,7	2/2:111
rh_chr14_15875843	1(0.82);985(0.18);	./.:0	1/1:4	1/1:6	1/1:3	1/1:1	1/1:1	985/1:6,2	1/1:5	1/1:5	./.:0	985/985:2	./.:0	1/1:1	1/1:6	1/1:7	1/1:1	1/1:4	1/1:2	./.:0	1/985:2,2	1/1:3	1/1:1	1/1:1	1/985:1,1	./.:0	1/1:2	1/1:2	1/1:2	1/1:1	1/1:2	1/1:1	1/1:8	1/1:3	1/1:3	1/1:4	1/1:4	985/985:1	1/1:6	1/1:4	1/1:7	1/1:5	./.:0	1/985:4,4	985/1:4,3	1/1:3	1/1:1	985/985:1	1/1:9
rh_chr14_1593532	3(0.59);21(0.23);102(0.17);	./.:0	3/21:2,2	3/102:5,4	3/3:2	21/21:3	./.:0	102/21:11,4	3/3:2	./.:0	./.:0	3/3:3	./.:0	./.:0	3/3:1	102/3:8,3	./.:0	21/3:9,4	102/102:1	21/102:2,1	102/3:8,6	3/3:3	./.:0	./.:0	102/3:6,5	./.:0	./.:0	3/3:2	3/3:5	./.:0	3/21:2,1	3/3:1	3/3:1	21/21:1	3/3:2	102/21:3,1	3/21:5,2	3/102:3,2	3/21:11,5	3/21:2,2	3/3:10	102/3:8,7	3/3:1	102/21:4,2	21/102:7,3	3/3:18	./.:0	102/102:1	21/3:9,5
rh_chr14_16000806	2(0.83);1(0.17);	./.:0	2/2:58	2/2:54	2/2:69	2/2:86	1/2:44,37	1/2:61,43	2/2:95	2/2:67	2/2:116	2/1:38,35	2/2:84	2/2:76	2/2:73	2/2:49	2/2:81	2/2:54	2/2:89	1/2:52,32	1/2:37,26	2/2:91	2/2:114	2/2:80	1/2:46,40	2/2:58	2/2:50	1/2:35,25	2/2:81	2/2:68	2/2:71	2/2:62	2/2:69	2/2:51	2/2:78	2/2:54	2/2:67	2/1:29,29	2/2:50	2/2:84	2/2:79	2/2:67	2/2:87	2/1:46,34	2/1:40,37	2/2:65	2/1:44,44	2/1:51,28	2/2:76
rh_chr14_16067239	1(0.75);5(0.20);14(0.02);25(0.02);34(0.01);	./.:0	1/1:1	1/1:1	./.:0	./.:0	./.:0	5/1:3,3	./.:0	./.:0	./.:0	5/1:1,1	./.:0	./.:0	./.:0	1/1:2	./.:0	1/1:9	./.:0	./.:0	1/5:3,2	./.:0	./.:0	./.:0	5/5:2	./.:0	./.:0	./.:0	34/34:1	./.:0	./.:0	./.:0	1/1:3	./.:0	./.:0	./.:0	./.:0	./.:0	1/14:17,2	./.:0	1/25:2,1	1/1:3	./.:0	./.:0	./.:0	1/1:2	./.:0	./.:0	1/1:6
rh_chr14_16253640	3(0.72);8(0.16);672(0.04);100001(0.02);414(0.02);100002(0.02);1(0.02);	./.:0	3/3:7	3/3:52	3/3:5	3/3:41	3/3:2	3/8:18,10	3/3:45	3/414:3,1	3/3:80	8/8:2	3/100002:2,1	3/672:5,1	3/3:1	3/100001:3,1	3/3:58	3/414:4,1	3/3:31	3/8:17,12	3/8:22,19	3/3:55	3/3:107	./.:0	3/8:24,13	3/3:2	3/3:51	8/3:2,2	3/3:2	3/3:7	3/3:34	3/1:4,1	3/3:47	3/100001:1,1	3/3:44	3/3:3	3/3:32	8/8:1	3/3:3	3/100002:3,1	3/3:2	3/3:4	3/3:74	3/8:23,12	3/8:19,9	3/3:2	3/8:2,1	3/8:25,18	3/3:40
rh_chr14_16490288	1(0.98);8(0.02);	./.:0	1/1:1	1/1:7	./.:0	1/1:1	./.:0	1/8:3,1	1/1:1	1/1:4	./.:0	1/1:1	./.:0	./.:0	1/1:4	1/1:3	./.:0	1/1:3	1/1:3	1/1:2	1/1:3	1/1:1	1/1:1	./.:0	1/1:1	./.:0	1/1:1	./.:0	1/1:2	1/1:1	1/1:3	1/1:1	1/1:5	./.:0	1/1:1	1/1:2	1/1:2	1/1:2	1/1:6	1/1:2	1/1:3	1/1:3	1/1:1	1/1:3	1/1:2	1/1:7	./.:0	./.:0	1/1:3
rh_chr14_16652730	6(0.63);1(0.36);8(0.01);	./.:0	1/1:2	6/1:1,1	6/1:2,1	./.:0	./.:0	1/1:3	1/8:1,1	./.:0	./.:0	6/6:1	./.:0	./.:0	6/6:1	./.:0	./.:0	1/1:1	./.:0	./.:0	6/6:1	6/6:1	./.:0	./.:0	./.:0	./.:0	./.:0	./.:0	6/6:3	./.:0	./.:0	6/6:1	6/6:1	6/6:1	./.:0	./.:0	6/6:2	./.:0	6/6:2	./.:0	1/1:1	6/8:1,1	./.:0	./.:0	./.:0	1/1:1	./.:0	./.:0	6/6:4
rh_chr14_17077376	5(0.55);7(0.27);10(0.17);4(0.01);	./.:0	5/7:35,23	5/7:38,33	7/5:29,23	5/7:41,29	7/10:29,22	7/10:56,51	5/7:41,40	7/5:27,23	5/7:23,20	5/10:33,24	5/7:28,27	7/5:16,15	5/7:34,21	5/5:44	5/5:65	5/7:34,16	5/5:82	7/10:35,33	5/5:74	5/7:40,30	7/5:28,21	7/5:23,16	5/10:38,37	7/5:18,10	5/5:60	10/7:30,27	5/5:53	5/7:21,20	5/7:57,38	5/7:17,15	5/5:70	5/7:26,19	5/5:76	7/5:26,25	5/5:63	10/5:20,19	5/7:17,14	5/7:33,24	5/7:26,25	5/5:59	5/5:82	7/10:53,42	10/7:52,34	7/5:15,11	10/7:17,13	10/7:26,17	5/5:79
rh_chr14_1714481	1(0.33);6(0.26);16(0.25);2(0.16);	./.:0	1/16:18,11	2/6:20,18	1/16:17,8	1/16:27,17	16/1:20,17	2/16:27,24	16/1:29,28	16/6:19,17	6/1:35,27	2/6:30,24	1/6:26,22	16/6:15,7	16/1:18,15	2/6:21,18	6/1:25,21	1/16:15,13	2/6:40,29	2/16:28,17	6/2:24,21	16/1:29,23	16/1:42,28	16/16:43	2/6:24,19	16/6:16,10	1/6:27,14	1/16:17,10	1/16:11,11	1/16:18,13	1/16:28,26	6/1:17,14	6/1:30,26	16/1:14,13	6/1:32,25	2/16:15,8	16/1:20,17	1/2:18,9	1/16:9,7	16/1:15,13	1/6:28,14	2/6:17,16	1/6:32,23	16/2:41,30	2/16:27,22	16/1:24,20	2/16:12,9	2/16:27,20	1/16:23,23
rh_chr14_17379596	1(0.56);2(0.27);322(0.17);	./.:0	2/1:15,8	2/1:18,17	1/2:16,14	1/2:26,10	322/2:14,8	2/322:13,10	1/2:15,11	2/1:16,12	2/1:16,15	1/322:9,3	1/2:19,15	1/2:16,14	1/2:13,12	1/1:23	1/1:32	2/1:8,6	1/1:27	322/2:7,5	1/1:36	1/2:18,17	1/2:19,17	2/1:13,9	322/1:15,11	2/1:10,5	1/1:36	2/322:9,8	1/1:14	1/2:11,9	2/1:21,15	2/1:10,7	1/1:26	1/2:13,6	1/1:29	2/1:17,3	1/1:14	322/1:7,6	2/1:9,5	1/2:14,11	2/1:12,8	1/1:25	1/1:34	2/322:16,10	322/2:21,14	1/2:11,5	2/322:10,8	2/1:17,10	1/1:26
rh_chr14_17450562	1(0.99);2(0.01);	./.:0	1/1:34	1/1:71	1/1:45	1/1:53	1/1:42	1/1:51	1/1:74	1/1:58	1/1:55	1/1:51	1/1:49	1/1:26	1/1:50	1/1:35	1/1:49	1/1:37	1/1:54	1/1:69	1/1:63	1/1:67	1/1:56	1/1:30	1/1:76	1/1:27	1/1:56	1/1:39	1/1:49	1/1:41	1/1:73	1/1:41	1/1:63	1/1:41	1/1:70	1/1:42	1/1:37	1/1:25	1/1:22	1/1:45	1/1:40	1/1:50	1/1:70	1/1:54	1/1:62	1/1:40	1/1:37	1/1:50	1/1:51
rh_chr14_17873209	5(0.56);1(0.28);4(0.16);	./.:0	1/5:19,19	5/1:41,25	5/1:18,8	1/5:40,20	1/4:24,19	1/4:19,18	1/5:35,35	5/1:29,16	5/1:36,31	4/5:19,18	5/1:20,16	5/1:19,17	1/5:16,15	5/5:30	5/5:58	1/5:22,16	5/5:63	4/1:42,27	5/5:50	5/1:56,31	5/1:55,43	1/5:17,12	5/4:21,21	5/1:22,13	5/5:56	1/4:20,17	5/5:23	1/5:16,15	1/5:40,38	5/1:22,15	5/5:47	5/1:17,8	5/5:69	5/1:15,11	5/5:48	5/4:16,15	5/1:14,10	1/5:16,15	5/1:22,17	5/5:34	5/5:74	4/1:36,34	4/1:39,25	1/5:18,11	1/4:12,9	1/5:24,22	5/5:37
rh_chr14_17999822	1(0.65);5(0.33);2(0.02);	./.:0	1/1:2	1/1:4	1/1:5	1/1:3	1/1:1	./.:0	1/1:4	1/5:2,1	1/1:7	./.:0	1/1:9	5/1:4,3	1/1:6	1/5:1,1	5/1:4,1	1/1:2	./.:0	1/1:3	5/1:3,1	1/1:5	1/1:10	5/5:1	5/5:1	5/1:3,1	./.:0	1/1:2	5/5:1	1/1:4	1/1:5	1/1:2	1/1:3	1/1:2	1/1:2	1/1:2	5/5:2	./.:0	1/1:1	1/1:3	1/1:2	./.:0	1/5:3,2	1/1:1	1/1:3	1/1:2	1/1:2	1/1:2	1/5:1,1
rh_chr14_1806350	2(0.31);5(0.27);1(0.26);7(0.16);	./.:0	1/2:4,3	7/5:15,9	1/2:8,4	1/1:9	1/2:7,7	7/1:16,9	2/1:11,8	5/1:6,5	2/5:17,12	5/7:9,8	2/5:7,6	5/1:13,8	1/2:9,4	7/5:7,5	5/2:12,8	2/1:6,4	7/5:7,3	1/7:11,8	7/5:7,1	1/2:14,5	1/2:15,11	1/1:12	5/7:9,9	1/5:9,5	2/5:5,4	1/2:9,4	1/2:7,2	2/1:5,2	1/2:9,9	5/2:6,2	2/5:8,7	1/2:6,6	5/5:6	1/7:5,2	2/1:6,4	7/2:7,6	1/2:4,4	1/2:6,3	2/5:9,6	7/5:5,4	5/2:7,6	1/7:12,8	7/1:7,4	2/1:5,1	1/1:12	1/7:8,8	2/1:8,6
rh_chr14_18215931	1(0.71);620(0.27);12(0.01);10(0.01);	./.:0	1/1:3	1/1:8	1/1:5	1/1:6	620/1:3,1	1/620:6,4	1/1:6	1/1:1	1/12:6,1	620/620:3	1/1:9	1/1:1	1/1:11	1/1:3	1/1:3	1/1:1	1/1:1	620/620:3	1/1:5	1/1:9	1/1:6	1/1:2	620/620:3	1/1:1	1/1:2	620/1:5,1	1/1:3	1/1:4	1/1:4	1/1:6	1/1:4	1/1:3	1/1:5	1/1:5	./.:0	1/1:1	1/1:5	1/1:11	1/1:5	./.:0	1/1:8	1/620:4,2	1/620:5,1	1/1:2	1/620:2,2	1/1:12	1/1:4
rh_chr14_18508828	1(0.51);2(0.24);13(0.17);227(0.03);14(0.03);48(0.01);	./.:0	1/2:4,3	1/2:30,18	2/1:7,3	1/2:28,23	13/13:8	13/2:26,25	2/1:35,30	1/48:7,3	2/1:20,17	1/13:6,5	1/14:11,3	1/2:4,4	2/1:8,4	1/227:5,1	1/1:37	2/1:7,6	1/1:44	2/13:26,18	1/1:49	1/2:23,21	2/1:34,27	1/2:4,3	13/1:19,16	1/2:5,3	1/1:30	2/13:6,3	1/14:11,3	1/2:6,4	2/1:28,24	1/2:11,3	1/1:51	1/2:4,3	1/1:31	1/2:5,4	1/1:43	13/13:3	1/1:9	14/2:4,3	2/1:9,3	1/227:8,3	1/1:52	2/13:30,25	13/2:16,14	2/1:7,3	13/13:6	1/2:18,16	1/1:38
rh_chr14_18776215	1(0.82);304(0.16);3(0.01);	./.:0	1/1:76	1/1:118	1/1:75	1/1:136	304/1:59,34	304/1:63,62	1/1:165	1/1:103	1/1:174	304/1:55,47	1/1:103	1/1:89	1/1:100	1/1:68	1/1:149	1/1:76	1/1:132	304/1:87,62	1/1:132	1/1:154	1/1:262	1/1:94	304/1:68,60	1/1:87	1/1:93	304/1:43,43	1/1:72	1/1:73	1/1:125	1/1:75	1/1:121	1/1:70	1/1:103	1/1:62	1/1:77	304/1:44,25	1/1:43	1/1:75	1/1:64	1/1:81	1/1:171	1/304:74,62	304/1:68,43	1/1:73	304/1:49,44	1/1:152	1/1:90
rh_chr14_18868775	3(0.31);4(0.31);1(0.30);8(0.09);	./.:0	3/3:1	4/3:1,1	3/3:1	4/3:3,1	./.:0	4/4:2	4/4:3	1/4:3,1	./.:0	./.:0	4/4:1	./.:0	4/4:1	3/3:1	./.:0	4/4:3	./.:0	./.:0	1/3:2,2	4/1:2,1	./.:0	./.:0	8/8:1	./.:0	3/3:1	./.:0	1/3:3,1	./.:0	4/4:1	./.:0	3/3:1	4/4:1	./.:0	1/3:1,1	3/3:2	8/3:1,1	3/4:2,1	3/3:1	4/3:1,1	3/1:2,1	3/3:1	4/4:2	4/4:1	4/4:2	./.:0	./.:0	3/3:3
rh_chr14_19103240	7(0.37);1(0.32);4(0.30);100001(0.01);	./.:0	7/7:1	1/1:1	1/1:1	1/7:2,1	./.:0	1/1:2	1/1:1	4/4:1	1/1:1	4/4:1	./.:0	4/4:2	7/7:1	7/7:1	4/7:2,1	7/7:1	./.:0	1/1:2	7/7:2	./.:0	7/1:2,1	1/1:1	./.:0	./.:0	4/4:1	./.:0	./.:0	./.:0	1/1:2	./.:0	7/7:3	./.:0	7/7:1	./.:0	7/7:2	7/7:3	./.:0	7/1:2,1	7/7:1	7/4:1,1	7/4:1,1	1/1:1	1/1:2	./.:0	./.:0	./.:0	./.:0
rh_chr14_19325226	1(0.97);3(0.01);2(0.01);	./.:0	1/1:19	1/1:19	1/1:22	1/1:22	./.:0	./.:0	1/1:25	./.:0	1/1:25	./.:0	1/1:17	./.:0	1/1:20	1/1:10	1/1:26	1/1:16	1/1:20	./.:0	1/1:28	1/1:30	1/1:45	./.:0	./.:0	./.:0	1/1:22	./.:0	1/1:15	1/1:23	1/1:22	1/1:13	1/1:22	1/1:11	1/1:19	1/1:15	1/1:14	1/1:11	1/1:12	1/1:12	1/1:20	1/1:12	1/1:26	1/1:1	./.:0	1/1:21	./.:0	1/1:23	1/1:11
rh_chr14_19429359	1(0.53);8(0.31);4(0.16);	./.:0	8/1:8,4	8/1:8,6	1/8:6,5	8/1:6,5	4/4:3	4/1:5,3	8/1:9,2	1/1:11	8/1:9,6	1/4:2,2	8/1:9,7	1/1:11	8/8:8	1/8:4,3	8/1:11,4	8/1:5,2	1/8:12,7	4/1:6,4	1/1:11	1/8:6,5	8/1:7,5	1/1:7	4/1:4,2	1/1:10	8/1:6,3	4/1:7,6	8/1:4,2	8/1:9,5	8/1:6,2	1/8:4,2	1/8:6,4	1/8:3,3	8/1:8,3	8/1:3,1	1/8:4,1	4/8:6,4	8/1:7,2	1/8:7,7	1/8:5,3	1/8:4,3	8/1:10,8	4/1:10,9	1/4:5,5	1/8:2,2	4/1:2,1	1/1:7	1/8:5,5
rh_chr14_19587909	1(0.69);3(0.29);5(0.01);	./.:0	1/1:2	1/1:3	./.:0	1/1:3	1/1:1	1/1:4	1/1:2	3/1:1,1	./.:0	3/3:2	1/1:2	./.:0	./.:0	3/3:1	1/1:2	1/1:5	3/3:1	1/1:3	3/1:5,2	1/1:2	1/1:1	3/3:1	3/3:4	./.:0	1/1:1	1/1:2	./.:0	./.:0	1/1:3	./.:0	3/3:1	1/1:1	1/3:4,3	3/3:1	3/1:1,1	1/1:2	1/1:10	1/1:1	1/1:3	3/1:2,2	./.:0	1/1:2	1/1:2	1/1:6	./.:0	./.:0	3/1:3,2
rh_chr14_19715337	11(0.39);5(0.36);7(0.24);3(0.02);	./.:0	5/5:1	11/5:2,1	5/5:2	5/5:2	7/5:2,1	5/5:2	5/5:1	5/5:5	5/11:2,2	./.:0	5/11:2,1	5/5:1	./.:0	./.:0	11/11:1	5/11:1,1	11/11:1	5/7:4,1	11/11:2	5/11:1,1	11/5:3,1	5/5:2	7/7:1	5/5:1	11/11:2	7/5:2,1	11/11:1	5/5:1	5/11:2,1	11/5:2,1	11/11:2	5/5:1	./.:0	11/11:2	11/11:1	11/11:2	./.:0	11/5:3,2	5/5:1	./.:0	11/11:2	5/7:2,1	7/5:4,1	11/11:1	./.:0	5/11:3,2	11/11:2
rh_chr14_20102426	1(0.47);2(0.27);3(0.26);	./.:0	2/1:15,12	2/1:23,13	1/2:17,10	2/1:24,19	1/2:19,6	1/2:23,20	1/2:24,23	3/2:19,12	1/2:37,26	3/1:10,8	1/2:18,15	2/3:23,19	2/1:17,12	3/1:12,9	1/3:40,26	2/1:6,6	1/3:31,23	2/1:23,20	3/1:24,16	2/1:30,23	2/1:35,35	3/2:15,12	3/1:21,19	3/2:10,7	1/3:24,21	1/2:11,8	2/1:12,7	1/2:17,13	1/2:22,16	2/1:10,9	3/1:22,22	2/1:12,10	3/1:24,22	3/1:15,12	1/3:20,18	1/1:24	1/2:13,10	1/2:15,12	1/2:18,12	1/3:13,8	3/1:30,25	2/1:34,29	1/2:20,14	2/1:10,6	2/1:12,7	1/2:30,16	1/3:32,16
rh_chr14_20174098	9(0.30);1(0.29);3(0.25);26(0.16);	./.:0	1/9:13,10	1/9:22,19	9/1:21,9	9/1:18,11	1/26:11,4	26/1:15,13	1/9:25,24	3/1:12,10	1/9:17,14	3/26:11,7	1/9:20,17	1/3:14,12	1/9:12,11	9/3:6,3	9/3:10,9	1/9:12,10	9/3:9,7	1/26:17,15	9/3:13,12	9/1:12,11	9/1:23,18	3/1:12,7	26/3:10,7	1/3:10,7	3/9:10,8	1/26:11,8	9/1:13,12	1/9:11,8	1/9:13,10	1/9:8,5	9/3:13,10	9/1:13,8	3/9:11,8	9/3:12,9	9/3:10,9	9/26:7,4	1/9:8,4	1/9:19,15	1/9:7,6	3/9:10,10	9/3:23,16	1/26:15,6	26/1:19,17	1/9:9,5	1/26:14,5	1/9:12,9	9/3:17,11
rh_chr14_2055250	1(0.41);3(0.31);4(0.27);	./.:0	3/1:3,1	4/1:9,5	3/1:2,2	1/3:4,1	1/3:3,1	1/1:20	1/1:4	4/1:4,1	3/3:2	4/1:2,1	3/3:1	1/1:1	1/4:1,1	1/4:5,3	./.:0	3/1:7,7	1/1:2	1/1:8	1/4:5,2	1/3:3,2	./.:0	1/1:1	1/4:9,6	./.:0	3/4:8,1	1/1:3	3/3:3	3/3:1	3/1:5,2	3/3:1	4/3:10,6	1/1:4	4/3:4,1	1/1:3	3/1:3,3	1/1:2	3/1:7,6	3/1:3,2	1/3:7,2	1/4:8,4	4/4:1	1/1:7	1/1:10	3/1:5,4	1/1:1	./.:0	3/1:10,5
rh_chr14_20629301	1(0.60);6(0.21);7(0.19);	./.:0	1/7:2,1	1/7:4,1	1/1:1	./.:0	./.:0	1/1:8	1/1:1	1/1:2	./.:0	./.:0	./.:0	./.:0	./.:0	1/6:3,1	./.:0	7/1:2,1	7/7:1	1/1:2	1/6:5,1	1/1:1	./.:0	./.:0	6/1:1,1	./.:0	./.:0	1/1:1	1/1:1	./.:0	1/1:5	./.:0	6/1:1,1	./.:0	7/1:2,2	./.:0	./.:0	./.:0	7/1:1,1	./.:0	1/1:3	1/6:4,1	./.:0	1/1:2	./.:0	7/7:1	./.:0	./.:0	6/6:3
rh_chr14_20733951	1(0.67);6(0.33);	./.:0	6/1:6,5	6/1:9,8	6/1:10,2	1/6:7,7	1/1:4	1/1:4	1/6:10,10	1/1:8	1/6:6,5	1/1:3	6/1:8,6	1/1:13	1/6:4,4	1/6:3,3	6/1:11,3	6/1:3,2	6/1:9,8	1/1:2	6/1:7,4	1/6:5,5	1/6:8,8	1/1:9	1/1:6	1/1:7	6/1:5,1	1/1:6	6/1:6,4	6/1:6,5	6/1:6,5	1/6:4,2	6/1:6,4	1/6:6,1	1/6:6,6	1/6:3,2	6/1:12,3	6/6:8	1/6:4,3	1/6:5,3	1/6:5,4	1/6:4,3	6/1:8,5	1/1:4	1/1:5	1/6:6,2	1/1:8	6/1:11,6	6/1:4,2
rh_chr14_20859566	1(0.57);3(0.24);100001(0.18);	./.:0	3/3:1	1/1:3	./.:0	./.:0	100001/100001:1	100001/3:16,9	./.:0	./.:0	1/1:1	./.:0	./.:0	./.:0	1/1:1	1/1:5	./.:0	1/3:3,2	./.:0	./.:0	1/1:9	1/1:1	./.:0	./.:0	1/100001:3,2	./.:0	1/1:2	./.:0	./.:0	./.:0	1/1:1	./.:0	1/1:1	./.:0	1/1:2	1/1:1	1/1:2	./.:0	1/3:2,2	1/1:1	1/3:2,1	1/1:4	./.:0	100001/100001:1	3/100001:2,1	1/3:2,2	3/3:1	./.:0	1/1:11
rh_chr14_21019303	1(0.99);2(0.01);	./.:0	1/1:22	1/1:16	1/1:16	1/1:26	1/1:33	1/1:39	1/1:21	1/1:32	1/1:19	1/1:53	1/1:22	1/1:41	1/1:17	1/1:13	1/1:16	1/1:11	1/1:30	1/1:40	1/1:25	1/1:24	1/1:19	1/1:30	1/1:40	1/1:20	1/1:17	1/1:35	1/1:17	1/1:23	1/1:13	1/1:18	1/1:20	1/1:17	1/1:18	1/1:14	1/1:19	1/1:20	1/1:14	1/1:14	1/1:18	1/1:13	1/1:29	1/1:42	1/1:37	1/1:13	1/1:24	1/1:13	1/1:29
rh_chr14_21080144	1(0.99);2(0.01);	./.:0	1/1:163	1/1:235	1/1:151	1/1:259	1/1:77	1/1:127	1/1:352	1/1:196	1/1:314	1/1:107	1/1:223	1/1:176	1/1:190	1/1:170	1/1:287	1/1:127	1/1:289	1/1:150	1/1:246	1/1:260	1/1:407	1/1:209	1/1:136	1/1:152	1/1:202	1/1:81	1/1:164	1/1:190	1/1:257	1/1:164	1/1:228	1/1:145	1/1:246	1/1:138	1/1:187	1/1:67	1/1:121	1/1:176	1/1:176	1/1:144	1/1:315	1/1:112	1/1:121	1/1:170	1/1:96	1/1:280	1/1:185
rh_chr14_21323785	1(0.30);4(0.28);2(0.26);10(0.16);	./.:0	4/1:19,11	4/1:24,11	4/1:27,6	4/1:34,10	4/10:16,13	4/10:30,13	4/1:30,12	4/2:17,14	4/1:32,21	2/10:25,9	4/1:15,6	4/2:20,18	4/1:28,11	2/1:13,9	1/2:12,10	4/1:10,5	2/1:21,11	4/10:31,9	2/1:25,6	4/1:31,13	4/1:36,11	2/4:20,12	2/10:27,5	4/2:13,11	2/1:20,11	4/10:18,9	4/1:17,7	1/4:13,12	4/1:20,20	4/1:22,6	2/1:31,7	4/1:13,8	2/1:16,10	2/1:14,9	2/1:15,7	10/1:10,6	4/1:5,4	4/1:26,10	4/1:18,12	2/1:15,9	2/1:29,14	4/10:31,12	4/10:23,11	4/1:15,8	4/10:23,11	4/1:27,22	2/1:16,6
rh_chr14_21577640	1(0.44);5(0.32);2(0.24);	./.:0	2/2:1	./.:0	2/5:3,2	2/2:1	1/1:19	./.:0	2/5:7,2	1/1:14	2/5:5,5	5/5:2	2/2:2	1/5:10,2	2/5:2,1	1/1:10	1/2:6,3	5/5:1	1/1:13	5/5:1	1/1:6	5/5:1	2/5:4,4	1/5:14,2	1/1:10	1/1:13	1/1:7	5/5:3	2/5:1,1	5/5:4	2/2:1	2/5:3,2	1/1:6	5/2:3,2	1/2:12,3	1/1:12	1/2:12,2	2/2:1	./.:0	5/2:4,3	5/5:1	1/1:14	1/2:11,2	5/5:2	5/5:1	./.:0	5/5:1	5/5:3	1/1:10
rh_chr14_21740224	2(0.54);1(0.28);11(0.17);5(0.02);	./.:0	1/2:15,6	2/1:43,28	1/2:18,15	2/1:37,32	11/2:18,16	1/11:22,21	1/2:38,34	1/2:12,10	2/1:33,26	11/1:19,16	2/1:20,16	2/1:21,13	1/2:20,16	2/5:23,3	2/2:58	1/2:15,6	2/2:53	11/1:31,18	2/2:37	1/2:37,25	2/1:42,31	2/1:22,19	2/11:33,30	2/1:16,9	2/2:55	11/1:25,12	2/1:21,13	1/2:25,17	2/1:50,23	2/1:21,15	2/2:45	1/2:19,13	2/2:45	2/2:35	2/2:41	11/2:14,8	2/1:10,8	1/2:29,24	2/1:17,16	2/2:32	2/2:75	1/11:24,21	1/11:28,25	1/2:16,10	1/11:26,16	2/1:31,23	2/2:41
rh_chr14_21821143	3(0.55);1(0.28);4(0.17);	./.:0	3/1:11,11	1/3:22,16	3/1:15,13	3/1:29,25	3/4:14,14	4/1:28,26	3/1:26,20	3/1:19,8	1/3:16,10	1/4:16,15	3/1:22,7	3/1:13,9	3/1:17,12	3/3:26	3/3:36	1/3:15,9	3/3:43	4/1:32,20	3/3:42	3/1:20,15	1/3:33,18	3/1:15,12	4/3:23,19	3/1:10,6	3/3:30	1/4:15,11	3/1:11,11	1/3:11,9	1/3:29,22	3/1:17,9	3/3:39	3/1:14,12	3/3:29	3/3:25	3/3:32	3/4:16,16	3/1:10,10	3/1:10,10	3/1:11,9	3/3:28	3/3:51	4/1:28,24	4/1:24,14	1/3:10,9	4/1:13,13	3/1:31,15	3/3:47
rh_chr14_21885849	3(0.31);37(0.28);4(0.25);56(0.17);	./.:0	37/3:10,5	37/3:7,5	37/3:7,5	3/37:11,7	56/4:5,4	56/37:12,10	3/37:17,17	4/37:7,4	3/37:17,15	37/56:9,6	37/3:8,7	4/37:11,9	37/3:11,8	3/3:3	4/3:22,19	37/3:8,3	3/4:12,5	37/56:14,8	3/4:9,8	3/37:13,11	37/3:13,12	4/37:7,3	4/56:8,8	37/4:8,4	3/4:13,6	56/37:8,3	37/3:7,4	3/37:7,4	3/37:22,13	37/3:6,2	3/4:7,7	3/37:10,4	3/4:10,7	4/3:5,3	4/3:9,4	3/56:4,2	3/37:5,4	37/3:8,5	3/37:8,8	3/4:8,5	3/4:21,13	56/37:9,8	56/37:6,2	37/3:8,6	56/37:4,2	3/37:12,11	3/4:19,5
rh_chr14_22118159	1(0.80);293(0.17);100001(0.03);	./.:0	1/1:3	1/1:19	1/1:2	1/1:6	293/1:4,1	1/293:26,25	1/1:4	1/1:4	1/1:4	293/293:1	1/1:2	./.:0	1/1:2	1/1:25	1/1:1	1/1:19	1/1:5	293/1:6,1	1/1:38	1/1:13	./.:0	./.:0	293/1:5,4	./.:0	1/1:6	293/1:2,1	1/1:9	./.:0	1/1:9	1/1:2	1/1:12	1/1:2	1/1:4	1/100001:9,1	1/1:11	293/1:2,1	1/1:14	1/1:9	1/1:14	1/1:16	1/1:3	1/293:13,5	1/293:11,8	1/1:17	293/1:1,1	1/1:1	1/1:40
rh_chr14_22405745	1(0.82);193(0.16);100001(0.02);	./.:0	1/1:32	1/1:47	1/1:31	1/1:54	1/193:26,21	1/193:29,17	1/1:51	1/1:42	1/1:65	193/1:31,27	1/1:39	1/1:30	1/1:41	1/1:34	1/1:48	1/1:30	1/1:44	1/193:31,27	1/1:37	1/1:47	1/1:73	1/1:30	193/1:27,25	1/1:34	1/1:43	193/1:20,15	1/1:20	1/1:36	1/1:49	1/1:37	1/1:41	1/1:36	1/1:58	1/1:24	1/1:34	193/1:15,11	1/100001:14,3	1/1:28	1/1:34	1/1:30	1/1:59	193/1:27,21	1/193:23,21	1/1:46	193/1:20,18	1/1:45	1/1:41
rh_chr14_22568886	1(1.00);	./.:0	1/1:48	1/1:162	1/1:45	1/1:216	1/1:59	1/1:182	1/1:198	1/1:70	1/1:273	1/1:64	1/1:63	1/1:60	1/1:63	1/1:49	1/1:211	1/1:28	1/1:201	1/1:170	1/1:151	1/1:178	1/1:330	1/1:55	1/1:169	1/1:55	1/1:146	1/1:55	1/1:40	1/1:45	1/1:185	1/1:52	1/1:153	1/1:36	1/1:187	1/1:40	1/1:122	1/1:41	1/1:30	1/1:46	1/1:64	1/1:58	1/1:215	1/1:187	1/1:139	1/1:48	1/1:38	1/1:208	1/1:148
rh_chr14_22696262	6(0.31);2(0.30);20(0.27);1(0.12);	./.:0	2/6:2,2	6/2:6,4	6/2:3,2	2/2:2	20/20:4	6/1:4,2	2/6:3,1	20/6:4,2	6/2:5,3	6/1:3,1	6/6:2	20/6:2,2	2/6:9,5	20/2:7,4	2/20:12,10	6/2:7,4	20/2:14,8	6/1:8,3	2/20:16,12	6/2:26,20	6/2:13,10	6/6:18	20/1:6,1	6/20:2,1	20/2:7,4	6/1:9,2	6/2:13,7	6/2:4,2	6/2:25,10	2/6:5,4	20/2:20,8	6/2:12,2	6/2:16,13	2/20:13,11	20/2:3,2	2/1:2,1	6/2:3,2	2/6:4,4	2/6:5,5	20/2:9,6	20/1:16,7	6/1:21,4	6/1:10,2	6/2:9,6	20/1:8,1	2/6:10,9	20/2:6,4
rh_chr14_22889555	1(0.87);10(0.13);	./.:0	1/1:5	1/1:21	1/1:2	1/1:2	1/1:1	1/1:6	1/1:2	1/1:8	./.:0	10/10:2	1/1:4	./.:0	1/1:3	1/1:24	./.:0	1/1:17	1/1:3	./.:0	1/1:31	1/1:7	./.:0	./.:0	1/10:11,3	./.:0	1/1:9	1/10:1,1	1/1:6	1/1:1	1/1:10	1/1:2	1/1:12	1/1:2	1/1:5	1/1:9	1/1:19	1/10:4,1	1/1:28	1/1:2	1/1:14	1/1:33	1/1:1	10/1:6,2	10/1:2,1	1/1:13	./.:0	./.:0	1/1:42
rh_chr14_22993902	1(0.72);2(0.28);	./.:0	2/1:16,9	1/2:25,23	2/1:12,9	1/2:21,19	1/1:23	1/2:25,18	1/2:32,21	1/2:10,7	2/1:38,22	2/1:14,9	2/1:13,11	1/2:12,9	2/1:12,8	1/1:25	1/1:47	2/1:8,4	1/1:49	2/1:22,19	1/1:38	2/1:25,20	1/2:45,35	2/2:28	1/1:43	2/1:9,7	1/1:44	2/1:12,8	2/1:12,7	1/2:11,8	2/1:29,20	2/1:10,10	1/1:35	2/1:12,11	1/2:27,21	1/1:10	1/1:30	1/1:15	1/2:5,2	1/2:12,10	2/1:12,12	1/1:15	1/1:50	1/2:30,26	2/1:20,19	1/2:9,8	1/1:17	1/2:26,21	1/1:52
rh_chr14_23056941	2(0.60);10(0.38);4(0.03);	./.:0	2/2:18	2/2:12	2/2:23	2/2:29	10/10:29	10/2:32,22	2/2:24	2/2:15	2/2:44	10/2:20,18	2/2:17	2/2:19	2/2:8	./.:0	./.:0	2/2:9	./.:0	10/2:37,11	./.:0	2/2:14	2/2:43	2/2:32	10/10:23	2/2:18	2/2:1	10/2:19,13	2/2:15	2/2:21	2/2:17	2/2:14	./.:0	2/2:14	2/2:14	./.:0	2/2:17	10/10:14	2/2:4	2/2:15	2/2:14	./.:0	10/10:48	10/2:29,24	10/2:36,17	2/2:11	10/10:11	2/2:24	./.:0
rh_chr14_23135090	4(0.71);12(0.27);2(0.02);	./.:0	12/4:22,20	4/12:29,27	4/12:13,12	4/12:25,20	4/4:41	12/4:31,17	12/4:33,30	4/12:23,18	4/12:27,14	12/4:27,17	4/12:29,24	4/12:13,7	4/12:20,20	4/4:46	4/4:34	4/12:18,15	4/4:47	12/4:27,20	4/4:42	4/12:36,25	4/12:33,20	12/12:24	4/4:41	4/12:9,9	4/4:37	4/12:19,17	12/4:21,14	4/12:23,19	12/4:30,22	12/4:12,11	4/4:60	4/12:19,17	12/4:22,15	4/4:35	12/4:24,19	4/4:40	4/12:9,5	4/12:22,15	4/12:32,22	4/4:33	4/4:47	4/12:35,18	4/12:25,24	12/4:17,11	4/4:29	4/12:21,16	4/4:41
rh_chr14_23255429	8(0.56);1(0.29);38(0.13);100020(0.01);	./.:0	./.:0	8/8:9	./.:0	8/100020:5,1	./.:0	8/38:4,3	8/8:7	./.:0	8/8:2	./.:0	./.:0	./.:0	./.:0	./.:0	1/8:8,6	./.:0	1/8:7,2	8/38:5,2	8/8:11	8/8:3	8/8:10	./.:0	1/8:7,1	./.:0	1/8:3,2	./.:0	./.:0	./.:0	8/8:12	./.:0	8/1:2,1	./.:0	8/38:4,1	./.:0	8/8:2	./.:0	./.:0	./.:0	./.:0	./.:0	1/38:7,3	8/8:1	38/8:5,3	./.:0	./.:0	8/8:4	8/1:4,2
rh_chr14_23376067	1(0.54);2(0.28);100001(0.17);	./.:0	2/1:12,12	1/2:13,3	2/1:16,10	1/2:19,8	1/100001:15,13	100001/2:15,11	2/1:10,9	1/2:8,7	2/1:19,7	100001/2:20,15	2/1:14,9	2/1:10,6	2/1:12,6	1/2:7,4	1/1:31	1/2:11,8	1/1:21	100001/2:7,6	2/1:14,9	1/2:8,4	2/1:20,8	2/2:25	100001/1:12,10	1/2:17,15	1/1:15	100001/2:13,7	1/2:6,4	2/1:11,10	2/1:16,16	2/1:8,7	1/1:24	2/1:5,4	1/2:15,6	1/1:20	2/1:13,7	100001/1:13,8	1/2:6,3	2/1:6,4	2/1:11,11	1/1:16	100001/1:17,14	2/100001:17,14	2/100001:13,4	1/2:12,6	1/100001:10,4	1/2:10,9	1/1:16
rh_chr14_23452906	1(0.53);2(0.44);6(0.01);11(0.01);	./.:0	./.:0	2/2:2	2/2:1	./.:0	1/1:1	1/2:4,1	./.:0	2/2:4	./.:0	2/1:1,1	./.:0	./.:0	./.:0	2/2:4	./.:0	2/2:2	./.:0	./.:0	2/2:3	2/2:1	./.:0	./.:0	1/1:1	./.:0	./.:0	2/1:2,1	./.:0	./.:0	./.:0	./.:0	1/1:2	./.:0	2/2:1	1/1:1	./.:0	./.:0	2/2:4	2/2:2	./.:0	1/1:3	./.:0	1/1:4	2/2:1	2/2:3	1/1:2	./.:0	1/1:1
rh_chr14_23566639	5(0.27);9(0.19);13(0.19);1(0.18);4(0.08);7(0.04);17(0.01);70(0.01);2(0.01);	./.:0	4/1:1,1	1/13:3,1	./.:0	./.:0	9/5:3,1	9/9:2	./.:0	./.:0	./.:0	9/1:2,1	./.:0	./.:0	13/1:1,1	1/13:3,1	5/5:1	1/1:1	13/4:1,1	9/1:1,1	1/13:2,1	./.:0	./.:0	./.:0	9/5:2,1	./.:0	13/5:1,1	9/9:2	13/7:1,1	./.:0	1/1:1	13/13:1	13/4:1,1	7/7:1	13/4:1,1	./.:0	70/13:2,1	4/4:1	13/4:2,1	13/4:1,1	13/4:2,2	13/5:1,1	5/5:1	9/1:1,1	9/1:4,3	1/13:2,1	./.:0	./.:0	5/4:3,2
rh_chr14_23657569	1(0.43);3(0.29);5(0.28);	./.:0	1/5:1,1	1/5:4,3	5/5:2	./.:0	./.:0	1/1:22	5/5:1	3/3:1	./.:0	1/1:2	./.:0	./.:0	1/1:2	1/5:6,4	./.:0	1/5:8,7	3/1:1,1	1/1:2	1/5:7,6	./.:0	5/5:1	1/1:1	3/1:2,1	./.:0	1/1:1	1/1:2	1/1:3	5/5:2	1/1:1	./.:0	3/5:3,3	1/1:1	1/5:1,1	5/5:1	5/5:1	1/1:1	1/5:12,12	5/5:1	1/5:4,2	5/3:6,3	./.:0	1/3:8,2	1/1:7	1/5:4,4	./.:0	./.:0	3/5:9,9
rh_chr14_23928157	1(0.71);100004(0.07);100002(0.07);100008(0.06);100003(0.03);72(0.02);100017(0.02);59(0.02);100024(0.02);	./.:0	./.:0	./.:0	./.:0	./.:0	./.:0	./.:0	./.:0	./.:0	./.:0	100003/100003:1	./.:0	./.:0	./.:0	./.:0	./.:0	100008/100008:1	./.:0	./.:0	./.:0	./.:0	./.:0	./.:0	./.:0	./.:0	./.:0	./.:0	./.:0	100004/100004:1	./.:0	./.:0	./.:0	./.:0	./.:0	./.:0	./.:0	./.:0	./.:0	./.:0	./.:0	./.:0	./.:0	./.:0	./.:0	./.:0	./.:0	./.:0	1/1:1
rh_chr14_24137881	2(0.30);4(0.23);13(0.16);5(0.15);1(0.06);10(0.03);8(0.03);25(0.03);21(0.01);	./.:0	./.:0	./.:0	./.:0	4/4:1	./.:0	./.:0	4/2:5,2	./.:0	2/4:4,1	13/13:1	2/2:2	./.:0	2/2:1	2/2:1	5/1:1,1	./.:0	5/10:1,1	./.:0	2/2:1	2/13:1,1	2/2:2	2/2:2	./.:0	8/8:1	4/4:2	2/2:1	2/2:1	2/2:1	2/4:4,2	4/1:2,1	10/4:2,1	2/2:3	2/2:1	5/5:2	2/2:1	4/4:1	./.:0	./.:0	./.:0	./.:0	13/13:3	13/2:2,1	13/13:2	./.:0	13/13:3	2/4:2,1	5/5:1
rh_chr14_24366988	1(0.74);19(0.19);22(0.01);17(0.01);75(0.01);23(0.01);4(0.01);84(0.01);	./.:0	./.:0	./.:0	./.:0	./.:0	./.:0	19/19:2	./.:0	1/1:1	./.:0	./.:0	./.:0	./.:0	1/1:1	1/1:1	./.:0	1/1:2	./.:0	./.:0	1/1:2	./.:0	./.:0	./.:0	./.:0	./.:0	./.:0	./.:0	./.:0	./.:0	./.:0	./.:0	./.:0	./.:0	./.:0	1/1:1	./.:0	./.:0	1/1:3	./.:0	1/1:1	1/1:1	./.:0	./.:0	./.:0	./.:0	./.:0	./.:0	1/1:1
rh_chr14_24462111	1(1.00);	./.:0	1/1:89	1/1:188	1/1:76	1/1:185	1/1:79	1/1:175	1/1:212	1/1:79	1/1:170	1/1:92	1/1:89	1/1:48	1/1:74	1/1:85	1/1:153	1/1:75	1/1:189	1/1:197	1/1:167	1/1:186	1/1:205	1/1:61	1/1:148	1/1:49	1/1:164	1/1:84	1/1:78	1/1:77	1/1:182	1/1:89	1/1:200	1/1:98	1/1:176	1/1:75	1/1:148	1/1:65	1/1:51	1/1:80	1/1:82	1/1:85	1/1:188	1/1:214	1/1:173	1/1:90	1/1:74	1/1:127	1/1:164
rh_chr14_24536812	1(0.78);5(0.21);53(0.01);	./.:0	1/1:6	1/1:4	1/1:4	1/1:7	1/5:5,3	1/5:2,2	1/1:9	1/1:6	1/1:16	./.:0	1/1:6	1/1:7	1/1:5	1/1:5	1/1:10	1/1:5	1/1:14	1/5:4,2	1/1:4	5/5:4	1/1:13	1/1:4	1/5:2,2	1/1:3	1/1:7	1/1:4	1/1:3	1/1:4	1/1:7	1/1:6	1/1:7	1/1:3	1/1:1	1/1:8	1/1:3	1/5:3,3	1/1:4	1/1:7	1/1:4	1/1:3	1/5:8,3	1/5:5,5	1/1:3	1/1:3	1/5:4,4	1/1:7	1/1:7
rh_chr14_24617329	1(0.99);3(0.01);	./.:0	1/1:23	1/1:130	1/1:24	1/1:87	1/1:28	1/1:135	1/1:116	1/1:31	1/1:28	1/1:34	1/1:40	1/1:7	1/1:30	1/1:41	1/1:48	1/1:46	1/1:89	1/1:91	1/1:119	1/1:99	1/1:13	1/1:18	1/1:96	1/1:3	1/1:113	1/1:37	1/1:32	1/1:6	1/1:118	1/1:24	1/1:99	1/1:31	1/1:99	1/1:33	1/1:68	1/1:30	1/1:29	1/1:29	1/1:42	1/1:46	1/1:69	1/1:119	1/1:107	1/1:44	1/1:13	1/1:23	1/1:130
rh_chr14_24753252	1(0.74);2(0.26);	./.:0	./.:0	./.:0	./.:0	./.:0	1/1:1	1/1:4	./.:0	./.:0	./.:0	./.:0	./.:0	./.:0	./.:0	./.:0	./.:0	1/1:2	./.:0	./.:0	2/2:1	./.:0	./.:0	./.:0	./.:0	./.:0	./.:0	./.:0	1/1:1	./.:0	./.:0	./.:0	./.:0	./.:0	./.:0	./.:0	./.:0	1/1:1	1/2:6,1	./.:0	1/1:2	./.:0	./.:0	./.:0	./.:0	1/1:2	./.:0	./.:0	2/1:1,1
rh_chr14_25156315	1(0.66);2(0.33);5(0.02);	./.:0	2/1:3,3	1/2:6,5	1/2:5,4	1/2:10,6	1/1:10	2/2:4	1/2:9,5	1/1:6	2/1:6,3	1/1:2	1/2:12,3	1/1:9	1/2:4,1	2/1:4,3	2/2:5	2/1:4,2	2/1:6,4	1/1:17	2/1:10,6	1/1:11	1/2:10,8	1/1:9	1/1:3	1/1:5	2/1:5,5	2/1:4,3	2/2:5	1/2:4,3	1/2:6,3	1/2:3,1	2/1:6,1	2/1:6,4	1/1:6	2/1:5,2	1/2:4,2	1/2:2,1	2/1:5,2	1/1:6	2/1:4,3	1/2:7,4	1/1:17	1/1:11	1/1:10	2/2:2	1/1:6	1/2:8,6	2/2:2
rh_chr14_25292543	1(0.56);2(0.26);15(0.18);	./.:0	1/1:26	1/1:194	1/1:25	1/1:233	15/2:10,7	1/1:181	1/1:238	1/2:18,18	1/1:335	1/15:20,11	2/1:21,18	1/2:14,12	1/1:22	1/1:28	2/1:139,132	1/1:20	1/2:153,127	15/2:112,100	1/1:184	15/1:140,125	1/1:411	2/1:24,12	15/2:114,96	1/2:17,14	2/1:105,103	1/1:37	1/1:15	1/1:39	1/1:231	1/1:28	2/1:107,99	1/1:21	15/1:86,85	1/2:14,8	1/1:143	1/15:10,9	1/1:12	1/1:25	1/1:22	1/2:10,10	2/15:163,152	1/15:142,114	15/2:105,93	1/1:30	2/15:13,10	1/1:255	2/1:94,84
rh_chr14_25365836	1(0.65);2(0.35);	./.:0	1/1:63	1/1:66	1/1:58	1/1:50	2/2:31	1/1:64	1/1:59	1/2:32,20	1/1:45	1/1:29	1/2:38,38	2/1:22,21	1/1:63	1/1:45	2/1:34,24	1/1:49	2/1:38,33	2/2:50	1/1:71	1/1:23	1/1:62	1/2:23,19	2/2:26	1/2:12,10	2/1:29,21	1/1:55	1/1:49	1/1:43	1/1:69	1/1:50	1/2:40,28	1/1:56	1/1:21	1/2:21,20	1/1:52	1/1:23	1/1:33	1/1:46	1/1:62	1/2:22,22	2/2:32	1/1:26	2/2:27	1/1:52	2/2:18	1/1:47	1/2:38,28
rh_chr14_25499021	1(0.48);2(0.27);3(0.25);	./.:0	1/2:6,5	2/1:22,10	1/2:10,5	2/1:17,11	1/3:5,4	1/2:8,7	1/2:12,11	3/2:6,4	1/2:9,4	1/2:7,4	3/1:9,7	2/3:5,2	2/1:6,5	1/2:8,2	3/1:14,6	1/2:6,2	1/3:10,7	1/3:17,10	1/2:9,9	1/2:20,12	1/2:7,7	3/2:5,4	3/1:14,9	./.:0	1/3:12,7	2/1:7,6	1/2:6,1	1/2:3,2	2/1:9,6	1/2:2,1	1/3:13,12	1/2:4,3	1/2:10,9	3/1:6,4	1/2:6,6	1/1:9	2/1:3,2	1/2:6,4	1/2:11,3	1/3:6,3	3/1:21,8	1/2:12,6	1/3:9,8	1/2:6,6	3/1:3,3	1/2:6,4	3/1:9,6
rh_chr14_25568672	1(0.76);411(0.18);100001(0.04);14(0.01);	./.:0	./.:0	1/1:21	./.:0	1/1:2	./.:0	1/1:11	1/1:1	./.:0	./.:0	./.:0	./.:0	./.:0	./.:0	./.:0	./.:0	./.:0	1/1:3	./.:0	1/1:15	411/411:2	./.:0	./.:0	411/1:3,1	./.:0	1/1:3	./.:0	100001/100001:1	./.:0	1/1:6	./.:0	1/1:11	./.:0	1/1:4	./.:0	1/1:11	./.:0	./.:0	./.:0	./.:0	./.:0	./.:0	411/1:4,2	1/1:5	./.:0	./.:0	1/1:1	1/1:20
rh_chr14_257360	1(0.83);3(0.17);	./.:0	1/1:28	1/3:23,19	1/1:32	1/3:24,22	1/1:32	1/3:26,14	1/1:57	1/1:33	1/1:77	1/3:19,16	1/3:32,19	1/1:41	1/1:44	1/3:10,10	1/1:73	1/1:27	1/3:32,24	3/1:27,23	1/3:22,12	1/1:44	1/1:97	1/1:47	1/3:27,11	1/1:39	1/3:29,18	1/1:31	1/1:21	1/1:39	1/1:52	1/1:18	1/1:39	1/1:30	1/1:51	1/3:18,12	1/1:45	1/3:10,10	1/1:21	3/1:20,18	1/1:26	3/1:16,12	1/1:67	1/3:37,25	1/3:22,17	1/1:31	3/1:17,16	1/3:28,27	1/1:44
rh_chr14_25763085	1(0.78);2(0.20);6(0.02);	./.:0	1/1:9	1/1:16	1/1:11	1/1:15	1/2:4,2	1/1:25	1/1:11	1/1:13	1/6:16,2	1/2:10,6	1/6:14,2	1/1:6	1/6:7,2	1/2:4,3	1/1:12	1/1:8	1/1:19	2/1:9,5	1/1:12	2/1:11,4	1/1:25	1/1:13	1/2:8,6	1/1:5	1/1:25	1/1:13	1/1:9	1/1:9	1/1:20	1/1:16	1/1:8	1/1:9	2/1:10,7	1/1:10	1/1:12	2/1:9,2	1/1:9	1/1:7	1/1:10	1/1:6	2/1:13,10	2/1:12,7	2/2:4	1/1:7	2/1:8,3	1/1:10	1/1:11
rh_chr14_25974508	1(0.55);2(0.26);3(0.19);	./.:0	1/1:13	1/1:21	1/1:21	1/1:15	3/2:13,7	1/1:16	1/1:13	1/2:8,3	1/1:16	3/1:25,11	1/2:12,8	2/1:10,9	1/1:15	3/1:19,7	2/1:8,2	1/1:13	1/2:6,5	3/2:14,9	1/1:10	3/1:23,6	1/1:11	2/1:5,4	3/3:14	1/2:6,3	2/1:6,3	1/1:14	1/1:15	1/1:15	1/1:19	1/1:13	1/2:7,6	1/1:30	3/1:13,6	1/2:6,4	1/1:5	3/1:15,7	1/1:8	1/1:5	1/1:17	1/2:7,5	3/2:16,11	3/1:16,14	3/2:19,12	1/1:10	3/2:9,7	1/1:12	2/1:11,6
rh_chr14_26071578	1(0.34);2(0.30);157(0.23);3(0.13);	./.:0	1/2:3,3	1/2:11,9	1/2:5,1	1/2:14,10	./.:0	2/1:11,4	2/1:12,8	2/2:3	2/1:12,9	157/2:7,2	1/1:6	2/2:1	1/2:4,3	157/157:1	1/3:7,6	2/1:4,3	3/1:9,6	157/3:10,7	2/1:15,6	157/2:8,2	1/2:16,13	2/2:2	157/3:7,7	2/2:2	3/1:10,9	1/2:7,6	2/2:5	2/1:4,2	1/2:10,9	1/2:3,2	1/3:14,13	1/2:2,1	2/157:12,8	1/1:2	2/1:5,4	1/1:1	1/2:3,2	2/1:5,2	1/2:3,3	1/1:7	157/3:16,15	157/2:10,5	3/157:13,7	2/2:3	157/157:2	2/1:9,2	1/3:9,7
rh_chr14_26224717	1(0.43);3(0.31);2(0.26);	./.:0	3/2:2,1	2/3:8,7	./.:0	2/3:4,2	1/1:6	2/3:18,13	3/2:1,1	2/1:3,1	3/3:1	1/2:5,1	3/1:2,1	./.:0	3/3:2	1/2:8,7	./.:0	3/2:19,9	1/1:2	1/1:4	2/3:8,7	1/1:4	./.:0	./.:0	1/1:7	./.:0	3/1:1,1	2/3:4,3	2/3:8,4	./.:0	3/2:4,2	2/2:1	3/1:4,2	3/3:2	1/2:3,2	3/1:2,1	2/3:6,2	3/1:2,1	3/2:20,17	3/2:1,1	3/2:7,3	3/1:16,13	./.:0	2/1:4,4	1/1:13	3/2:9,5	1/1:1	./.:0	1/3:14,7
rh_chr14_26404940	3(0.32);8(0.23);1(0.23);4(0.22);	./.:0	8/8:2	3/3:2	3/8:3,2	3/3:2	4/1:6,2	3/3:1	8/3:2,2	3/1:3,1	3/8:9,2	3/4:6,1	1/1:2	3/1:3,1	3/8:4,1	3/4:6,3	1/1:2	3/8:3,1	./.:0	4/4:7	3/3:4	3/4:3,2	3/8:4,3	3/1:6,1	4/4:4	3/3:2	8/1:2,2	3/3:1	3/8:2,1	8/3:2,1	3/3:4	3/8:2,1	1/8:2,1	3/3:2	4/3:2,1	1/1:1	8/3:1,1	4/8:3,1	3/8:5,1	8/3:1,1	1/8:2,1	1/1:3	4/3:4,4	3/4:5,1	4/1:4,3	3/3:1	1/4:4,1	8/3:5,3	8/1:1,1
rh_chr14_26687062	1(0.73);3(0.27);	./.:0	3/1:19,18	3/1:20,14	3/1:12,11	1/3:29,13	1/1:28	3/1:15,15	3/1:21,19	1/3:18,15	1/3:26,11	1/3:21,11	1/1:46	1/3:16,14	3/1:16,12	3/1:18,9	1/1:42	1/3:13,11	1/1:35	1/1:41	3/1:23,16	1/3:28,17	1/3:35,34	1/3:21,16	1/1:45	1/3:14,12	1/1:39	1/3:12,11	3/1:14,13	1/3:16,15	3/1:25,15	3/1:19,15	1/1:27	1/3:15,11	1/3:17,14	1/1:28	1/3:13,5	1/1:34	3/1:13,8	3/1:11,10	1/1:26	1/1:34	3/1:28,17	1/3:23,20	1/1:32	1/3:12,8	1/1:27	1/3:23,18	1/1:34
rh_chr14_2673527	2(0.54);11(0.28);7(0.18);	./.:0	2/11:4,1	2/2:1	2/11:3,1	11/11:8	11/11:2	7/11:6,4	2/11:3,2	11/2:2,2	2/2:10	7/2:4,2	2/2:8	2/11:4,3	11/2:5,4	7/2:4,2	2/2:10	2/11:4,2	2/2:5	7/11:5,3	7/2:4,1	2/11:4,3	11/2:5,1	11/11:5	7/2:2,2	11/2:2,2	2/2:1	11/11:3	11/2:2,1	11/11:4	2/11:7,4	2/2:4	2/2:9	11/2:3,1	2/2:3	11/2:3,2	11/2:2,1	7/7:3	11/11:2	11/2:7,2	11/2:2,1	2/2:7	2/2:12	7/11:4,3	7/7:5	11/2:8,4	7/11:2,2	7/11:5,1	11/2:7,4
rh_chr14_26802285	9(0.29);6(0.26);1(0.24);100001(0.20);84(0.01);	./.:0	./.:0	9/9:1	./.:0	./.:0	100001/100001:1	1/9:7,2	9/9:2	1/1:1	./.:0	./.:0	9/9:1	./.:0	./.:0	84/84:1	./.:0	1/9:5,1	./.:0	100001/100001:3	1/9:5,3	100001/100001:4	./.:0	1/1:1	./.:0	./.:0	./.:0	9/9:1	9/9:2	./.:0	./.:0	./.:0	6/9:2,1	./.:0	1/100001:2,1	9/9:1	./.:0	./.:0	9/1:5,4	./.:0	9/9:1	6/9:3,1	./.:0	100001/100001:1	100001/6:1,1	1/9:2,2	./.:0	./.:0	9/6:5,2
rh_chr14_26877597	1(0.75);4(0.25);	./.:0	1/1:30	1/1:51	1/1:15	1/1:50	4/1:17,12	1/1:34	1/1:74	1/4:13,10	1/1:73	1/1:33	1/4:17,13	4/1:17,13	1/1:25	1/1:24	4/1:32,21	1/1:16	1/4:30,21	4/1:29,22	1/1:43	1/1:53	1/1:99	4/1:10,9	4/1:20,15	4/1:20,14	1/4:29,10	1/1:22	1/1:19	1/1:24	1/1:50	1/1:36	4/1:29,18	1/1:16	1/1:42	1/4:12,9	1/1:50	1/1:14	1/1:13	1/1:25	1/4:17,11	1/4:11,5	1/1:65	1/1:51	1/4:28,13	1/1:25	1/4:12,11	4/1:32,24	1/4:21,19
rh_chr14_26987507	2(0.79);1(0.21);	./.:0	2/2:4	2/2:5	2/2:4	./.:0	1/2:1,1	2/2:6	2/2:5	2/2:2	./.:0	1/2:2,1	2/2:2	./.:0	./.:0	1/2:4,1	2/2:1	2/2:4	2/2:2	2/2:3	2/2:6	1/1:1	./.:0	2/2:3	1/2:1,1	2/2:1	./.:0	2/2:2	2/2:4	./.:0	2/2:2	2/2:1	2/2:5	2/2:2	2/2:2	2/2:1	2/2:1	2/1:3,2	2/2:8	2/2:2	2/2:5	2/2:6	1/1:4	1/2:2,2	1/2:1,1	2/2:3	./.:0	./.:0	2/2:6
rh_chr14_27088319	1(0.99);2(0.01);	./.:0	1/1:21	1/1:112	1/1:27	1/1:110	1/1:9	1/1:76	1/1:111	1/1:32	1/1:143	1/1:13	1/1:36	1/1:18	1/1:28	1/1:5	1/1:102	1/1:20	1/1:97	1/1:62	1/1:84	1/1:41	1/1:63	1/1:25	1/1:39	1/1:20	1/1:67	1/1:28	1/1:17	1/1:22	1/1:107	1/1:14	1/1:101	1/1:25	1/1:41	1/1:23	1/1:97	1/1:9	1/1:15	1/1:22	1/1:17	1/1:20	1/1:64	1/1:46	1/1:46	1/1:20	1/1:16	1/1:108	1/1:83
rh_chr14_27199117	1(0.56);3(0.26);100001(0.19);	./.:0	1/1:21	1/1:24	1/1:26	1/1:36	3/100001:17,15	1/1:39	1/1:40	1/3:10,10	1/1:43	1/100001:17,15	3/1:26,22	1/3:16,14	1/1:24	100001/1:22,14	3/1:18,11	1/1:20	1/3:18,14	3/100001:18,15	1/1:31	100001/1:20,14	100001/1:28,27	3/1:21,15	3/100001:16,11	1/3:14,11	1/3:16,8	1/1:20	1/1:21	1/1:29	1/1:41	1/1:15	1/3:17,10	1/1:24	1/100001:11,8	3/1:13,9	1/1:26	1/100001:13,8	1/1:20	1/1:36	1/3:17,12	1/3:12,12	1/100001:34,21	1/100001:21,18	100001/3:16,14	1/1:29	3/100001:21,11	1/3:9,9	1/3:13,9
rh_chr14_27294117	2(0.95);4(0.03);105(0.01);334(0.01);	./.:0	2/2:2	2/2:3	./.:0	2/2:5	./.:0	2/4:5,2	./.:0	2/2:3	./.:0	2/2:3	./.:0	2/2:1	105/2:1,1	2/2:4	./.:0	2/2:5	./.:0	./.:0	2/2:9	2/2:3	2/2:1	./.:0	./.:0	./.:0	./.:0	2/2:1	2/2:1	2/2:1	2/2:1	./.:0	2/2:6	2/2:1	2/2:3	./.:0	2/2:2	./.:0	2/2:4	2/2:2	./.:0	./.:0	./.:0	2/2:3	./.:0	2/334:5,1	./.:0	./.:0	2/2:2
rh_chr14_2736359	1(0.53);5(0.24);9(0.19);442(0.03);71(0.02);	./.:0	1/1:5	9/5:3,1	1/1:2	71/71:2	1/1:7	9/1:5,2	1/1:8	5/1:2,1	1/1:1	9/5:4,1	1/1:2	./.:0	1/1:1	9/5:3,3	./.:0	1/1:6	5/5:2	9/71:3,2	5/5:6	1/1:3	./.:0	1/1:1	9/9:3	./.:0	./.:0	1/1:2	442/1:1,1	./.:0	1/1:2	1/1:1	5/5:1	1/1:7	5/5:1	1/1:5	1/1:1	./.:0	1/1:6	1/1:1	1/1:8	1/5:3,2	1/1:2	./.:0	1/1:1	1/1:6	9/1:1,1	9/9:1	1/1:4
rh_chr14_27425134	1(0.53);5(0.28);11(0.19);	./.:0	5/1:14,10	1/5:24,18	1/5:15,11	1/5:26,23	1/5:17,16	5/1:16,12	1/5:27,22	1/1:42	1/5:24,18	11/1:21,18	5/1:26,23	1/1:32	5/1:20,14	11/1:17,17	1/5:16,15	5/1:13,11	5/1:29,21	11/1:15,15	1/5:19,7	1/11:29,13	1/11:36,27	1/1:46	1/11:24,16	1/1:26	5/1:23,14	5/1:15,12	5/1:9,9	5/1:17,15	1/5:32,24	1/5:15,9	5/1:17,15	1/5:14,11	11/1:18,14	1/5:15,12	5/1:9,9	11/5:12,11	1/5:7,5	1/5:15,12	5/1:16,11	1/5:15,7	11/1:28,25	1/11:21,16	11/1:28,16	5/1:17,13	1/11:15,11	1/5:23,22	5/1:28,20
rh_chr14_27607541	2(0.40);3(0.25);4(0.24);21(0.06);25(0.03);100004(0.02);	./.:0	2/4:4,4	2/4:156,140	2/2:2	4/2:132,129	3/4:7,3	4/2:131,103	2/4:141,136	3/21:6,3	4/2:82,60	2/21:6,5	3/4:4,3	./.:0	2/2:12	2/21:10,4	3/4:98,94	2/4:4,2	3/4:147,140	2/3:137,124	2/4:147,126	2/2:249	2/2:183	2/25:8,2	2/3:121,120	3/21:2,1	3/4:118,111	2/100004:7,3	21/4:2,2	2/4:5,3	2/4:133,128	2/4:4,2	2/4:124,103	2/4:9,7	2/2:266	3/100004:6,2	2/4:106,103	2/4:4,3	21/21:3	4/2:6,3	100004/25:2,1	3/25:4,3	2/2:305	2/2:331	3/2:128,124	3/4:4,4	25/3:4,4	3/4:83,82	4/3:142,131
rh_chr14_27729833	1(0.74);2(0.26);	./.:0	1/1:31	1/1:56	1/1:44	1/1:46	1/2:19,17	1/1:35	1/1:65	1/2:25,14	1/1:54	1/1:43	1/2:33,30	2/1:23,13	1/1:43	1/1:28	2/1:35,32	1/1:22	1/2:23,13	2/1:26,21	1/1:47	1/1:45	1/1:80	1/2:21,20	2/1:17,11	2/1:21,18	2/1:30,22	1/1:35	1/1:25	1/1:40	1/1:52	1/1:34	1/1:51	1/1:45	1/1:34	1/2:15,13	1/1:59	1/1:27	1/1:25	1/1:43	2/1:13,11	2/1:22,16	1/1:79	1/1:60	2/1:29,22	1/2:15,11	1/2:16,8	2/1:34,31	2/1:26,19
rh_chr14_27856994	4(0.28);3(0.27);1(0.26);10(0.19);	./.:0	3/4:8,5	3/4:9,9	3/4:11,7	4/3:20,17	4/1:7,4	4/3:11,6	4/3:14,8	3/1:3,2	3/4:18,12	10/3:10,7	1/4:10,10	3/1:6,4	4/3:6,1	3/10:8,3	1/4:15,6	4/3:6,5	4/1:11,9	1/10:11,10	3/4:12,10	10/3:7,6	3/10:19,14	1/3:12,8	1/10:10,10	1/3:6,4	4/1:14,9	4/3:6,5	4/4:8	3/4:8,8	4/3:15,2	3/4:5,3	3/4:13,12	4/3:6,2	10/3:12,6	4/1:8,7	4/3:10,4	4/10:7,2	4/4:6	3/4:7,7	1/4:7,2	4/1:9,5	3/10:18,17	10/3:18,15	10/1:15,11	1/4:3,2	10/1:6,5	1/4:15,10	1/4:18,9
rh_chr14_27926007	1(0.72);4(0.28);	./.:0	1/4:29,22	1/4:42,20	1/4:30,26	1/4:39,35	4/1:28,26	4/1:28,23	1/4:54,50	1/1:43	4/1:51,51	1/1:57	1/4:28,23	1/1:51	4/1:29,29	1/1:51	1/4:48,45	1/4:29,26	4/1:50,38	1/1:63	1/4:36,28	1/1:78	1/1:120	1/1:58	1/1:62	1/1:40	4/1:24,20	1/4:30,19	1/4:26,16	1/4:36,31	1/4:48,37	1/4:28,23	4/1:28,24	1/4:24,22	1/1:50	4/1:30,29	4/1:23,23	1/4:22,20	4/1:17,14	1/4:27,22	1/4:34,29	1/4:29,18	1/1:96	1/1:70	1/1:52	4/1:29,25	1/1:40	1/4:43,42	4/1:40,25
rh_chr14_28052199	1(1.00);	./.:0	1/1:17	1/1:24	1/1:10	1/1:23	1/1:17	1/1:19	1/1:31	1/1:13	1/1:33	1/1:20	1/1:23	1/1:27	1/1:16	1/1:15	1/1:18	1/1:23	1/1:30	1/1:22	1/1:12	1/1:25	1/1:28	1/1:22	1/1:22	1/1:10	1/1:23	1/1:17	1/1:12	1/1:11	1/1:14	1/1:16	1/1:21	1/1:14	1/1:20	1/1:13	1/1:11	1/1:17	1/1:14	1/1:18	1/1:19	1/1:20	1/1:29	1/1:31	1/1:26	1/1:13	1/1:12	1/1:24	1/1:12
rh_chr14_28292032	1(0.72);3(0.27);5(0.02);	./.:0	./.:0	./.:0	./.:0	./.:0	./.:0	3/1:3,2	./.:0	5/5:1	./.:0	1/1:1	./.:0	./.:0	./.:0	1/1:2	./.:0	3/3:2	./.:0	./.:0	1/3:6,2	1/1:1	./.:0	./.:0	1/1:2	./.:0	./.:0	./.:0	./.:0	./.:0	3/1:2,1	./.:0	./.:0	./.:0	./.:0	./.:0	./.:0	./.:0	1/1:4	./.:0	3/3:1	1/1:4	./.:0	./.:0	1/1:3	1/3:5,2	./.:0	./.:0	3/1:4,2
rh_chr14_28371145	1(1.00);	./.:0	1/1:7	1/1:10	1/1:3	1/1:2	1/1:4	1/1:25	1/1:3	1/1:3	1/1:1	1/1:2	1/1:3	1/1:1	1/1:2	1/1:4	./.:0	1/1:11	1/1:2	1/1:2	1/1:16	1/1:1	1/1:2	./.:0	1/1:3	./.:0	1/1:5	1/1:4	1/1:4	1/1:1	1/1:1	./.:0	1/1:7	1/1:4	1/1:1	1/1:4	1/1:8	1/1:5	1/1:23	1/1:3	1/1:9	1/1:11	./.:0	1/1:4	1/1:4	1/1:7	./.:0	./.:0	1/1:23
rh_chr14_28521701	1(0.96);326(0.02);76(0.01);	./.:0	1/1:2	1/1:13	1/1:7	1/1:25	1/1:6	1/1:21	1/1:28	1/1:4	1/1:15	1/1:2	1/1:3	./.:0	1/326:3,1	1/1:2	1/1:12	1/1:1	1/1:27	1/1:29	1/1:24	1/1:19	1/1:24	1/76:5,1	1/1:16	76/1:1,1	1/1:20	1/326:4,2	1/326:3,1	1/1:1	1/1:33	1/1:1	1/1:34	1/1:1	1/1:18	326/326:1	1/1:14	1/1:2	1/1:5	1/1:3	1/1:2	1/1:4	1/1:20	1/1:18	1/1:26	./.:0	1/326:2,1	1/1:9	1/1:9
rh_chr14_28627512	7(0.42);28(0.36);12(0.11);48(0.05);25(0.03);33(0.02);	./.:0	7/7:1	7/7:1	7/25:1,1	7/7:3	7/12:2,1	12/7:1,1	12/33:2,1	./.:0	7/7:4	28/28:3	7/7:2	./.:0	12/7:1,1	./.:0	7/12:5,3	7/7:1	7/7:3	7/7:1	7/7:3	./.:0	28/28:4	./.:0	28/28:1	./.:0	7/7:1	7/7:5	7/25:2,1	7/7:1	12/7:2,2	12/7:1,1	7/12:3,1	12/7:1,1	28/28:2	33/7:1,1	7/7:4	28/28:3	./.:0	7/7:2	7/7:1	12/25:1,1	28/28:2	28/28:7	28/28:5	7/7:1	28/28:6	33/7:1,1	12/7:1,1
rh_chr14_28696564	2(0.53);1(0.47);	./.:0	1/2:5,4	1/2:7,7	2/1:8,6	1/2:10,10	1/2:6,5	2/1:6,4	1/2:14,10	2/2:11	2/1:16,13	2/1:5,3	1/2:7,7	2/2:15	1/2:7,3	1/2:5,4	2/1:19,13	2/1:4,3	1/2:14,5	2/1:7,4	2/1:12,4	1/2:11,9	1/2:14,13	2/2:22	2/1:5,3	2/2:8	1/2:7,4	1/2:7,7	2/1:9,3	2/1:7,4	1/2:7,3	2/1:6,4	1/2:9,4	2/1:7,3	1/2:11,9	1/2:6,2	1/2:5,4	1/1:15	1/1:3	1/2:12,7	2/1:7,4	2/1:9,3	1/2:19,11	2/1:12,8	2/1:5,2	2/1:5,4	1/2:12,6	2/1:14,5	2/1:12,8
rh_chr14_28947831	2(0.29);6(0.27);3(0.25);17(0.19);	./.:0	6/2:9,6	6/2:16,9	6/2:8,1	2/6:14,6	3/6:6,4	6/2:11,10	2/6:13,12	2/3:10,8	2/6:18,12	2/6:9,9	3/6:15,10	2/3:4,3	6/2:6,3	2/17:8,5	2/17:8,7	2/6:3,2	6/3:7,6	6/3:8,4	2/6:6,6	2/17:15,5	17/2:16,7	3/2:7,2	17/2:6,4	2/3:8,5	3/6:4,4	6/2:8,3	2/6:6,2	2/6:7,6	2/17:14,6	2/6:7,3	6/2:8,6	6/2:6,3	2/17:5,4	3/3:7	6/2:11,4	6/17:8,2	2/6:6,3	2/6:6,3	6/3:5,1	3/6:6,2	17/2:14,3	17/2:9,8	3/17:5,1	6/3:6,4	3/17:10,6	6/3:6,5	3/6:6,5
rh_chr14_29138298	1(0.71);5(0.29);	./.:0	1/5:21,20	5/1:19,18	5/1:23,17	1/5:37,17	5/1:19,12	1/5:15,14	1/5:32,32	1/1:33	5/1:55,34	5/1:16,9	5/1:30,22	1/1:40	5/1:27,20	1/1:13	1/1:33	5/1:16,8	1/5:28,26	1/5:28,27	5/1:16,13	1/1:30	1/1:37	1/1:37	1/5:21,3	1/1:40	5/1:23,17	1/5:21,17	5/1:16,15	1/5:22,19	1/1:24	1/5:23,15	1/5:40,22	1/5:17,17	1/1:16	1/5:18,11	5/1:24,12	5/5:11	1/5:11,9	5/1:28,17	1/5:23,18	5/1:18,15	1/1:27	1/1:21	1/1:27	5/1:14,8	1/1:16	1/5:34,24	5/1:20,16
rh_chr14_29234849	1(0.57);3(0.24);13(0.19);	./.:0	1/1:124	1/1:146	1/1:132	1/1:160	3/1:66,60	1/1:130	1/1:189	1/3:73,71	1/1:228	1/1:141	3/1:90,83	3/1:87,59	1/1:135	1/13:48,33	1/13:78,68	1/1:99	1/3:92,75	1/3:77,56	1/1:132	13/1:66,61	1/13:143,103	3/1:92,87	1/13:81,48	3/1:77,58	3/1:70,66	1/1:103	1/1:118	1/1:145	13/1:76,72	1/1:124	1/1:132	1/1:110	1/13:75,53	1/3:55,54	1/1:115	1/13:54,44	1/1:90	1/1:145	1/3:72,50	3/1:57,53	1/13:88,69	13/1:75,65	3/13:65,46	3/1:43,34	3/13:57,38	3/1:87,79	1/3:76,64
rh_chr14_29335601	4(0.29);1(0.27);5(0.26);7(0.19);	./.:0	4/5:4,3	5/4:9,7	5/4:5,3	4/5:8,3	1/5:4,1	4/4:13	5/4:6,5	4/1:5,4	5/4:6,6	5/4:3,2	1/5:6,2	1/4:5,4	5/4:3,2	7/4:2,2	4/7:7,3	5/5:3	1/5:16,4	1/5:8,3	4/5:3,1	7/4:10,5	4/7:9,6	4/1:10,7	4/7:8,3	1/4:9,4	1/5:5,3	5/5:1	4/5:4,1	4/4:5	7/4:11,5	4/5:5,3	5/5:3	5/5:4	7/4:5,4	1/5:7,3	5/4:5,1	7/5:3,1	4/4:1	5/4:1,1	1/5:10,4	1/5:5,2	7/4:11,5	4/7:11,9	1/7:8,1	1/5:4,2	1/7:3,3	1/1:9	1/5:4,2
rh_chr14_29446606	3(0.28);2(0.28);1(0.25);755(0.19);	./.:0	2/3:11,10	2/3:20,13	3/2:12,8	2/3:37,21	1/3:15,12	3/2:23,13	3/2:28,28	2/1:13,10	2/3:16,11	3/2:15,15	3/1:19,12	1/2:10,6	3/2:13,9	755/2:18,15	755/2:21,15	2/3:9,8	1/3:21,13	3/1:26,22	3/2:17,16	755/2:30,19	755/2:29,25	1/2:13,12	2/755:29,26	1/2:7,6	3/1:25,18	3/2:15,15	2/3:12,6	3/2:11,8	2/755:22,20	3/2:12,10	3/2:29,19	3/2:12,10	755/2:24,16	1/3:17,12	3/2:18,11	755/3:18,9	3/3:7	3/2:15,7	1/3:14,12	3/1:17,15	2/755:27,27	755/2:28,21	755/1:36,24	3/1:13,8	755/1:14,8	3/1:14,11	3/1:18,15
rh_chr14_29574449	1(0.95);110(0.02);10(0.01);2(0.01);	./.:0	1/1:8	1/1:10	1/1:3	1/1:5	1/1:1	1/1:5	1/1:9	1/1:9	1/1:12	1/1:3	1/110:9,1	1/1:6	1/1:8	1/1:2	1/1:13	1/1:2	1/1:6	1/1:6	1/1:3	1/1:4	1/1:9	1/110:8,1	1/1:6	./.:0	1/1:9	1/1:7	1/1:1	./.:0	1/1:8	1/1:3	1/1:7	1/110:2,1	1/1:1	1/1:2	1/1:6	1/1:2	1/1:2	1/1:5	1/1:2	1/1:7	1/1:11	1/1:8	1/1:10	1/1:2	./.:0	1/1:7	1/1:3
rh_chr14_29774895	9(0.30);4(0.28);2(0.24);7(0.18);	./.:0	9/9:2	9/4:1,1	4/4:2	9/4:4,3	./.:0	9/4:3,3	9/9:7	4/4:3	./.:0	4/4:1	./.:0	./.:0	./.:0	./.:0	4/7:2,1	4/4:2	2/9:3,1	2/2:1	./.:0	4/4:1	7/4:4,3	2/2:2	7/7:3	4/2:1,1	9/9:1	4/4:1	4/4:1	4/9:3,2	4/7:2,1	9/2:1,1	9/4:3,3	4/4:2	4/4:1	2/2:3	4/4:1	7/7:1	9/9:2	9/4:1,1	9/2:1,1	./.:0	4/4:1	7/4:4,3	2/2:1	9/9:1	7/2:1,1	9/2:4,1	2/9:4,1
rh_chr14_29979493	6(0.44);5(0.31);2(0.25);	./.:0	6/6:1	./.:0	6/6:1	./.:0	./.:0	6/6:2	./.:0	./.:0	./.:0	./.:0	5/5:1	./.:0	./.:0	2/2:1	./.:0	6/6:4	./.:0	./.:0	6/6:1	./.:0	./.:0	./.:0	./.:0	./.:0	./.:0	./.:0	./.:0	./.:0	./.:0	./.:0	./.:0	./.:0	2/2:2	./.:0	./.:0	./.:0	6/6:1	6/6:1	6/5:2,1	5/5:2	./.:0	2/2:3	./.:0	5/6:3,3	./.:0	./.:0	6/6:2
rh_chr14_30126656	1(0.53);3(0.28);11(0.19);	./.:0	1/1:22	3/1:15,10	1/3:10,8	1/3:22,19	1/1:18	3/1:14,12	1/3:16,15	3/1:11,3	1/3:21,16	1/3:16,12	1/1:20	3/1:9,7	3/1:11,10	3/11:17,4	3/11:16,7	3/1:7,5	1/1:36	1/1:20	3/1:17,11	11/3:18,15	3/11:27,8	3/1:8,7	3/11:18,6	1/3:15,8	1/1:24	1/3:14,9	3/1:8,8	3/1:11,6	11/3:16,15	1/1:12	1/3:19,14	3/1:9,7	11/3:21,15	1/1:19	1/3:11,7	1/11:10,6	3/1:7,7	1/1:24	1/1:9	1/1:18	3/11:26,13	11/3:16,15	1/11:12,6	1/1:21	1/11:6,4	1/1:18	1/1:19
rh_chr14_30203422	4(0.49);5(0.31);3(0.17);2(0.03);	./.:0	./.:0	4/4:1	./.:0	./.:0	./.:0	4/4:2	4/4:1	4/4:1	4/4:1	4/4:1	./.:0	./.:0	4/4:2	4/4:2	./.:0	4/4:1	./.:0	./.:0	4/4:2	./.:0	./.:0	./.:0	./.:0	./.:0	./.:0	./.:0	./.:0	./.:0	4/5:3,1	./.:0	4/4:1	./.:0	5/4:2,1	./.:0	./.:0	./.:0	./.:0	./.:0	./.:0	./.:0	4/4:1	4/4:1	./.:0	./.:0	./.:0	./.:0	./.:0
rh_chr14_3027635	1(0.32);3(0.26);5(0.26);8(0.16);	./.:0	3/1:17,16	5/8:28,27	1/3:22,12	1/3:21,20	3/1:23,21	8/3:26,19	1/3:29,24	5/3:17,13	1/5:24,22	8/5:27,24	1/5:26,15	3/5:14,7	3/1:18,15	8/5:20,5	5/1:17,17	1/3:24,14	1/5:37,33	3/8:18,17	8/5:22,13	3/1:29,28	1/3:29,20	3/3:31	5/8:30,26	5/3:14,12	1/5:19,17	1/3:18,18	1/3:17,14	1/3:21,15	1/3:39,23	1/5:11,7	1/5:21,16	1/3:14,13	5/1:20,11	3/1:17,14	3/1:22,15	8/1:18,11	1/3:15,10	1/3:21,18	1/3:25,17	1/5:15,10	1/5:21,18	8/3:28,15	3/8:28,16	1/3:26,12	8/3:16,13	8/3:29,28	1/3:23,13
rh_chr14_3099967	13(0.65);2(0.35);	./.:0	13/13:7	2/2:13	13/13:5	13/13:11	13/13:12	2/13:10,9	13/13:4	13/13:8	./.:0	2/2:7	./.:0	13/13:9	13/13:4	2/2:11	./.:0	13/13:3	./.:0	13/2:10,6	2/2:9	13/13:4	13/13:19	13/13:16	2/2:2	13/13:16	./.:0	13/13:7	13/13:8	13/13:5	13/13:6	./.:0	./.:0	13/13:10	./.:0	13/13:4	13/13:6	2/2:5	13/13:5	13/13:7	13/13:8	./.:0	./.:0	2/13:12,9	13/2:6,4	13/13:7	13/2:13,8	13/2:15,6	13/13:6
rh_chr14_3183108	1(1.00);	./.:0	1/1:6	1/1:10	1/1:1	1/1:6	1/1:3	1/1:32	1/1:1	1/1:4	1/1:1	1/1:4	./.:0	./.:0	1/1:3	1/1:5	./.:0	1/1:16	./.:0	1/1:3	1/1:18	1/1:5	1/1:1	./.:0	1/1:2	./.:0	1/1:1	1/1:5	1/1:6	./.:0	1/1:8	./.:0	1/1:1	1/1:5	1/1:3	1/1:7	1/1:7	1/1:2	1/1:26	1/1:1	1/1:16	1/1:9	1/1:2	1/1:12	1/1:16	1/1:7	1/1:1	1/1:1	1/1:15
rh_chr14_3303300	2(0.28);4(0.27);24(0.25);19(0.20);1(0.01);	./.:0	./.:0	4/4:1	./.:0	./.:0	./.:0	24/19:5,3	./.:0	4/4:2	./.:0	./.:0	./.:0	./.:0	./.:0	4/4:2	./.:0	2/24:3,1	./.:0	./.:0	19/4:2,1	./.:0	./.:0	./.:0	4/19:2,1	./.:0	./.:0	./.:0	./.:0	./.:0	./.:0	./.:0	4/4:1	24/24:1	./.:0	./.:0	./.:0	./.:0	24/2:8,6	./.:0	2/24:1,1	4/2:5,3	./.:0	24/19:2,1	./.:0	2/24:3,1	./.:0	./.:0	2/24:5,1
rh_chr14_3479410	1(0.84);11(0.16);	./.:0	1/1:13	1/11:9,5	1/1:12	1/1:16	1/1:16	1/11:6,5	1/1:23	1/1:18	1/1:24	1/11:11,4	1/1:21	1/1:23	1/1:15	11/1:6,5	1/1:19	1/1:10	1/1:24	11/1:11,11	11/1:10,10	1/1:18	1/1:25	1/1:23	1/11:5,3	1/1:14	1/1:13	1/1:22	1/1:16	1/1:15	1/1:18	1/1:10	1/1:23	1/1:12	1/1:21	1/1:11	1/1:10	1/11:5,3	1/1:6	1/1:13	1/1:13	1/1:12	1/1:12	1/11:18,7	1/11:9,4	1/1:11	1/11:5,3	1/11:10,7	1/1:18
rh_chr14_3580604	4(0.47);1(0.31);7(0.17);2(0.03);17(0.02);	./.:0	1/4:18,17	4/7:13,2	4/1:10,8	1/4:22,7	1/4:13,12	1/2:20,3	1/4:37,24	4/1:9,8	4/7:48,6	4/7:14,2	4/7:32,6	4/1:16,14	1/4:15,11	4/7:12,4	4/7:32,4	1/4:8,6	4/7:33,8	1/2:21,3	4/7:13,6	4/1:16,16	1/4:37,27	1/1:31	4/7:10,4	1/4:19,14	4/7:28,4	1/4:13,6	4/1:16,10	1/4:15,11	1/4:22,9	4/17:17,2	4/7:35,5	4/1:15,10	4/4:32	1/4:14,12	4/1:16,11	4/7:7,1	1/4:6,4	4/1:17,11	1/4:16,13	4/4:25	4/7:37,12	1/1:22	1/2:18,3	1/4:15,4	1/1:22	1/2:15,2	1/4:20,16
rh_chr14_360989	1(0.55);2(0.27);525(0.18);	./.:0	2/1:3,1	1/525:10,4	2/1:2,1	2/525:7,3	1/1:5	525/2:6,2	1/2:10,6	1/2:4,3	1/1:14	525/525:1	1/525:3,1	1/1:3	2/2:1	./.:0	1/1:9	1/1:3	525/1:11,11	525/2:5,2	1/525:6,5	1/2:8,5	2/1:7,3	2/2:6	525/1:1,1	1/1:1	525/1:3,3	1/1:5	1/1:2	2/1:3,1	2/1:5,4	1/1:2	1/1:6	1/2:3,2	1/1:8	2/525:4,2	2/2:2	525/525:2	2/1:1,1	2/525:3,1	1/1:3	525/1:1,1	1/1:6	2/525:5,2	525/2:8,2	1/1:4	525/2:3,1	2/2:8	1/1:1
rh_chr14_4228742	1(0.84);8(0.16);	1/1:1	1/1:18	1/8:16,4	1/1:22	1/1:35	1/1:33	1/8:20,8	1/1:31	1/1:26	1/1:32	1/8:14,3	1/1:28	1/1:27	1/1:19	1/8:11,6	1/1:39	1/1:25	1/1:30	1/8:10,9	1/8:11,10	1/1:41	1/1:39	1/1:26	1/8:18,5	1/1:13	1/1:38	1/1:25	1/1:20	1/1:20	1/1:25	1/1:27	1/1:32	1/1:23	1/1:34	1/1:11	1/1:21	8/1:9,7	1/1:15	1/1:34	1/1:17	1/1:20	1/1:25	1/8:19,6	1/8:10,5	1/1:19	1/8:17,3	1/8:10,9	1/1:19
rh_chr14_4331688	2(0.81);203(0.18);4(0.01);	./.:0	2/2:6	203/2:8,5	2/2:13	2/2:7	203/2:11,3	2/203:9,7	2/2:10	2/2:7	2/2:12	2/203:4,3	2/2:12	2/2:8	2/2:8	203/2:4,1	2/2:14	2/2:7	2/2:6	203/2:8,6	2/2:4	2/2:18	2/2:19	2/2:10	203/2:7,2	2/2:8	2/2:5	2/2:11	2/2:11	2/2:5	2/2:14	2/2:8	2/2:16	2/2:13	2/2:1	2/2:5	2/2:6	203/2:3,1	2/2:3	2/2:9	2/2:6	2/2:9	2/2:12	2/203:7,2	2/203:7,4	2/2:8	203/203:10	2/203:10,8	2/2:15
rh_chr14_434513	1(0.54);2(0.28);8(0.19);	./.:0	2/1:4,3	8/1:6,6	./.:0	8/2:7,3	1/1:6	8/2:14,13	2/2:3	2/2:4	1/1:1	1/8:3,2	1/8:2,1	1/1:1	1/2:3,1	1/8:9,4	./.:0	1/2:5,3	8/8:1	2/8:8,2	8/1:9,7	1/2:3,2	1/1:1	./.:0	1/8:8,4	./.:0	./.:0	1/1:4	1/2:6,4	./.:0	2/2:3	1/1:1	1/1:7	2/2:3	1/1:4	8/2:2,1	2/1:9,5	1/8:4,3	1/2:8,5	8/2:4,3	1/1:10	8/1:16,7	1/1:1	2/8:9,4	8/2:9,6	1/1:13	./.:0	./.:0	1/2:14,5
rh_chr14_4725743	1(0.50);16(0.20);5(0.19);4(0.06);21(0.03);11(0.01);	./.:0	1/4:3,1	1/16:27,14	5/5:2	1/5:19,17	16/16:10	16/5:23,15	1/5:30,26	1/1:2	1/1:59	16/4:10,2	1/1:4	5/1:2,1	1/5:3,1	16/21:9,1	1/1:49	5/1:1,1	1/1:55	16/5:23,15	16/1:22,13	5/1:26,15	1/5:36,31	1/1:1	16/1:19,18	./.:0	1/4:33,4	1/1:2	5/1:3,1	1/5:2,1	5/1:25,20	4/1:2,2	1/4:45,5	4/5:2,1	1/4:26,6	1/5:2,1	5/1:12,11	16/21:2,1	5/4:1,1	4/1:1,1	1/5:2,1	1/1:2	1/1:49	5/16:25,20	16/5:18,16	1/1:1	16/21:8,1	16/5:19,11	1/5:23,17
rh_chr14_4805213	1(0.84);8(0.16);	./.:0	1/1:55	8/1:37,28	1/1:69	1/1:71	8/1:39,22	1/8:43,33	1/1:77	1/1:67	1/1:120	8/1:41,39	1/1:79	1/1:74	1/1:56	8/1:31,21	1/1:90	1/1:46	1/1:73	1/8:40,35	8/1:51,30	1/1:96	1/1:124	1/1:61	8/1:38,35	1/1:54	1/1:69	1/1:51	1/1:45	1/1:68	1/1:111	1/1:53	1/1:99	1/1:50	1/1:76	1/1:52	1/1:40	1/8:23,19	1/1:23	1/1:52	1/1:63	1/1:55	1/1:113	1/8:54,36	1/8:44,42	1/1:53	8/1:31,28	1/8:41,37	1/1:74
rh_chr14_4941220	1(1.00);	./.:0	1/1:22	1/1:74	1/1:26	1/1:57	1/1:34	1/1:46	1/1:57	1/1:36	1/1:38	1/1:44	1/1:46	1/1:14	1/1:28	1/1:30	1/1:50	1/1:32	1/1:53	1/1:62	1/1:66	1/1:72	1/1:32	1/1:25	1/1:54	1/1:18	1/1:43	1/1:28	1/1:27	1/1:32	1/1:52	1/1:18	1/1:59	1/1:27	1/1:63	1/1:31	1/1:54	1/1:24	1/1:19	1/1:28	1/1:30	1/1:28	1/1:72	1/1:46	1/1:59	1/1:35	1/1:24	1/1:37	1/1:53
rh_chr14_5687927	1(0.55);5(0.27);2(0.17);12(0.01);	./.:0	5/1:14,8	2/1:17,15	1/5:10,6	1/5:29,15	2/5:13,7	5/2:19,13	5/1:26,18	5/1:11,8	1/1:28	1/2:8,6	1/1:20	5/1:6,3	1/5:7,7	2/1:5,4	1/1:29	1/5:2,1	1/1:18	5/2:23,18	2/1:17,11	1/5:22,13	1/5:14,11	1/5:8,4	1/2:16,14	1/5:5,2	1/1:25	1/5:7,6	1/5:8,7	5/1:7,5	5/1:16,14	1/1:17	1/1:31	1/5:8,6	1/1:19	1/5:10,6	1/5:16,9	1/2:9,6	1/5:7,6	1/5:8,8	5/1:10,9	1/1:16	1/1:34	2/5:16,11	5/2:18,16	1/5:12,2	5/2:7,3	2/5:17,15	1/5:16,16
rh_chr14_594524	1(0.57);181(0.26);110(0.17);	./.:0	1/1:20	181/110:13,11	1/1:27	110/1:17,6	1/181:16,3	1/110:11,10	1/1:30	181/1:15,8	181/1:26,19	181/110:15,11	181/110:13,10	181/1:19,15	1/1:25	110/181:12,7	1/181:12,9	1/1:17	181/110:20,11	1/110:16,8	181/110:18,12	1/1:32	1/1:39	1/1:26	110/181:11,6	181/1:15,8	181/1:16,13	1/181:12,7	1/1:16	1/1:22	1/1:24	181/1:10,10	1/181:19,7	1/1:20	181/1:13,11	1/110:11,7	1/1:22	110/1:14,8	1/1:19	110/1:15,10	181/1:14,12	181/110:13,5	181/1:21,13	110/1:16,16	1/110:20,9	1/181:12,5	1/110:15,12	110/1:20,18	1/1:29
rh_chr14_5966808	2(0.83);6(0.17);	./.:0	2/2:16	6/2:9,8	2/2:12	2/2:30	2/6:5,4	6/2:13,12	2/2:36	2/2:16	2/2:42	6/2:5,4	2/2:17	2/2:19	2/2:10	6/2:5,4	2/2:28	2/2:6	2/2:35	6/2:20,15	6/2:23,11	2/2:28	2/2:57	2/2:18	2/6:14,11	2/2:10	2/2:18	2/2:11	2/2:10	2/2:11	2/2:40	2/2:14	2/2:24	2/2:19	2/2:20	2/2:18	2/2:14	2/6:9,3	2/2:7	2/2:14	2/2:9	2/2:16	2/2:27	6/2:14,11	2/6:23,11	2/2:10	6/2:8,4	2/6:26,10	2/2:23
rh_chr14_6141335	1(0.81);11(0.17);126(0.01);	./.:0	1/1:16	11/1:13,8	1/1:13	1/1:22	1/11:8,3	11/1:9,8	1/1:18	1/1:8	1/1:27	1/11:12,9	1/1:19	1/1:11	1/1:18	11/1:15,9	1/1:20	1/1:18	1/1:22	1/11:17,15	11/1:15,7	1/1:22	1/1:35	1/1:19	11/1:11,8	1/1:15	1/1:23	1/126:9,2	1/1:11	1/1:10	1/1:19	1/1:13	1/1:21	1/1:16	1/1:19	1/1:11	1/1:15	1/11:5,5	1/1:12	1/126:24,3	1/1:20	1/1:13	1/1:31	1/11:13,10	1/11:15,10	1/126:8,1	11/1:9,4	11/1:17,12	1/1:11
rh_chr14_6208302	1(0.77);105(0.19);133(0.04);	./.:0	1/1:6	1/105:5,4	1/1:2	1/1:12	105/1:10,4	105/1:11,10	1/1:21	1/1:6	1/1:15	105/1:6,2	1/1:7	1/1:9	1/1:7	105/105:9	1/1:18	1/1:10	1/1:11	1/105:6,6	1/105:15,10	1/1:7	1/1:39	1/1:6	1/105:9,6	1/1:7	1/1:8	1/1:6	1/1:2	1/1:7	1/1:15	1/1:4	1/1:16	1/1:3	1/1:11	1/1:8	1/1:11	1/105:1,1	133/133:1	1/1:11	1/1:12	1/1:6	1/1:25	1/105:14,10	1/1:2	1/1:4	105/1:3,2	1/105:8,8	1/1:11
rh_chr14_6365842	2(0.56);1(0.26);9(0.18);	./.:0	2/2:1	9/1:13,5	1/1:1	1/1:1	./.:0	9/1:15,13	1/2:3,2	1/1:3	./.:0	2/9:2,1	2/2:3	./.:0	1/2:2,1	2/9:2,2	2/2:1	1/2:6,2	./.:0	9/1:3,3	2/9:11,9	2/1:3,2	./.:0	1/1:2	9/1:6,1	./.:0	2/2:8	1/1:1	2/1:2,1	./.:0	2/1:5,5	./.:0	2/2:9	2/2:1	2/2:6	./.:0	2/2:5	2/9:2,1	1/2:4,2	./.:0	2/1:5,5	2/2:9	2/2:3	9/1:7,3	9/1:5,3	2/1:4,3	9/9:1	./.:0	2/1:14,5
rh_chr14_6495285	1(0.56);3(0.27);7(0.16);	./.:0	1/3:21,21	7/3:33,25	3/1:21,18	1/3:31,21	7/3:27,17	7/3:28,23	3/1:43,32	1/3:21,10	1/1:95	1/7:25,22	1/1:42	1/3:25,12	1/3:20,18	1/7:23,19	1/1:77	1/3:17,11	1/1:78	3/7:31,26	7/1:37,25	3/1:40,39	1/3:59,55	1/3:26,20	7/3:30,23	3/1:17,16	1/1:49	1/3:26,15	1/3:22,13	1/3:26,17	1/3:38,23	1/1:47	1/1:63	1/3:21,21	1/1:69	3/1:21,16	1/1:52	7/1:15,13	1/3:11,8	3/1:20,16	1/3:28,12	1/1:41	1/1:84	7/3:44,31	3/7:33,18	3/1:18,16	7/3:20,19	3/7:39,31	1/3:21,15
rh_chr14_6637137	2(1.00);	./.:0	./.:0	./.:0	./.:0	./.:0	./.:0	./.:0	./.:0	./.:0	./.:0	./.:0	./.:0	./.:0	./.:0	./.:0	./.:0	./.:0	./.:0	./.:0	./.:0	./.:0	./.:0	./.:0	./.:0	./.:0	./.:0	./.:0	./.:0	./.:0	./.:0	./.:0	./.:0	./.:0	./.:0	./.:0	./.:0	./.:0	./.:0	./.:0	./.:0	./.:0	./.:0	./.:0	./.:0	./.:0	./.:0	./.:0	./.:0
rh_chr14_6768198	1(1.00);	./.:0	1/1:10	./.:0	1/1:12	1/1:15	./.:0	./.:0	1/1:18	1/1:9	1/1:41	1/1:4	1/1:33	1/1:15	1/1:11	1/1:5	1/1:36	1/1:3	1/1:35	./.:0	1/1:9	1/1:9	1/1:26	1/1:19	./.:0	1/1:17	1/1:25	1/1:4	1/1:17	1/1:14	1/1:9	1/1:11	1/1:30	1/1:10	1/1:28	1/1:8	1/1:21	1/1:9	1/1:6	1/1:13	1/1:14	1/1:24	1/1:37	./.:0	./.:0	1/1:4	./.:0	1/1:2	1/1:9
rh_chr14_6974992	3(0.56);1(0.44);	./.:0	1/3:49,48	1/1:109	1/3:56,44	1/3:76,74	1/1:105	1/1:121	3/1:81,70	1/3:55,49	3/3:159	3/1:70,39	3/3:129	3/1:51,41	1/3:64,45	3/1:42,34	3/3:110	3/1:49,28	3/3:117	1/1:105	3/1:57,48	1/3:72,57	1/3:115,89	3/1:45,44	1/1:96	3/1:41,39	3/3:109	3/1:45,31	3/3:70	1/3:44,42	1/3:64,60	3/3:94	3/3:93	3/1:29,28	3/3:113	1/3:46,43	3/3:98	3/1:48,42	1/3:28,26	1/3:54,36	3/1:42,36	3/3:86	3/3:163	1/1:114	1/1:116	1/3:41,38	1/1:92	1/1:118	1/3:70,45
rh_chr14_7174167	1(0.79);3(0.21);	./.:0	./.:0	3/3:1	./.:0	./.:0	1/1:2	3/1:6,4	./.:0	./.:0	./.:0	./.:0	./.:0	./.:0	./.:0	1/1:1	./.:0	1/1:9	./.:0	./.:0	1/1:1	./.:0	./.:0	./.:0	3/3:1	./.:0	1/1:1	1/1:1	1/1:2	./.:0	./.:0	./.:0	./.:0	./.:0	1/1:1	1/1:1	./.:0	./.:0	1/1:11	./.:0	1/1:1	1/1:5	./.:0	3/3:1	1/1:1	1/1:4	./.:0	./.:0	1/1:4
rh_chr14_726317	1(1.00);	./.:0	1/1:5	1/1:6	1/1:5	1/1:2	1/1:5	1/1:6	1/1:12	1/1:4	1/1:3	1/1:1	1/1:1	./.:0	1/1:6	1/1:3	1/1:4	1/1:5	1/1:6	1/1:6	1/1:6	1/1:11	1/1:1	1/1:3	1/1:3	1/1:1	1/1:7	1/1:5	1/1:9	1/1:1	1/1:12	1/1:5	1/1:12	1/1:6	1/1:7	1/1:1	1/1:10	./.:0	1/1:5	1/1:3	1/1:10	1/1:4	1/1:9	1/1:3	1/1:3	1/1:4	./.:0	1/1:3	1/1:11
rh_chr14_7296877	1(1.00);	./.:0	1/1:2	./.:0	1/1:1	./.:0	1/1:2	1/1:9	1/1:2	./.:0	./.:0	1/1:2	./.:0	./.:0	./.:0	1/1:7	./.:0	1/1:5	./.:0	1/1:3	1/1:2	1/1:2	./.:0	./.:0	1/1:3	./.:0	./.:0	1/1:2	1/1:1	1/1:1	./.:0	./.:0	1/1:2	1/1:1	./.:0	./.:0	./.:0	./.:0	1/1:10	./.:0	1/1:2	1/1:5	1/1:1	1/1:1	1/1:2	1/1:7	./.:0	./.:0	1/1:8
rh_chr14_7424804	1(0.54);3(0.26);13(0.18);100003(0.02);	./.:0	./.:0	13/13:2	./.:0	./.:0	./.:0	13/13:1	./.:0	3/3:1	./.:0	./.:0	./.:0	./.:0	./.:0	13/13:2	./.:0	./.:0	./.:0	./.:0	13/13:1	./.:0	./.:0	./.:0	13/13:1	./.:0	./.:0	./.:0	1/1:1	./.:0	./.:0	./.:0	./.:0	./.:0	./.:0	./.:0	1/1:2	./.:0	3/3:1	./.:0	./.:0	./.:0	./.:0	3/13:1,1	./.:0	1/1:1	./.:0	./.:0	1/1:2
rh_chr14_7510359	1(0.92);17(0.08);	./.:0	1/1:1	17/17:1	1/1:1	1/1:2	./.:0	17/17:1	./.:0	1/1:1	./.:0	1/1:1	1/1:2	./.:0	1/1:1	1/1:3	1/1:3	1/1:5	1/1:4	./.:0	1/1:4	1/1:2	./.:0	./.:0	./.:0	./.:0	1/1:2	./.:0	1/1:1	./.:0	./.:0	1/1:1	1/1:3	1/1:2	1/1:2	./.:0	1/1:2	17/1:1,1	1/1:4	1/1:1	1/1:1	1/1:15	./.:0	./.:0	17/17:2	1/1:5	./.:0	./.:0	1/1:5
rh_chr14_7624685	1(0.70);4(0.30);	./.:0	4/1:3,1	1/4:13,13	4/4:1	1/4:3,3	4/1:3,1	4/1:26,19	4/4:3	4/1:3,2	./.:0	1/1:3	1/1:2	./.:0	1/1:1	1/1:5	1/1:5	1/4:4,3	1/1:4	4/1:6,4	1/1:20	1/4:18,2	4/4:1	4/4:1	4/1:10,6	./.:0	1/1:8	1/4:1,1	1/1:2	./.:0	1/4:8,8	./.:0	1/1:19	./.:0	1/1:10	4/1:3,1	1/1:11	1/1:1	1/4:2,2	1/4:1,1	4/1:3,2	1/1:7	1/1:3	4/1:7,6	4/1:11,8	4/1:8,2	1/4:1,1	1/4:1,1	4/1:30,20
rh_chr14_7715530	3(0.57);1(0.27);8(0.16);	./.:0	1/3:258,249	8/1:331,324	1/3:267,258	3/1:397,371	1/8:359,335	1/8:428,425	1/3:444,424	3/1:287,259	3/3:777	3/8:331,329	3/3:525	3/1:266,243	1/3:327,294	3/3:541	3/3:822	3/1:235,226	3/3:797	8/1:406,406	3/8:335,304	3/1:432,411	3/1:525,524	1/3:326,260	8/1:333,303	1/3:225,218	3/3:576	3/1:299,291	3/3:480	1/3:312,299	1/3:448,403	3/3:522	3/3:739	1/3:259,247	3/3:757	1/3:232,224	3/3:527	8/3:218,212	1/3:216,200	1/3:311,291	3/1:292,269	3/3:542	3/3:948	1/8:390,331	1/8:371,336	1/3:296,292	1/8:250,231	8/1:358,346	1/3:321,312
rh_chr14_7777740	4(0.56);1(0.28);729(0.17);	./.:0	1/4:4,3	729/1:12,6	1/4:7,2	4/1:6,6	1/729:6,6	1/729:12,10	1/4:13,7	4/1:4,4	4/4:16	4/729:8,7	4/4:6	4/1:8,3	1/4:5,3	4/4:9	4/4:14	4/1:4,4	4/4:11	729/729:9	729/4:7,4	4/1:8,4	1/4:10,7	4/1:4,2	1/729:6,5	4/1:3,1	4/4:7	4/1:5,4	4/4:10	1/4:7,5	4/1:4,2	4/4:11	4/4:7	4/1:3,1	4/4:11	4/1:4,1	4/4:12	4/729:2,2	4/1:2,1	4/1:4,2	1/4:11,3	4/4:7	4/4:19	1/729:6,5	1/729:5,5	4/1:4,4	729/1:6,1	1/729:7,6	1/4:7,4
rh_chr14_8308158	3(0.58);1(0.42);	./.:0	./.:0	1/1:58	./.:0	1/3:26,15	./.:0	1/1:57	1/3:20,20	1/1:1	3/3:20	./.:0	3/3:2	./.:0	3/3:1	3/3:2	3/3:27	1/1:1	3/3:48	1/1:56	1/3:31,17	1/3:25,21	1/3:22,10	1/1:1	1/1:51	3/3:1	3/3:27	1/1:2	3/3:1	./.:0	3/1:46,24	3/3:2	3/3:35	1/1:1	3/3:23	./.:0	3/3:25	1/3:1,1	1/1:1	3/1:3,1	3/3:1	3/3:1	3/3:47	1/1:46	1/1:47	1/1:2	1/1:1	1/1:24	1/3:32,29
rh_chr14_836379	3(0.51);2(0.32);517(0.17);	./.:0	2/3:7,6	517/3:31,30	2/3:12,8	3/2:16,14	3/3:6	3/517:28,17	2/3:26,25	3/3:10	2/3:38,33	3/517:6,5	2/3:17,7	3/3:22	2/3:9,9	3/517:9,4	2/3:34,29	2/3:8,5	3/517:22,19	3/517:34,32	3/517:21,19	3/2:40,31	3/2:47,42	3/3:16	3/517:23,18	3/3:12	2/3:23,15	2/3:9,5	3/2:8,5	3/2:12,6	2/3:25,24	3/2:7,5	3/2:22,19	3/2:10,9	2/3:32,21	517/3:11,4	2/3:25,18	517/2:7,4	2/3:6,1	3/2:9,3	2/3:15,11	517/3:7,5	3/2:37,33	3/517:34,25	517/3:22,20	2/3:9,3	3/517:8,6	517/3:36,30	2/3:21,20
rh_chr14_88562	2(0.69);1(0.31);	./.:0	1/2:69,41	2/2:144	2/1:59,58	2/2:114	1/2:69,59	2/2:152	2/1:77,69	2/2:110	2/1:23,20	2/2:130	2/2:71	2/2:29	1/2:51,36	2/2:112	2/1:47,38	1/2:68,43	2/2:154	2/2:145	2/2:136	2/1:67,64	2/1:31,28	2/2:53	2/2:114	2/2:26	2/2:87	2/1:49,46	2/1:52,44	1/2:37,25	1/2:73,73	1/2:33,33	2/1:59,55	2/1:56,49	1/2:83,67	2/2:94	1/2:59,50	1/2:42,41	1/2:43,35	2/2:100	2/1:72,67	2/2:113	1/2:80,54	2/2:150	2/2:94	1/2:55,54	2/2:94	2/2:76	1/2:82,73
rh_chr14_8871788	1(0.83);2(0.17);	./.:0	1/1:18	2/1:20,14	1/1:19	1/1:51	1/2:10,7	2/1:28,27	1/1:53	1/1:19	1/1:22	2/1:19,17	1/1:22	1/1:15	1/1:29	1/1:18	1/1:25	1/1:12	1/1:46	2/1:25,20	2/1:23,23	1/1:46	1/1:51	1/1:17	1/2:19,17	1/1:15	1/1:40	1/1:18	1/1:13	1/1:18	1/1:54	1/1:21	1/1:42	1/1:16	1/1:54	1/1:17	1/1:34	1/2:9,8	1/1:17	1/1:18	1/1:20	1/1:18	1/1:44	1/2:21,19	2/1:19,14	1/1:19	1/2:8,6	2/1:19,11	1/1:29
rh_chr14_9896368	1(0.82);4(0.18);	./.:0	1/1:2	1/1:4	./.:0	./.:0	1/4:1,1	1/4:13,3	./.:0	1/1:2	./.:0	./.:0	./.:0	./.:0	1/1:1	1/1:1	./.:0	1/1:7	./.:0	./.:0	1/4:6,5	./.:0	./.:0	./.:0	4/4:1	./.:0	1/1:3	4/4:1	1/1:2	./.:0	1/1:4	./.:0	1/1:5	./.:0	./.:0	1/1:2	1/1:4	4/4:1	1/1:14	1/1:2	1/1:8	1/1:6	./.:0	4/4:2	1/4:3,2	1/1:11	./.:0	./.:0	1/1:18
rh_chr14_994202	2(0.46);1(0.42);8(0.12);	./.:0	2/2:1	8/8:1	./.:0	1/1:1	./.:0	./.:0	2/2:2	8/8:1	./.:0	./.:0	1/1:1	./.:0	2/2:2	./.:0	1/1:1	2/1:3,1	./.:0	./.:0	./.:0	1/1:1	./.:0	./.:0	./.:0	2/2:1	./.:0	1/1:2	1/2:2,1	./.:0	2/1:1,1	./.:0	./.:0	./.:0	1/1:1	./.:0	2/1:2,1	./.:0	2/1:3,1	2/2:1	1/1:1	8/8:1	./.:0	2/2:3	2/2:1	8/8:1	2/2:1	./.:0	2/2:1
rh_chr15_10257839	1(0.78);3(0.21);181(0.01);	./.:0	1/1:20	1/1:81	1/3:20,7	1/1:67	3/1:23,8	1/1:91	1/1:87	1/181:29,3	3/1:30,23	1/1:26	3/1:22,13	1/1:12	3/1:18,11	1/1:23	1/1:63	1/181:11,2	1/3:41,29	1/3:45,45	1/1:54	1/1:87	3/1:53,37	1/1:16	3/1:51,29	1/1:9	1/1:70	1/3:9,5	3/1:10,8	3/1:13,4	1/3:50,36	1/1:22	1/1:63	1/1:22	3/1:45,34	1/1:13	1/1:66	1/3:8,7	1/3:8,6	1/1:22	1/1:18	1/3:11,10	1/1:86	1/1:65	1/3:45,40	1/1:22	1/1:18	3/1:33,23	1/1:88
rh_chr15_10407188	4(0.50);1(0.20);473(0.15);6(0.10);130(0.04);2(0.01);	./.:0	4/6:7,3	4/473:12,6	4/2:9,4	4/4:10	4/6:19,4	4/473:6,5	4/473:12,9	4/6:10,4	4/1:11,9	4/473:4,2	4/4:10	4/6:19,4	4/1:12,5	4/473:7,2	473/4:16,11	4/4:5	4/1:7,6	1/4:12,11	4/473:12,6	473/4:8,6	4/1:21,11	4/6:8,1	4/1:10,8	4/6:11,9	473/4:5,4	4/6:10,2	2/4:3,3	1/4:3,3	1/4:10,8	4/4:6	4/4:5	4/130:5,2	4/1:9,8	4/130:5,3	4/130:9,4	1/1:5	1/4:6,3	4/473:11,2	4/130:5,2	1/4:6,6	4/130:19,5	4/473:20,8	1/6:6,3	4/6:6,2	4/473:9,3	4/1:13,6	4/6:13,5
rh_chr15_10773666	1(0.45);3(0.26);35(0.26);2(0.03);	./.:0	35/3:34,34	35/1:52,34	1/1:51	35/1:54,45	1/1:65	1/35:46,45	35/1:53,46	1/1:70	1/1:120	35/3:31,28	1/2:77,9	3/1:49,32	3/1:43,27	35/1:31,13	1/35:44,33	35/1:22,20	3/1:54,39	3/1:47,36	35/3:38,28	35/1:51,44	1/1:136	3/1:40,39	3/1:39,37	1/3:31,27	3/35:40,27	1/3:31,19	1/1:58	1/1:67	3/1:66,31	1/35:26,23	35/1:54,42	1/35:27,24	1/3:31,24	35/3:23,20	35/3:32,27	35/1:31,18	1/1:34	35/3:37,26	1/35:30,27	3/1:34,31	35/3:65,57	35/1:49,30	1/1:80	1/35:23,17	35/3:36,36	1/1:94	35/1:48,33
rh_chr15_10851058	1(0.47);2(0.29);6(0.23);	./.:0	2/2:4	1/6:7,4	1/1:2	./.:0	1/1:3	1/6:14,9	6/1:3,1	1/1:6	./.:0	2/6:3,2	1/1:3	./.:0	1/1:2	1/6:5,4	1/1:1	1/6:9,2	1/1:1	1/2:2,1	2/6:2,1	6/6:1	./.:0	./.:0	1/2:6,3	./.:0	2/2:1	2/1:5,2	1/1:8	./.:0	2/2:4	./.:0	1/6:4,3	1/6:1,1	2/1:5,2	2/2:4	2/2:3	1/6:1,1	1/1:22	2/6:1,1	1/6:3,2	2/1:9,9	2/2:2	1/6:8,5	1/1:12	1/6:6,4	./.:0	./.:0	1/1:9
rh_chr15_1096801	4(0.48);9(0.28);1(0.24);	./.:0	1/1:3	4/9:3,1	./.:0	4/4:1	4/4:1	9/4:4,1	./.:0	4/4:1	4/4:1	./.:0	./.:0	./.:0	4/4:1	4/9:2,2	./.:0	4/9:3,3	./.:0	4/4:9	9/9:2	./.:0	./.:0	./.:0	4/4:1	./.:0	./.:0	./.:0	4/4:3	4/4:2	4/4:3	4/4:1	1/9:2,2	4/9:1,1	1/4:2,1	./.:0	9/1:2,1	4/4:2	4/4:5	./.:0	4/9:1,1	1/1:3	./.:0	4/9:2,1	4/4:1	9/4:2,1	9/9:2	./.:0	4/9:4,1
rh_chr15_10990214	1(0.74);3(0.26);	./.:0	1/3:30,24	1/1:60	1/1:58	1/1:63	1/1:54	1/1:54	1/1:84	1/1:49	1/1:90	3/1:29,28	1/1:96	1/3:40,30	1/3:32,29	1/1:45	1/1:92	1/1:29	1/3:25,15	1/3:29,23	1/3:26,26	1/1:76	1/1:109	1/3:27,22	1/3:31,27	3/1:38,30	1/3:30,21	3/1:32,23	1/1:52	1/1:64	1/3:29,25	1/1:66	1/1:62	1/1:44	1/3:35,31	3/1:27,18	3/1:23,18	1/1:39	1/1:26	1/3:40,22	1/1:49	1/3:28,28	3/1:53,50	1/1:59	1/1:58	1/1:46	3/1:27,18	1/1:89	1/1:67
rh_chr15_11204418	5(0.46);1(0.28);351(0.25);117(0.01);	./.:0	351/1:6,4	351/5:14,9	5/5:12	5/5:22	5/5:5	5/351:14,6	351/5:16,15	5/5:10	351/5:15,11	1/351:2,1	5/5:11	1/5:6,2	1/5:6,3	5/351:6,2	351/5:19,16	351/5:3,1	1/5:18,8	351/1:20,12	1/351:19,8	351/5:14,7	5/5:25	1/5:7,1	1/5:19,6	1/5:4,3	1/351:15,8	1/1:5	5/5:8	5/5:6	5/1:16,10	351/5:3,2	5/351:15,13	5/351:7,5	1/5:7,5	351/1:3,1	351/1:7,7	351/5:5,4	5/5:6	1/351:4,2	351/5:5,1	5/1:3,3	1/351:16,10	351/5:17,4	5/5:51	5/5:1	351/117:6,1	5/5:16	5/351:17,11
rh_chr15_11421844	2(0.74);594(0.26);	./.:0	594/2:15,15	594/2:26,18	2/2:22	2/2:57	2/2:37	2/594:27,26	594/2:32,32	2/2:32	594/2:29,26	594/2:23,16	2/2:40	2/2:36	2/2:29	594/2:18,14	2/594:22,20	2/594:14,6	2/2:48	2/594:30,15	594/2:26,26	594/2:32,31	2/2:65	2/2:36	2/2:49	2/2:29	594/2:24,24	2/2:22	2/2:23	2/2:32	2/2:49	594/2:17,12	594/2:36,20	594/2:15,14	2/2:60	594/2:8,8	594/2:28,20	594/2:11,7	2/2:17	2/594:15,14	594/2:17,11	2/2:21	594/2:37,25	594/2:30,25	2/2:48	2/594:14,12	2/594:17,11	2/2:62	594/2:21,17
rh_chr15_11503363	1(0.48);4(0.26);233(0.26);	./.:0	233/4:23,18	1/233:26,20	1/1:38	1/1:36	1/1:53	233/1:27,16	1/233:28,27	1/1:57	1/233:14,8	233/1:19,13	1/1:38	4/1:10,8	1/4:17,13	1/233:23,15	233/1:18,12	1/233:20,15	4/1:21,13	233/4:20,17	233/4:23,7	1/233:22,21	1/1:29	1/4:15,11	1/4:25,21	1/4:11,7	233/4:18,9	4/1:17,16	1/1:27	1/1:31	4/1:19,13	233/1:18,14	233/1:20,9	233/1:23,9	1/4:21,11	4/233:19,17	233/4:16,13	233/1:10,8	1/1:25	233/4:23,19	1/233:19,18	4/1:15,14	4/233:27,16	1/233:23,11	1/1:34	1/233:19,11	4/233:24,19	1/1:30	233/1:22,21
rh_chr15_11792802	1(0.62);11(0.38);	./.:0	./.:0	11/11:1	11/11:1	./.:0	11/1:2,1	11/11:3	./.:0	11/11:3	./.:0	./.:0	1/11:1,1	./.:0	1/1:4	11/11:2	./.:0	11/11:3	1/1:4	1/1:2	1/1:6	11/11:2	./.:0	./.:0	1/1:6	./.:0	1/1:2	./.:0	1/1:1	1/1:1	1/1:3	11/11:1	./.:0	11/11:1	1/1:1	1/1:2	1/1:1	./.:0	1/11:8,5	1/1:1	./.:0	1/1:8	1/1:2	11/11:2	1/1:5	11/11:1	1/1:1	./.:0	11/11:2
rh_chr15_12253375	1(0.70);100001(0.27);6(0.02);27(0.01);	./.:0	./.:0	100001/100001:3	./.:0	./.:0	./.:0	1/100001:6,4	./.:0	1/1:1	./.:0	1/100001:2,1	./.:0	./.:0	./.:0	100001/27:2,1	./.:0	1/100001:7,2	./.:0	./.:0	100001/1:2,1	./.:0	./.:0	./.:0	./.:0	./.:0	./.:0	./.:0	1/1:1	./.:0	./.:0	100001/100001:1	100001/100001:1	./.:0	1/1:2	./.:0	./.:0	./.:0	1/1:19	1/1:1	1/1:1	1/1:5	./.:0	100001/100001:1	1/1:2	1/1:1	./.:0	./.:0	100001/1:4,4
rh_chr15_12844486	1(0.72);551(0.28);	./.:0	1/551:7,4	1/551:14,4	1/1:5	1/1:14	1/1:10	551/1:5,4	551/1:7,5	1/1:24	551/1:15,12	551/1:6,6	1/1:17	1/1:11	1/1:14	1/551:6,5	1/551:15,4	551/551:6	1/1:24	551/1:6,1	551/1:10,6	551/1:7,7	1/1:30	1/1:19	1/1:13	1/1:8	551/1:12,6	1/1:12	1/1:11	1/1:12	551/1:12,4	551/1:6,2	1/551:9,5	1/551:6,1	1/1:11	1/551:6,4	551/1:10,5	551/1:4,4	1/1:5	551/1:5,4	551/1:7,5	1/1:8	551/1:23,9	1/551:13,10	1/1:16	1/551:4,3	551/1:7,5	1/1:17	1/551:6,4
rh_chr15_13063122	1(0.73);100001(0.27);	./.:0	1/100001:13,8	1/100001:19,7	1/1:22	1/1:26	1/1:24	1/100001:11,9	100001/1:17,6	1/1:23	100001/1:12,8	100001/1:6,4	1/1:25	1/1:17	1/1:23	1/100001:8,7	100001/1:10,9	100001/1:10,8	1/1:23	100001/1:16,15	1/100001:17,14	1/100001:21,13	1/1:23	1/1:12	1/1:15	1/1:13	1/100001:13,12	1/1:23	1/1:18	1/1:21	100001/1:21,11	1/100001:8,7	1/100001:16,12	1/100001:10,7	1/1:17	1/100001:9,6	1/100001:18,13	1/100001:11,10	1/1:14	1/100001:9,7	1/100001:7,4	1/1:17	1/100001:20,17	1/100001:18,14	1/1:27	100001/1:7,4	1/100001:11,10	1/1:24	1/100001:11,5
rh_chr15_13642456	6(0.71);3(0.27);2(0.01);	./.:0	./.:0	6/6:2	6/6:2	6/6:5	6/6:7	6/6:6	6/6:6	6/6:5	6/6:12	6/6:4	6/6:5	6/6:4	./.:0	3/3:1	6/6:8	6/6:6	./.:0	./.:0	3/3:1	6/6:12	6/6:8	6/6:9	3/3:2	6/3:5,2	./.:0	./.:0	6/6:2	6/6:7	3/3:1	6/6:2	6/6:2	./.:0	./.:0	./.:0	./.:0	./.:0	6/6:3	./.:0	./.:0	3/3:1	3/3:1	6/6:7	6/6:4	6/6:3	./.:0	6/3:12,2	6/6:10
rh_chr15_13698923	1(0.66);398(0.24);31(0.05);55(0.02);145(0.02);100003(0.01);	./.:0	1/31:4,1	1/398:22,22	./.:0	1/1:42	31/1:2,2	398/1:25,16	1/398:30,23	1/1:2	398/1:40,30	1/1:1	1/31:2,1	1/1:4	1/1:3	1/1:1	398/1:27,23	398/398:2	1/1:45	398/1:34,15	1/398:27,22	1/398:31,22	1/1:89	1/31:4,2	1/398:34,18	1/31:2,1	398/1:22,20	1/1:3	100003/100003:1	1/55:5,1	398/1:22,17	./.:0	1/398:17,17	./.:0	1/1:55	1/398:1,1	1/398:23,19	100003/100003:1	1/1:2	398/398:2	1/398:2,2	1/55:5,1	1/398:43,27	1/398:31,23	1/1:41	1/398:2,2	398/1:3,2	1/1:63	398/1:18,15
rh_chr15_13822901	2(0.70);1(0.30);	./.:0	2/1:3,1	1/2:3,2	2/2:3	2/2:2	2/2:5	1/2:9,4	2/1:4,2	2/2:6	./.:0	1/2:3,1	2/2:4	2/2:1	./.:0	2/1:2,1	./.:0	2/1:13,9	2/2:5	1/2:6,3	1/2:6,5	2/2:2	2/2:2	2/2:2	2/2:5	./.:0	1/2:3,2	2/2:3	2/2:7	2/2:3	2/2:2	1/1:3	1/2:5,2	1/2:2,2	2/2:4	1/2:2,2	1/1:2	2/2:3	2/2:15	1/2:2,2	1/2:6,6	2/2:19	2/1:2,1	1/2:3,2	2/2:3	2/1:8,5	./.:0	./.:0	1/2:8,2
rh_chr15_14360708	2(0.73);9(0.27);	./.:0	9/2:1,1	2/2:2	./.:0	./.:0	2/2:1	9/9:2	9/9:1	2/2:2	./.:0	./.:0	2/2:2	./.:0	./.:0	2/2:3	./.:0	2/2:3	2/2:1	9/9:1	2/2:3	./.:0	./.:0	./.:0	9/9:1	./.:0	9/2:1,1	2/2:1	./.:0	2/2:1	./.:0	./.:0	./.:0	9/9:1	./.:0	2/9:2,1	2/2:1	./.:0	2/2:2	2/2:1	9/9:2	2/2:1	./.:0	2/2:1	2/2:3	./.:0	./.:0	2/2:1	9/2:2,2
rh_chr15_15160259	1(0.72);534(0.28);	./.:0	./.:0	1/1:3	./.:0	./.:0	./.:0	1/1:2	1/534:3,1	1/1:2	./.:0	1/534:1,1	1/1:2	./.:0	./.:0	1/534:2,2	./.:0	1/1:3	./.:0	1/534:3,2	534/1:7,4	1/1:1	./.:0	./.:0	534/1:2,1	./.:0	534/534:1	./.:0	1/1:2	./.:0	534/534:2	./.:0	1/534:1,1	1/1:1	1/1:2	1/1:1	./.:0	./.:0	1/1:6	1/1:1	1/1:1	1/1:2	./.:0	1/1:1	1/1:3	534/534:4	./.:0	./.:0	534/1:6,5
rh_chr15_15294725	1(0.71);16(0.29);	./.:0	1/16:160,111	1/16:324,193	1/1:274	1/1:571	1/1:340	1/16:340,168	1/16:255,191	1/1:310	1/16:128,69	1/16:206,97	1/1:298	1/1:116	1/16:142,96	1/16:186,97	1/16:169,126	1/16:164,112	1/1:525	1/16:315,166	1/16:320,157	1/16:298,154	1/16:168,92	1/1:209	1/16:282,165	1/1:78	1/16:249,145	1/16:148,101	1/1:316	1/1:201	1/16:279,191	1/16:122,78	1/16:321,164	1/16:156,86	1/1:604	1/16:143,83	1/16:246,156	1/16:117,76	1/1:274	1/16:175,89	1/16:185,101	1/1:339	1/16:295,165	1/16:340,164	1/1:628	1/16:159,84	1/16:124,74	1/1:311	1/16:280,163
rh_chr15_15355400	1(0.50);2(0.23);234(0.23);32(0.02);5(0.01);	./.:0	./.:0	2/2:1	./.:0	./.:0	./.:0	234/2:3,1	./.:0	./.:0	./.:0	234/234:1	./.:0	./.:0	./.:0	./.:0	./.:0	2/234:4,1	./.:0	./.:0	1/234:3,1	./.:0	./.:0	./.:0	234/234:1	./.:0	./.:0	./.:0	1/1:1	./.:0	./.:0	./.:0	2/2:1	./.:0	./.:0	./.:0	1/1:1	./.:0	1/2:4,3	./.:0	1/1:1	2/2:2	1/1:1	./.:0	1/2:1,1	2/234:2,1	./.:0	./.:0	2/234:2,1
rh_chr15_15468122	1(0.45);100001(0.30);4(0.25);	./.:0	1/1:2	100001/100001:1	./.:0	1/1:1	4/4:1	4/100001:4,1	100001/100001:1	4/4:4	./.:0	100001/4:2,1	./.:0	./.:0	./.:0	1/100001:2,2	100001/100001:2	4/100001:4,2	1/1:1	./.:0	1/100001:4,3	1/1:1	./.:0	4/4:1	1/100001:5,4	./.:0	1/1:2	1/100001:1,1	1/1:4	./.:0	100001/1:2,1	./.:0	4/100001:2,2	1/1:2	1/1:5	1/100001:1,1	./.:0	./.:0	4/1:6,3	100001/100001:1	1/100001:2,1	4/1:1,1	1/1:1	1/1:2	1/4:2,1	100001/4:3,1	4/4:1	./.:0	4/4:2
rh_chr15_1547883	2(0.47);81(0.26);1(0.25);9(0.01);	./.:0	1/81:7,3	2/81:28,12	1/2:15,9	81/2:17,10	2/1:7,5	2/81:9,5	2/81:13,13	2/2:12	2/2:58	81/1:3,1	1/2:4,3	1/2:14,8	2/2:16	81/2:5,3	81/2:22,19	2/81:9,4	1/2:14,9	2/2:27	1/81:14,8	2/81:14,8	2/2:63	2/1:9,7	2/1:9,5	2/1:6,6	2/81:15,12	2/1:9,8	2/9:14,2	2/2:15	2/2:26	2/81:8,5	81/1:17,12	2/81:6,4	2/1:10,8	1/81:9,3	81/1:11,7	81/2:6,5	2/2:8	1/81:13,4	81/2:5,3	1/2:7,6	81/1:28,18	2/81:20,10	2/2:18	2/81:3,3	1/81:9,6	1/2:14,10	2/81:10,7
rh_chr15_15543151	1(0.57);453(0.43);	./.:0	1/453:18,9	453/453:15	1/1:13	1/1:17	1/1:13	453/453:17	453/453:16	./.:0	453/1:27,27	453/453:19	1/1:39	1/1:14	453/453:9	1/453:10,7	1/453:22,18	453/453:9	1/1:30	453/1:23,17	1/453:15,11	1/453:23,20	453/453:38	./.:0	453/1:27,20	1/1:11	453/1:23,8	1/453:16,11	1/1:9	1/1:40	1/453:22,13	453/453:19	453/453:26	1/453:12,9	1/1:42	1/453:8,7	1/453:16,14	1/453:11,10	1/1:11	453/1:12,9	453/1:11,8	1/1:8	453/1:20,20	1/453:20,18	1/1:23	453/453:8	453/453:8	1/1:17	453/453:19
rh_chr15_15843448	2(0.21);70(0.16);133(0.12);40(0.12);1(0.10);45(0.07);4(0.05);184(0.04);6(0.04);197(0.03);108(0.02);312(0.02);21(0.01);185(0.01);	./.:0	./.:0	133/45:2,1	./.:0	./.:0	45/45:1	133/70:3,2	40/133:1,1	./.:0	./.:0	70/70:1	./.:0	./.:0	./.:0	133/133:1	2/2:1	312/312:1	2/2:1	2/2:1	70/197:4,1	2/2:2	./.:0	./.:0	70/133:2,1	./.:0	1/4:1,1	2/2:1	2/2:1	./.:0	184/2:3,2	./.:0	70/70:1	./.:0	2/1:1,1	./.:0	2/70:1,1	70/133:1,1	6/6:1	./.:0	70/70:3	108/108:1	133/133:2	2/70:2,1	40/40:2	./.:0	./.:0	2/2:1	45/70:3,2
rh_chr15_15944126	1(0.69);154(0.28);100006(0.01);100002(0.01);	./.:0	154/1:2,1	1/154:7,2	1/1:2	./.:0	1/1:3	154/1:11,4	1/100006:2,2	1/1:4	./.:0	1/1:3	1/1:6	100002/100002:1	1/1:1	154/1:4,2	./.:0	154/1:7,6	1/100002:1,1	1/1:1	154/1:3,2	154/154:1	1/100006:1,1	./.:0	1/154:4,4	./.:0	154/154:6	1/154:2,2	1/1:10	1/1:1	154/1:4,2	./.:0	154/1:3,1	./.:0	1/1:3	1/1:1	1/1:3	1/154:2,1	1/1:22	1/1:1	1/154:4,4	1/1:18	154/154:2	154/1:4,1	1/1:9	1/154:10,8	./.:0	./.:0	1/154:9,8
rh_chr15_16000117	1(0.46);11(0.29);2(0.25);	./.:0	1/11:10,4	2/11:10,9	11/2:18,14	2/1:16,11	1/2:16,13	11/2:9,5	11/2:16,13	2/2:15	1/11:21,13	2/11:11,8	1/1:29	2/1:10,9	2/11:14,10	1/11:15,6	1/11:21,18	2/11:6,4	1/2:12,7	11/1:12,8	11/1:12,11	1/11:19,6	11/2:23,20	2/2:22	1/11:8,5	1/2:16,10	1/11:19,9	1/11:7,3	1/1:29	1/1:22	1/11:9,8	11/2:8,6	2/11:19,10	1/11:8,4	1/1:19	1/11:11,7	11/1:6,4	1/11:7,5	1/2:3,2	1/11:9,8	11/1:7,7	2/1:8,5	11/1:14,13	11/1:16,11	1/2:6,2	11/2:14,10	11/2:14,9	1/2:24,15	2/11:12,9
rh_chr15_16066225	1(0.46);19(0.29);17(0.25);	./.:0	1/19:31,18	19/17:59,48	19/17:28,27	17/1:59,31	17/1:29,23	19/17:51,43	19/17:54,41	17/17:71	19/1:13,10	19/17:37,33	1/1:60	1/17:7,3	17/19:25,24	19/1:34,24	19/1:16,16	17/19:36,36	17/1:34,33	19/1:49,42	19/1:51,42	1/19:55,34	19/17:18,13	17/17:25	19/1:41,41	17/1:8,4	19/1:37,33	1/19:29,22	1/1:60	1/1:26	1/19:46,42	17/19:20,18	17/19:52,43	19/1:26,25	1/1:73	1/19:31,22	1/19:44,37	19/1:26,22	1/17:31,22	1/19:26,21	19/1:42,30	1/17:43,33	19/1:49,38	19/1:54,45	17/1:47,42	19/17:36,21	19/17:19,13	1/17:18,12	19/17:45,40
rh_chr15_16221824	1(0.63);9(0.37);	./.:0	1/1:24	9/9:7	9/9:9	9/1:18,16	9/1:17,16	9/9:8	9/9:14	9/9:16	1/1:33	9/9:5	1/1:49	1/9:25,14	9/9:9	1/1:10	1/1:20	9/9:6	1/9:24,15	1/1:17	1/1:17	1/1:19	9/9:23	9/9:22	1/1:19	1/9:11,8	1/1:17	1/1:17	1/1:23	1/1:37	1/1:27	9/9:10	9/1:8,1	1/1:8	1/1:40	1/1:17	1/1:16	1/1:13	1/9:10,5	1/1:19	1/1:18	1/9:20,5	1/1:33	1/1:25	1/9:20,14	9/9:11	9/9:13	1/9:33,13	9/9:6
rh_chr15_16450847	3(0.54);1(0.46);	./.:0	1/3:46,45	3/3:146	3/3:101	3/1:74,62	1/3:61,60	3/3:119	3/3:159	3/3:103	1/3:75,73	3/3:134	1/1:159	1/3:46,41	3/3:101	1/3:56,50	1/3:71,61	3/3:93	3/1:85,80	3/1:77,58	3/1:76,70	3/1:85,77	3/3:182	3/3:108	3/1:80,59	1/3:48,44	3/1:71,66	1/3:56,39	1/1:88	1/1:113	3/1:74,67	3/3:81	3/3:115	1/3:58,33	1/1:118	3/1:40,32	3/1:50,50	1/3:37,34	1/3:32,24	3/1:48,39	1/3:60,46	1/3:56,54	3/1:85,83	1/3:92,72	3/1:63,57	3/3:116	3/3:81	3/1:78,54	3/3:130
rh_chr15_16551845	2(0.46);260(0.31);1(0.24);	./.:0	260/260:2	1/260:4,4	260/260:6	2/1:7,5	./.:0	260/1:8,7	260/260:4	1/1:3	260/2:4,3	260/260:1	2/2:5	1/2:3,2	1/1:3	2/260:2,2	2/260:10,5	260/1:4,1	2/1:11,6	2/260:9,2	260/2:4,3	2/260:5,3	1/260:10,5	1/1:8	260/2:5,1	1/1:2	2/260:5,4	2/2:1	2/2:3	2/2:2	260/260:10	260/1:4,2	1/260:6,2	260/260:1	2/2:6	2/2:1	2/2:9	2/260:1,1	2/1:2,1	260/2:4,2	2/260:2,1	1/1:2	260/2:5,4	2/260:12,5	1/1:4	260/1:2,1	260/1:3,1	2/1:6,3	260/1:5,2
rh_chr15_16667790	1(0.44);100001(0.32);2(0.24);	./.:0	100001/1:3,3	2/100001:6,6	./.:0	1/1:2	2/1:2,1	100001/2:10,8	100001/2:5,3	2/2:4	./.:0	100001/2:4,1	1/1:2	./.:0	2/2:1	100001/1:4,3	100001/1:2,2	2/100001:8,2	2/2:2	100001/1:4,2	100001/1:11,5	1/100001:3,1	./.:0	./.:0	1/100001:6,3	./.:0	1/1:4	1/100001:3,1	1/1:6	./.:0	1/100001:2,1	2/100001:1,1	2/100001:6,6	1/100001:2,1	1/1:11	1/100001:3,1	1/1:9	100001/100001:5	2/1:12,9	100001/1:1,1	100001/1:4,4	2/1:10,5	1/1:1	1/100001:5,3	1/2:9,5	2/100001:12,4	100001/100001:1	2/2:1	2/100001:8,7
rh_chr15_16737213	1(0.46);2(0.28);11(0.26);	./.:0	1/1:1	2/2:3	2/2:1	./.:0	1/1:1	11/2:10,2	2/2:2	2/2:1	./.:0	11/11:2	1/1:1	./.:0	2/2:1	11/1:1,1	./.:0	11/2:2,1	2/2:1	11/1:1,1	11/1:3,3	11/11:3	./.:0	./.:0	11/1:1,1	./.:0	11/11:1	11/11:1	1/1:2	./.:0	1/1:1	./.:0	11/11:1	./.:0	1/1:1	11/11:2	./.:0	./.:0	1/1:5	./.:0	1/11:3,1	1/1:3	./.:0	11/11:1	2/1:5,2	11/2:3,3	2/2:1	./.:0	2/11:3,1
rh_chr15_16810432	1(0.97);3(0.01);56(0.01);	./.:0	./.:0	1/1:1	./.:0	./.:0	1/1:1	1/1:6	1/1:1	./.:0	./.:0	1/1:1	./.:0	1/1:1	./.:0	1/1:1	./.:0	./.:0	1/1:2	1/1:3	1/1:8	./.:0	./.:0	1/1:1	1/1:2	./.:0	1/1:1	./.:0	1/1:3	1/1:1	./.:0	./.:0	./.:0	1/1:2	1/1:4	./.:0	1/1:6	1/1:1	1/1:4	./.:0	1/1:4	1/1:3	1/1:1	./.:0	1/1:8	1/1:7	./.:0	1/1:1	1/1:1
rh_chr15_17076337	1(0.71);7(0.29);	./.:0	7/1:2,2	7/1:5,5	7/7:3	1/1:1	1/1:2	1/7:24,12	7/1:5,4	1/1:3	1/1:1	7/1:2,2	1/1:1	./.:0	1/7:3,1	7/7:10	7/1:1,1	1/7:13,7	1/1:2	1/7:6,5	7/1:10,5	7/7:3	./.:0	1/1:1	1/7:8,7	1/1:1	7/1:3,1	1/1:1	1/7:4,3	1/1:2	1/7:6,4	1/1:1	1/7:8,5	7/1:5,3	1/1:14	1/7:3,2	1/1:5	7/7:1	1/1:20	7/1:2,2	1/7:5,4	1/1:17	1/1:1	1/7:6,2	1/1:20	1/7:7,3	./.:0	1/1:3	1/7:18,14
rh_chr15_17146098	2(0.70);1(0.19);5(0.12);	./.:0	2/2:5	2/5:6,2	2/2:2	2/1:10,8	2/1:8,8	2/2:4	2/5:4,2	2/2:10	2/2:2	2/2:6	1/2:8,4	2/2:8	2/5:4,2	2/2:10	2/5:6,1	5/2:3,2	2/1:10,7	2/5:9,1	2/2:4	2/2:9	2/2:6	2/2:14	2/5:6,1	2/2:10	2/2:4	2/2:6	2/5:5,1	1/2:4,3	2/2:9	2/2:4	2/2:7	2/2:4	1/2:9,6	2/2:4	2/2:9	1/5:5,1	2/1:3,3	2/5:3,1	2/2:10	2/1:4,4	2/2:2	2/2:12	1/2:4,2	./.:0	2/2:5	2/1:9,8	2/5:13,2
rh_chr15_17224145	2(0.41);9(0.30);1(0.29);	./.:0	9/2:22,22	2/9:34,28	2/9:30,26	2/2:64	2/2:53	9/2:42,23	9/2:36,33	2/2:46	9/1:45,45	2/9:38,31	1/2:37,30	2/1:30,22	2/9:25,15	9/1:22,14	9/1:35,22	2/9:27,21	2/2:60	9/1:26,19	9/1:32,29	1/9:35,32	2/9:46,45	2/2:49	1/9:31,26	1/2:20,13	1/9:24,17	9/1:31,24	9/1:23,22	2/1:32,30	9/1:50,31	9/2:26,18	2/9:34,32	9/1:26,26	2/1:34,22	9/1:20,18	1/2:31,27	2/9:21,16	2/2:33	9/1:30,25	9/1:18,18	2/2:50	9/1:49,27	9/1:41,25	2/2:55	2/9:23,12	2/9:28,16	2/2:74	9/2:27,23
rh_chr15_17313670	1(0.75);6(0.25);	./.:0	1/6:7,6	1/6:10,8	6/1:7,3	1/6:19,9	1/6:10,8	6/1:11,6	1/6:14,12	6/6:13	1/1:46	1/6:8,5	1/1:18	6/1:16,11	1/6:11,6	1/1:15	1/1:25	1/6:8,6	6/1:20,16	1/1:29	1/1:17	1/1:33	1/6:28,22	6/6:13	1/1:20	1/6:9,9	1/1:31	1/1:13	1/1:19	1/1:15	1/1:34	1/6:9,9	6/1:24,12	1/1:11	1/1:24	1/1:11	1/1:22	1/1:15	1/6:6,4	1/1:14	1/1:15	6/1:10,8	1/1:43	1/1:23	1/6:12,10	1/6:5,5	1/6:7,2	6/1:11,9	6/1:17,5
rh_chr15_17418514	1(0.99);362(0.01);	./.:0	./.:0	./.:0	./.:0	./.:0	1/1:4	./.:0	./.:0	./.:0	./.:0	./.:0	./.:0	./.:0	./.:0	1/1:2	./.:0	./.:0	./.:0	1/1:3	1/1:2	./.:0	./.:0	./.:0	./.:0	./.:0	./.:0	1/1:1	1/1:1	1/1:1	./.:0	./.:0	./.:0	1/1:1	1/1:1	./.:0	./.:0	./.:0	1/1:3	1/1:1	1/1:5	1/1:1	./.:0	1/1:1	./.:0	./.:0	./.:0	./.:0	./.:0
rh_chr15_177997	1(0.74);3(0.26);	./.:0	3/1:40,31	3/1:66,24	1/1:61	3/1:40,38	1/1:70	3/1:48,36	1/3:42,40	1/1:80	1/1:158	3/1:34,30	1/1:94	1/1:102	1/1:60	3/1:31,31	1/3:58,51	1/3:28,16	1/1:83	1/1:84	1/3:49,43	1/3:46,42	1/1:151	1/1:82	1/1:66	1/1:66	1/3:36,28	1/1:62	1/1:53	1/1:76	1/1:100	1/3:27,24	1/3:38,28	3/1:34,30	1/1:77	3/1:26,26	1/3:27,17	3/1:31,31	1/1:38	3/1:31,27	1/3:38,33	1/1:56	1/3:54,42	3/1:41,28	1/1:95	1/3:27,21	3/1:36,29	1/1:90	3/1:32,30
rh_chr15_17991582	1(0.70);2(0.30);	./.:0	./.:0	1/1:9	1/1:1	1/1:3	1/1:1	1/1:13	1/1:2	1/1:4	./.:0	1/1:1	2/2:1	./.:0	1/1:2	2/1:4,1	2/2:1	1/1:3	./.:0	1/2:4,2	1/2:5,1	2/1:1,1	./.:0	./.:0	2/2:4	./.:0	1/1:1	2/2:1	2/2:3	./.:0	2/1:3,1	./.:0	1/1:5	2/1:1,1	1/1:2	2/1:1,1	2/2:1	1/1:1	1/1:13	./.:0	1/2:6,1	1/1:8	1/1:2	2/1:2,1	1/1:3	1/1:2	./.:0	./.:0	1/1:11
rh_chr15_18072427	1(0.71);5(0.29);	./.:0	5/1:53,45	5/1:85,82	1/5:61,59	1/1:189	1/1:134	1/5:62,57	5/1:85,84	1/1:123	5/1:150,122	5/1:74,61	1/1:185	1/1:103	5/1:57,39	1/5:48,38	1/5:101,98	1/5:44,40	1/1:191	5/1:87,74	1/5:65,61	1/5:90,87	1/5:142,141	1/1:138	5/1:77,67	1/1:136	1/5:75,72	5/1:60,43	5/1:50,39	1/1:121	5/1:97,89	5/1:53,43	1/5:101,69	5/1:53,46	1/1:151	1/5:51,37	1/1:128	1/5:45,39	1/1:73	5/1:53,42	5/1:59,55	1/1:81	1/5:99,84	1/5:94,70	1/1:161	5/1:60,46	1/5:60,54	1/1:196	5/1:81,58
rh_chr15_18166857	1(0.46);10(0.29);2(0.24);	./.:0	2/10:11,7	10/2:10,10	2/10:8,5	2/1:20,16	1/2:9,6	10/2:7,4	2/10:12,6	2/2:16	1/10:18,17	10/2:17,10	1/1:18	1/2:16,6	2/10:12,10	10/1:8,6	1/10:14,12	10/2:7,2	1/2:23,15	1/10:17,15	1/10:13,10	1/10:24,15	10/2:20,19	2/2:25	10/1:11,10	1/2:9,4	1/10:13,11	1/10:12,7	1/10:8,7	1/1:19	1/10:13,11	2/10:8,7	10/2:15,12	10/1:5,5	1/1:20	10/1:6,1	1/1:18	10/1:7,5	2/1:6,6	10/1:6,5	10/1:6,6	1/2:14,13	10/1:11,11	10/1:14,14	2/1:16,13	10/2:7,4	10/2:5,5	2/1:18,8	10/2:11,4
rh_chr15_18318476	100001(0.36);2(0.26);3(0.20);1(0.17);	./.:0	./.:0	100001/100001:4	./.:0	./.:0	./.:0	2/2:2	./.:0	./.:0	./.:0	./.:0	./.:0	./.:0	./.:0	1/1:1	./.:0	100001/2:3,2	./.:0	./.:0	100001/1:4,3	./.:0	./.:0	./.:0	100001/1:2,1	./.:0	./.:0	./.:0	./.:0	./.:0	./.:0	2/2:1	2/2:1	./.:0	./.:0	100001/1:1,1	./.:0	3/3:1	3/2:2,1	./.:0	100001/100001:1	3/3:2	./.:0	100001/100001:1	2/3:1,1	2/100001:3,1	./.:0	./.:0	100001/100001:1
rh_chr15_18408364	1(0.71);16(0.29);	./.:0	16/1:16,13	1/16:37,26	1/16:12,11	1/1:48	1/1:34	1/1:43	16/1:22,21	1/1:27	1/16:16,15	16/1:10,8	1/1:39	1/1:11	16/1:14,13	16/1:21,11	16/1:17,16	1/16:14,9	1/1:51	16/1:25,23	16/1:26,11	16/1:20,19	16/1:20,14	1/1:10	1/16:19,17	1/1:13	16/1:21,16	16/1:19,8	1/16:14,13	1/1:24	1/16:33,31	1/16:15,12	16/1:26,16	16/1:23,9	1/1:33	16/1:19,14	1/1:36	16/1:17,6	1/1:17	1/16:16,12	1/16:15,9	1/1:34	1/16:36,25	1/16:39,27	1/1:39	1/16:14,4	16/1:11,11	1/1:30	1/16:26,21
rh_chr15_18480191	1(0.56);5(0.25);4(0.18);	./.:0	5/1:6,3	5/1:5,2	1/5:3,1	4/5:2,1	4/5:3,2	4/5:3,3	1/1:5	1/5:1,1	1/1:7	1/5:3,2	1/1:7	1/5:2,2	5/1:3,2	1/1:5	1/1:12	1/1:2	5/4:3,2	1/1:6	1/1:10	1/1:8	1/1:4	5/5:5	1/1:6	5/5:4	1/1:10	1/1:8	1/1:3	4/4:2	1/1:5	1/5:4,4	1/5:2,2	1/1:3	4/4:7	1/1:3	4/1:4,4	1/4:5,2	4/5:4,1	1/1:6	1/1:4	4/5:5,2	1/1:22	1/1:4	5/4:3,1	1/1:2	5/1:4,1	5/5:4	5/1:2,1
rh_chr15_18688959	390(0.30);4(0.26);3(0.25);2(0.19);100001(0.01);	./.:0	4/390:4,1	4/390:6,3	4/4:4	4/2:2,1	4/4:6	4/2:15,5	390/4:4,2	3/4:4,2	./.:0	4/390:4,1	2/3:1,1	3/3:1	4/390:3,2	390/3:7,6	390/100001:2,1	390/4:14,10	4/2:3,2	390/390:2	3/390:7,5	3/3:1	390/390:1	./.:0	390/4:3,2	./.:0	390/3:2,1	3/390:3,1	390/3:1,1	./.:0	3/390:2,1	4/390:2,1	390/4:7,1	390/3:2,1	2/3:7,3	390/390:1	2/3:5,3	2/390:2,1	4/2:10,5	3/390:3,2	3/390:5,4	4/2:11,8	./.:0	3/390:5,3	4/4:11	4/390:10,3	4/4:1	4/2:1,1	390/4:7,4
rh_chr15_18821643	8(0.29);1(0.28);5(0.25);3(0.19);	./.:0	8/5:20,10	8/5:21,20	5/8:19,11	3/5:24,16	5/3:20,17	5/3:13,13	8/5:26,25	5/1:15,11	8/1:31,15	5/8:22,19	3/1:26,23	5/1:13,8	8/5:26,22	1/8:13,11	1/8:21,12	5/8:17,11	5/3:36,29	8/1:25,15	8/1:16,9	8/1:26,22	5/8:36,29	5/5:28	5/8:26,17	5/1:20,10	8/1:17,16	1/8:22,14	1/8:21,13	3/1:19,19	1/8:26,22	5/8:18,17	5/8:21,13	8/1:14,14	3/1:20,17	1/8:19,17	3/1:20,12	3/8:15,8	3/5:12,6	1/8:17,12	1/8:23,20	5/3:20,11	8/1:23,23	8/1:25,20	5/3:21,12	5/8:19,15	5/8:16,11	3/5:27,24	5/8:19,9
rh_chr15_18931494	3(0.68);152(0.30);4(0.02);	./.:0	./.:0	152/3:6,2	./.:0	3/3:4	./.:0	3/3:2	./.:0	./.:0	152/152:4	./.:0	./.:0	./.:0	./.:0	152/152:1	152/152:1	./.:0	3/3:4	152/152:2	152/152:2	152/152:1	152/152:1	3/3:1	152/3:2,1	./.:0	152/3:2,2	./.:0	./.:0	./.:0	152/3:3,2	./.:0	152/3:1,1	./.:0	3/3:2	./.:0	3/3:1	./.:0	3/3:1	./.:0	./.:0	./.:0	3/3:5	3/152:3,1	3/3:4	./.:0	./.:0	3/3:3	./.:0
rh_chr15_19173163	1(0.98);2(0.02);	./.:0	1/1:13	1/1:22	1/1:20	1/1:20	1/1:15	1/2:6,1	1/1:23	1/2:19,2	1/1:19	1/1:21	1/1:18	1/2:29,3	1/1:18	1/1:12	1/1:13	1/1:6	1/1:24	1/1:11	1/1:12	1/1:15	1/1:30	1/1:28	1/1:14	1/1:19	1/1:17	1/1:12	1/1:17	1/1:16	1/1:17	1/1:12	1/1:17	1/1:13	1/1:15	1/1:8	1/1:23	./.:0	1/1:5	1/1:11	1/1:11	1/1:14	1/1:21	1/1:24	1/1:19	1/1:8	1/1:15	1/1:19	1/1:14
rh_chr15_19261933	1(0.72);4(0.28);	./.:0	4/1:42,36	1/4:43,39	1/4:40,39	1/1:103	1/1:88	1/1:83	1/4:73,44	1/1:76	4/1:71,59	1/4:55,49	1/1:108	1/1:92	4/1:34,33	4/1:41,30	1/4:58,45	4/1:22,16	4/1:52,38	4/1:53,43	4/1:34,30	1/4:61,54	1/4:91,78	1/1:99	1/4:42,32	1/1:75	1/4:41,39	1/4:39,37	4/1:38,34	1/1:96	4/1:56,50	4/1:40,31	4/1:58,39	1/4:36,35	1/1:89	4/1:39,28	1/1:64	1/4:32,26	1/1:36	1/4:36,27	1/4:34,30	1/4:47,37	1/4:68,62	1/4:56,40	1/1:89	4/1:32,30	1/4:35,34	1/1:137	1/4:41,31
rh_chr15_1928239	1(1.00);	./.:0	1/1:59	1/1:71	1/1:59	1/1:67	1/1:59	1/1:60	1/1:68	1/1:63	1/1:99	1/1:52	1/1:69	1/1:80	1/1:57	1/1:34	1/1:63	1/1:36	1/1:65	1/1:70	1/1:52	1/1:68	1/1:108	1/1:50	1/1:63	1/1:50	1/1:39	1/1:62	1/1:38	1/1:55	1/1:80	1/1:41	1/1:58	1/1:48	1/1:75	1/1:33	1/1:56	1/1:46	1/1:34	1/1:45	1/1:42	1/1:49	1/1:91	1/1:60	1/1:61	1/1:35	1/1:66	1/1:83	1/1:47
rh_chr15_19600528	2(0.52);3(0.28);1(0.19);	./.:0	2/3:10,8	2/3:16,14	2/3:20,16	2/1:23,11	2/1:13,5	2/1:14,9	2/3:23,22	2/2:22	3/2:27,26	3/2:18,13	2/1:12,8	2/2:29	2/3:17,17	2/1:7,3	3/2:26,23	3/2:14,9	3/2:27,19	3/2:18,14	2/3:27,10	2/3:26,21	2/3:48,30	2/2:32	2/3:29,28	2/2:33	2/3:18,15	3/2:7,6	3/2:12,11	2/1:21,9	2/3:34,19	2/3:12,12	2/3:22,19	2/3:17,13	1/2:14,12	2/3:17,10	2/1:23,10	3/1:19,9	1/2:6,4	2/3:12,12	2/3:15,10	2/3:11,9	2/3:35,25	2/3:30,26	2/1:21,19	3/2:14,9	2/3:20,15	2/1:34,24	2/3:22,22
rh_chr15_19956945	2(0.59);1(0.27);3(0.14);	./.:0	1/1:1	2/1:5,3	2/1:2,1	1/1:3	1/1:1	1/3:9,2	2/2:1	2/2:2	./.:0	2/2:4	./.:0	2/2:1	1/2:3,1	2/3:5,1	1/1:1	1/2:7,6	2/2:3	2/2:4	2/2:3	2/2:2	./.:0	./.:0	1/2:9,2	./.:0	2/2:1	2/2:3	2/2:4	3/2:1,1	2/2:6	1/1:2	1/2:2,1	2/2:4	2/3:3,1	./.:0	2/3:7,3	./.:0	1/3:5,1	./.:0	2/2:6	2/1:9,5	2/2:2	2/2:7	1/3:3,2	2/1:4,4	2/2:1	./.:0	1/2:4,2
rh_chr15_20158207	1(0.38);2(0.35);3(0.09);56(0.06);65(0.04);46(0.03);4(0.02);7(0.01);12(0.01);	./.:0	./.:0	./.:0	./.:0	1/2:12,7	3/2:2,2	2/1:9,6	65/46:2,1	1/1:2	1/2:9,3	./.:0	1/4:3,2	2/3:2,1	./.:0	1/2:4,3	1/2:12,9	./.:0	65/65:1	1/3:10,6	1/2:9,2	2/1:7,7	56/65:1,1	./.:0	2/2:1	7/7:1	1/2:9,5	2/1:5,2	1/1:1	2/3:3,2	2/1:8,7	./.:0	46/65:1,1	1/1:1	1/3:23,5	1/2:2,1	1/2:11,9	3/1:1,1	7/3:1,1	1/1:2	2/3:2,1	./.:0	2/1:18,15	1/2:7,2	3/1:3,3	./.:0	./.:0	2/1:5,3	56/46:2,1
rh_chr15_2413245	1(0.73);3(0.26);4(0.01);	./.:0	./.:0	3/1:5,1	1/1:1	1/1:1	./.:0	3/1:24,14	1/3:1,1	1/1:1	./.:0	1/1:1	1/1:1	./.:0	./.:0	3/1:4,3	./.:0	1/1:5	./.:0	1/1:2	1/3:7,6	./.:0	./.:0	./.:0	1/1:6	./.:0	1/3:1,1	1/1:1	1/1:1	./.:0	1/1:1	./.:0	1/3:2,1	./.:0	1/1:3	1/3:1,1	1/3:2,1	1/3:2,1	1/1:11	./.:0	1/3:1,1	1/1:8	./.:0	3/1:3,1	1/1:9	1/3:2,2	./.:0	./.:0	1/3:11,10
rh_chr15_2868330	3(0.48);1(0.26);2(0.24);100001(0.02);	./.:0	1/2:4,1	1/3:10,7	3/3:5	3/1:3,2	2/2:2	3/1:22,14	1/1:1	3/3:5	./.:0	1/1:6	3/3:3	./.:0	3/3:6	1/3:8,3	1/1:1	3/1:8,8	3/3:2	3/3:7	1/2:10,9	1/3:3,2	./.:0	./.:0	3/2:9,7	2/2:1	1/100001:2,1	2/3:3,2	3/3:9	3/3:1	3/3:7	1/3:3,2	1/2:5,1	3/1:2,2	2/3:8,1	1/2:4,3	2/2:3	1/3:3,2	3/3:28	1/2:3,1	3/1:9,7	3/2:11,9	1/2:2,1	3/1:8,6	3/3:18	1/3:11,10	2/1:2,2	2/2:5	1/3:16,13
rh_chr15_2990680	3(0.64);1(0.35);35(0.01);	./.:0	1/1:1	3/3:11	./.:0	3/3:3	./.:0	3/3:3	3/3:7	./.:0	3/3:7	./.:0	./.:0	./.:0	./.:0	./.:0	3/3:6	./.:0	1/3:6,4	3/3:15	1/1:6	3/3:11	3/3:13	./.:0	1/3:4,3	./.:0	3/3:6	./.:0	./.:0	./.:0	3/3:11	./.:0	1/1:6	./.:0	3/1:4,2	./.:0	1/1:8	./.:0	./.:0	./.:0	./.:0	./.:0	1/1:10	3/3:11	3/3:21	./.:0	./.:0	3/1:7,4	3/3:4
rh_chr15_482675	1(0.73);100001(0.26);6(0.01);	./.:0	1/100001:19,16	100001/1:43,23	1/1:34	100001/1:44,33	1/1:33	100001/1:56,50	1/100001:60,43	1/1:29	1/1:68	1/100001:24,17	1/1:38	1/1:27	1/1:33	100001/1:21,8	1/100001:29,29	1/100001:18,9	1/1:64	1/1:81	100001/1:29,27	100001/1:54,41	1/1:86	1/1:30	1/1:83	1/1:22	1/100001:36,21	1/1:31	1/1:32	1/1:24	1/1:76	1/100001:12,9	100001/1:40,34	1/100001:15,11	1/1:63	1/100001:15,8	1/100001:30,23	1/100001:15,11	1/1:26	1/100001:24,7	1/100001:16,16	1/6:27,3	1/100001:47,38	1/100001:43,22	1/1:74	1/100001:17,10	100001/1:21,15	1/1:57	1/100001:36,33
rh_chr15_5536174	3(0.38);5(0.20);8(0.18);4(0.10);1(0.07);10(0.05);2(0.01);	./.:0	3/5:3,2	5/3:6,5	3/8:6,3	3/5:7,6	3/4:5,4	3/5:10,7	3/4:9,8	3/3:4	8/3:8,7	3/5:7,1	10/8:5,3	4/3:7,4	3/8:4,2	3/4:3,1	1/4:4,2	3/1:2,1	3/4:8,6	3/4:4,3	5/1:6,4	2/5:4,3	8/10:10,9	3/4:8,6	8/10:5,3	3/4:6,2	3/5:6,4	8/3:3,3	8/3:5,3	8/3:4,2	8/3:6,4	4/1:2,1	3/3:4	4/3:3,2	3/8:5,3	1/4:3,2	3/5:10,5	8/5:4,1	10/3:3,2	3/5:3,2	4/5:3,1	10/8:7,3	5/3:10,9	5/2:3,2	8/4:8,3	4/5:3,2	3/5:6,3	8/3:11,5	3/1:4,3
rh_chr15_5694415	2(0.72);1(0.25);30(0.02);428(0.01);	./.:0	./.:0	2/2:1	./.:0	2/2:2	1/1:1	2/2:1	2/2:2	./.:0	./.:0	./.:0	./.:0	./.:0	2/1:2,1	./.:0	./.:0	2/2:1	./.:0	1/2:1,1	2/2:2	2/2:1	./.:0	./.:0	1/2:3,1	./.:0	./.:0	2/2:1	./.:0	./.:0	./.:0	./.:0	./.:0	./.:0	2/1:3,2	./.:0	./.:0	./.:0	1/2:2,2	./.:0	./.:0	1/1:2	./.:0	./.:0	1/1:3	./.:0	2/2:1	1/1:1	2/2:2
rh_chr15_6458112	1(0.51);6(0.28);3(0.20);2(0.01);	./.:0	6/1:3,3	1/6:5,4	3/1:1,1	6/1:1,1	3/1:3,2	1/6:21,20	6/1:2,2	1/1:7	./.:0	1/6:6,4	./.:0	./.:0	1/3:3,1	1/6:6,2	./.:0	6/1:8,4	1/3:3,2	3/1:3,1	1/6:6,3	1/6:3,1	./.:0	./.:0	3/1:7,5	./.:0	6/1:2,1	3/1:1,1	3/1:4,4	./.:0	1/3:5,2	6/1:1,1	6/1:5,5	6/1:5,1	3/1:4,3	6/6:3	./.:0	6/3:1,1	1/3:14,7	1/1:2	6/1:7,4	1/3:8,7	1/1:1	6/1:5,2	3/1:4,1	6/1:12,6	1/1:2	3/3:1	6/1:6,6
rh_chr15_6901504	1(0.96);100001(0.04);	./.:0	1/1:1	1/1:3	1/1:2	./.:0	1/1:1	1/1:3	./.:0	1/1:3	1/1:2	1/1:1	100001/100001:1	./.:0	1/1:2	1/1:1	./.:0	1/1:4	1/1:4	1/1:3	1/1:6	./.:0	./.:0	./.:0	./.:0	./.:0	./.:0	1/1:1	1/1:1	./.:0	./.:0	./.:0	1/1:2	1/1:1	1/1:1	1/1:1	1/1:1	./.:0	1/1:5	./.:0	1/1:2	1/1:3	./.:0	1/1:1	1/1:2	1/1:1	./.:0	./.:0	1/1:1
rh_chr15_6996975	1(0.56);546(0.24);3(0.20);	./.:0	1/1:5	1/546:11,10	1/3:5,3	1/546:19,8	1/3:13,6	1/546:36,11	1/546:28,19	1/1:7	1/3:25,23	1/1:8	3/1:4,2	1/1:15	3/3:4	1/3:5,1	1/546:25,18	1/1:6	1/3:20,17	3/1:21,20	546/1:20,9	1/546:30,19	1/3:31,31	1/1:8	1/3:17,9	1/1:10	1/546:16,10	1/3:7,3	1/1:6	1/3:11,2	1/3:23,15	1/1:5	546/1:11,11	1/1:5	3/1:29,17	1/546:7,3	546/1:15,8	546/546:1	1/3:6,3	1/1:11	546/1:2,2	1/3:5,5	1/546:35,17	546/1:15,15	1/3:18,12	1/546:5,2	1/546:6,3	3/1:25,20	1/546:11,4
rh_chr15_8267292	2(0.51);100001(0.28);4(0.21);	./.:0	100001/100001:2	2/100001:4,4	2/4:3,1	2/100001:2,1	4/4:3	100001/2:9,8	100001/100001:7	2/2:2	2/2:1	2/100001:4,1	2/4:1,1	./.:0	2/2:1	100001/2:10,7	100001/100001:1	100001/2:10,9	2/2:1	2/2:1	2/100001:6,4	100001/100001:1	./.:0	./.:0	4/2:6,5	./.:0	2/2:4	2/4:3,2	2/4:4,2	./.:0	4/2:3,1	100001/100001:2	100001/2:4,3	2/2:1	4/2:7,6	100001/2:3,2	100001/2:3,1	100001/100001:2	4/2:9,6	100001/100001:1	2/100001:9,3	4/2:9,8	./.:0	100001/2:4,3	4/2:4,3	100001/2:6,4	2/2:1	2/4:1,1	2/100001:13,8
rh_chr15_8357773	1(0.51);12(0.27);6(0.20);13(0.02);	./.:0	./.:0	12/12:4	6/6:2	1/1:1	6/1:2,1	12/1:13,12	1/1:4	1/13:4,1	./.:0	12/12:2	1/1:2	./.:0	1/1:1	1/12:1,1	./.:0	1/12:8,7	6/6:1	6/6:2	12/1:5,3	12/12:1	./.:0	./.:0	6/1:1,1	./.:0	1/12:1,1	1/1:3	6/6:2	./.:0	6/1:4,2	12/12:2	12/12:2	12/12:1	6/6:1	1/12:2,2	1/12:2,1	./.:0	6/1:9,8	12/12:1	1/12:3,1	6/1:6,5	./.:0	12/1:4,2	6/6:4	1/12:5,3	1/1:1	./.:0	1/12:3,3
rh_chr15_9562659	1(0.70);2(0.21);5(0.06);3(0.02);4(0.01);	./.:0	1/1:3	1/1:6	1/2:6,4	1/1:4	1/1:10	1/1:9	1/1:8	1/1:8	1/4:6,3	1/1:3	2/1:7,6	1/1:12	1/2:5,5	1/1:6	1/1:1	1/1:2	2/1:5,3	1/2:5,2	1/1:3	1/1:4	1/2:6,5	1/1:7	1/4:6,4	1/1:4	1/1:4	1/2:3,3	2/1:9,4	1/1:4	1/2:5,3	1/1:6	1/1:3	1/1:5	1/2:8,3	1/1:1	1/1:3	2/2:1	2/1:3,2	1/3:3,1	1/1:2	1/2:5,3	1/1:5	1/1:12	1/2:5,3	1/3:7,1	1/1:6	5/1:4,3	1/3:8,2
rh_chr15_9660835	1(0.74);7(0.26);	./.:0	1/7:30,9	1/7:47,22	1/1:46	1/7:38,16	1/1:58	1/7:58,32	1/7:39,23	1/1:55	1/1:15	1/7:28,8	1/1:45	1/1:12	1/1:51	1/7:24,12	1/7:10,3	1/7:29,14	1/1:45	1/1:75	1/7:48,19	1/7:34,21	1/1:17	1/1:22	1/1:71	1/1:7	1/7:29,23	1/1:52	1/1:54	1/1:15	1/1:76	1/7:22,7	1/7:46,17	1/7:15,5	1/1:62	1/7:26,11	1/7:35,6	1/7:33,9	1/1:45	1/7:29,15	1/7:38,10	1/1:64	1/7:31,12	1/7:32,19	1/1:75	1/7:29,11	1/7:21,7	1/1:35	1/7:38,17
rh_chr15_9799495	3(0.53);12(0.26);4(0.21);	./.:0	3/12:14,9	12/3:21,13	4/3:9,5	12/3:18,18	3/4:14,12	12/3:27,21	3/12:28,21	3/3:26	3/4:32,31	12/3:17,15	3/4:14,9	3/3:25	4/3:10,8	12/3:9,7	3/12:32,23	3/12:13,9	4/3:25,24	4/3:23,20	3/12:21,14	3/12:19,17	3/4:37,28	3/3:26	3/4:18,14	3/3:20	3/12:21,10	3/4:11,9	3/4:13,8	4/3:18,14	4/3:25,16	12/3:11,7	12/3:19,14	12/3:11,6	4/3:20,19	12/3:8,6	12/3:15,13	12/4:13,9	3/4:10,4	3/12:14,9	3/12:15,11	4/3:15,5	12/3:22,22	3/12:20,14	4/3:18,15	12/3:10,7	3/12:18,10	3/4:24,20	3/12:23,22
rh_chr15_9863712	1(0.67);100001(0.29);21(0.04);	./.:0	1/100001:3,1	100001/1:3,3	1/21:7,1	100001/1:5,5	1/1:6	100001/1:3,1	100001/1:12,7	1/21:3,1	1/1:12	100001/1:4,3	1/1:9	1/1:3	1/1:6	100001/100001:3	100001/1:6,4	100001/1:2,2	1/1:7	1/1:11	100001/1:7,6	1/100001:8,4	1/1:7	1/1:5	1/1:5	1/1:1	1/100001:6,3	1/21:3,1	1/1:5	1/1:3	1/1:4	1/100001:5,4	100001/1:5,2	100001/100001:2	1/1:10	100001/100001:1	100001/100001:3	1/1:5	1/1:1	100001/1:2,2	100001/1:3,2	1/1:3	1/100001:9,3	100001/1:7,5	1/1:8	1/1:1	100001/1:2,1	1/1:15	100001/1:4,3
rh_chr15_9993215	4(0.61);3(0.21);1(0.18);	./.:0	4/4:1	4/4:3	./.:0	4/4:1	4/3:4,2	4/1:16,7	4/4:1	4/4:3	./.:0	4/1:5,1	4/4:1	./.:0	4/3:5,1	4/1:2,1	./.:0	4/1:14,6	4/4:2	3/3:1	4/4:7	4/4:2	./.:0	4/4:1	4/3:6,4	./.:0	4/4:1	3/4:4,3	4/3:6,2	4/4:1	4/3:4,1	./.:0	4/4:3	1/1:1	4/3:5,3	4/4:1	1/4:5,1	3/3:3	3/4:24,17	4/4:1	4/1:8,4	4/3:10,8	4/4:2	./.:0	4/3:6,3	4/1:19,4	4/4:1	4/4:1	4/1:10,5
rh_chr16_10292798	1(0.53);100001(0.32);5(0.14);8(0.01);	./.:0	./.:0	100001/100001:10	1/1:15	5/8:1,1	1/100001:22,4	1/1:1	100001/5:6,4	./.:0	1/1:23	100001/100001:2	1/100001:18,8	1/1:27	100001/100001:5	./.:0	1/100001:28,10	./.:0	1/100001:25,4	1/100001:28,11	1/100001:10,3	1/100001:27,8	./.:0	1/1:22	./.:0	1/1:20	100001/100001:4	1/1:13	./.:0	1/100001:18,3	1/1:22	1/100001:19,4	100001/1:5,1	100001/5:4,1	1/100001:21,4	./.:0	100001/100001:7	100001/100001:2	./.:0	5/5:1	1/1:19	1/100001:14,6	1/1:33	1/1:1	1/1:22	100001/5:4,1	100001/100001:3	1/1:30	1/1:26
rh_chr16_1067628	2(0.78);1(0.22);	./.:0	1/2:24,12	2/2:28	2/2:34	2/2:38	1/2:24,17	2/2:26	2/1:27,17	2/2:36	2/2:44	1/2:16,11	2/1:15,11	2/2:26	1/2:21,12	1/2:12,11	2/1:18,16	2/2:23	1/2:28,13	1/2:18,18	2/1:21,14	1/2:17,17	2/2:59	2/2:39	2/2:30	2/2:24	2/1:18,16	2/2:33	2/2:26	1/2:15,14	2/2:41	1/2:11,8	1/2:17,11	2/1:12,6	2/1:16,10	2/2:17	2/1:18,15	2/1:18,13	2/2:18	2/2:30	2/2:23	2/1:19,17	2/2:46	2/2:28	2/2:23	2/1:14,12	2/1:19,13	2/2:41	2/2:33
rh_chr16_11108000	1(0.65);6(0.35);	./.:0	1/1:18	1/1:36	6/6:1	1/1:49	6/6:2	1/1:48	1/1:33	1/1:56	6/1:5,2	1/1:25	6/6:2	1/6:8,2	1/1:26	1/1:23	6/6:3	1/1:19	6/6:1	6/6:1	1/1:1	6/6:4	1/1:31	1/1:21	1/1:45	1/1:20	1/1:30	6/6:2	1/1:23	6/6:1	6/6:1	6/1:3,1	1/1:34	1/1:27	6/6:2	1/1:32	1/1:37	./.:0	1/1:18	1/1:35	./.:0	./.:0	6/6:1	1/1:37	6/6:1	1/1:23	1/1:16	./.:0	./.:0
rh_chr16_1148011	1(0.97);2(0.02);3(0.01);	./.:0	./.:0	./.:0	./.:0	1/1:3	./.:0	1/1:2	1/1:5	1/1:4	1/1:1	1/1:3	./.:0	1/1:1	./.:0	./.:0	./.:0	1/1:1	./.:0	./.:0	./.:0	./.:0	1/1:2	1/1:1	./.:0	./.:0	1/1:1	./.:0	1/1:2	./.:0	./.:0	./.:0	1/1:3	1/1:1	./.:0	1/1:2	1/1:2	./.:0	./.:0	./.:0	./.:0	./.:0	./.:0	1/2:4,1	./.:0	./.:0	./.:0	./.:0	./.:0
rh_chr16_12037326	2(0.48);1(0.27);7(0.25);	./.:0	2/7:2,1	1/2:9,6	7/2:2,1	7/2:2,2	1/2:4,2	7/2:10,8	1/2:3,3	2/2:2	./.:0	1/2:8,2	2/2:1	7/7:1	2/2:2	7/2:5,3	1/1:1	7/2:6,5	./.:0	1/2:4,2	1/2:17,5	1/1:4	2/2:1	./.:0	7/2:6,5	./.:0	1/1:1	2/2:1	7/2:2,2	./.:0	2/7:4,1	./.:0	1/2:7,3	1/2:6,3	2/1:2,1	2/2:3	1/2:6,1	7/1:2,1	2/7:14,9	7/2:1,1	2/7:5,1	1/2:9,4	7/7:2	7/2:2,2	2/7:7,5	2/1:10,8	1/1:1	./.:0	2/7:9,7
rh_chr16_12698705	1(0.32);3(0.31);2(0.30);4(0.07);	./.:0	1/1:4	1/1:2	3/3:1	./.:0	3/3:3	2/1:7,2	1/1:2	1/1:6	2/2:1	4/1:1,1	./.:0	./.:0	1/1:2	2/1:6,6	./.:0	2/1:11,3	./.:0	3/3:1	3/3:5	3/3:2	./.:0	./.:0	2/1:3,1	./.:0	./.:0	2/2:1	2/2:2	./.:0	2/2:2	./.:0	1/4:4,2	1/1:1	3/4:3,1	2/2:4	1/1:1	2/2:3	1/2:12,6	./.:0	2/3:8,5	3/4:5,1	3/3:1	2/1:2,2	2/3:3,2	1/4:5,1	1/4:2,1	./.:0	2/3:2,2
rh_chr16_12729188	3(0.31);2(0.29);10(0.25);1(0.15);	./.:0	./.:0	./.:0	./.:0	./.:0	./.:0	3/2:4,3	./.:0	./.:0	./.:0	./.:0	./.:0	./.:0	./.:0	2/2:1	./.:0	./.:0	./.:0	./.:0	./.:0	./.:0	./.:0	./.:0	3/2:1,1	./.:0	./.:0	./.:0	2/2:1	./.:0	./.:0	./.:0	./.:0	./.:0	./.:0	./.:0	./.:0	./.:0	3/3:1	./.:0	./.:0	10/10:1	2/2:1	3/2:1,1	2/2:3	3/3:2	./.:0	./.:0	1/1:1
rh_chr16_1341063	27(0.26);8(0.26);1(0.25);100001(0.22);	./.:0	8/100001:4,3	8/1:19,11	27/27:3	8/1:8,2	100001/27:3,2	1/8:17,14	100001/8:19,11	8/8:3	27/1:18,15	8/100001:4,2	27/100001:5,2	27/27:3	8/100001:2,1	100001/100001:3	27/100001:17,14	1/8:3,2	27/100001:15,8	27/100001:17,10	27/100001:11,10	27/100001:14,11	1/8:19,16	27/27:3	1/27:14,10	8/27:2,2	8/100001:15,10	27/1:6,1	1/8:5,1	100001/100001:4	1/27:13,2	100001/27:2,2	8/100001:10,10	8/8:4	100001/27:17,16	8/1:4,3	100001/8:11,4	100001/1:3,1	27/27:3	8/8:2	1/1:3	27/27:5	1/27:21,13	8/1:18,13	1/27:16,12	100001/8:4,2	8/100001:3,3	1/27:10,9	27/1:14,12
rh_chr16_13500169	1(0.35);7(0.25);10(0.19);5(0.06);18(0.04);4(0.03);17(0.03);28(0.02);34(0.02);	./.:0	1/1:1	1/1:1	7/10:3,1	1/7:6,3	./.:0	7/1:11,8	1/17:1,1	1/5:3,2	10/10:1	1/1:4	10/10:2	./.:0	1/1:1	7/1:7,3	./.:0	7/1:10,4	./.:0	./.:0	18/10:3,2	./.:0	./.:0	./.:0	34/5:2,2	1/1:1	1/1:3	7/17:2,1	1/7:2,1	./.:0	34/7:2,1	./.:0	1/1:2	1/5:1,1	18/18:2	1/7:5,1	5/5:1	7/34:2,1	1/34:9,1	7/1:4,2	7/7:4	10/10:1	7/7:1	7/1:7,5	7/7:4	1/1:6	./.:0	./.:0	7/17:8,1
rh_chr16_13647716	3(0.27);655(0.26);2(0.24);100001(0.23);	./.:0	3/3:2	3/100001:5,3	./.:0	2/3:2,1	100001/655:4,3	3/2:11,7	3/3:4	3/3:5	./.:0	100001/100001:3	100001/655:2,1	655/655:1	3/3:2	3/2:5,4	100001/100001:1	2/3:7,5	655/100001:5,1	100001/655:4,1	655/100001:5,1	100001/100001:8	./.:0	./.:0	2/3:2,1	3/3:1	100001/100001:2	655/2:3,1	3/2:7,1	./.:0	2/655:4,1	655/655:2	100001/3:4,1	100001/3:5,2	100001/655:4,1	100001/3:5,2	3/100001:2,1	2/100001:3,1	3/2:5,3	2/3:5,3	655/2:4,4	100001/655:6,4	2/2:1	3/2:3,3	655/2:5,2	100001/3:6,5	3/100001:1,1	655/655:1	655/2:5,2
rh_chr16_14056705	1(0.27);2(0.26);354(0.26);390(0.21);	./.:0	1/2:7,5	390/2:10,8	1/354:3,2	2/1:16,13	390/354:11,6	1/2:10,7	390/2:9,4	2/2:14	1/354:13,12	2/390:9,8	390/354:7,5	2/354:10,3	390/2:7,4	2/1:11,8	390/354:13,12	1/1:4	390/354:9,6	390/354:13,9	354/390:14,3	354/390:8,6	1/2:14,7	2/354:12,9	1/2:12,5	354/2:5,3	390/2:13,9	1/354:4,4	1/2:10,6	354/390:6,4	1/354:12,11	354/390:6,1	390/2:8,5	2/390:10,3	354/390:7,6	2/390:8,6	2/390:7,6	1/390:7,6	2/1:4,4	2/1:10,5	1/354:10,8	354/390:4,2	1/354:12,11	2/1:11,9	354/1:13,4	2/390:4,1	390/2:7,3	1/1:8	354/354:13
rh_chr16_14617522	1(0.56);6(0.39);134(0.02);77(0.01);4(0.01);	./.:0	./.:0	./.:0	./.:0	./.:0	6/6:1	1/1:1	./.:0	./.:0	./.:0	./.:0	./.:0	./.:0	./.:0	./.:0	./.:0	./.:0	./.:0	./.:0	6/6:3	./.:0	./.:0	./.:0	1/1:1	./.:0	77/77:1	./.:0	./.:0	./.:0	./.:0	./.:0	1/1:1	./.:0	./.:0	./.:0	./.:0	./.:0	1/1:2	./.:0	6/6:1	./.:0	./.:0	./.:0	./.:0	1/1:1	./.:0	./.:0	./.:0
rh_chr16_14911808	1(0.26);6(0.26);8(0.26);231(0.22);	./.:0	8/1:16,15	1/231:38,35	6/8:30,16	1/8:34,32	6/231:23,19	8/1:35,34	1/231:47,38	1/1:45	8/6:47,27	231/1:28,18	231/6:33,23	6/1:19,15	231/1:27,16	8/1:21,6	6/231:35,29	1/8:14,12	6/231:32,31	231/6:37,28	6/231:53,37	231/6:48,42	1/8:43,39	1/6:16,12	8/1:37,36	1/6:17,8	231/1:36,23	8/6:16,15	1/8:18,11	231/6:20,17	6/8:41,36	6/231:22,11	1/231:45,44	231/1:18,12	6/231:41,30	231/1:23,17	231/1:34,30	231/8:20,8	8/1:12,11	8/1:18,15	6/8:25,19	231/6:26,20	8/6:46,46	8/1:41,34	8/6:27,25	231/1:26,21	231/1:18,15	6/8:43,37	6/8:33,26
rh_chr16_14964416	1(0.99);10(0.01);	./.:0	1/1:6	1/1:15	1/1:5	1/1:10	1/1:7	1/1:24	1/1:6	1/10:6,1	1/1:3	1/1:10	1/10:3,1	1/1:1	1/1:2	1/1:16	1/1:2	1/1:12	1/1:10	1/1:11	1/1:9	1/1:7	1/1:1	1/1:1	1/1:15	1/1:1	1/1:10	./.:0	1/1:11	1/1:1	1/1:6	10/1:2,2	1/1:16	1/1:6	1/1:5	1/1:3	1/1:17	1/1:5	1/1:12	1/1:2	1/1:7	1/1:21	1/1:12	1/1:21	1/1:12	1/1:15	1/1:3	1/1:1	1/1:18
rh_chr16_15611288	6(0.27);1(0.26);4(0.25);2(0.22);	./.:0	4/6:1,1	6/2:19,11	1/4:3,2	6/4:8,7	2/1:6,3	6/4:9,8	2/6:15,14	6/6:8	4/1:16,16	2/6:6,1	1/2:5,4	6/1:6,4	6/2:5,4	4/6:2,2	2/1:16,9	6/4:2,1	1/2:12,9	2/1:10,9	1/2:11,10	1/2:17,8	6/4:19,10	1/6:4,1	6/4:16,7	1/6:7,3	6/2:9,5	4/1:2,2	6/4:3,2	2/1:6,3	4/1:7,6	2/1:4,3	2/6:9,7	2/2:3	2/1:12,10	2/6:7,2	6/2:12,6	4/2:2,2	6/4:2,1	6/6:4	1/4:6,1	1/1:3	1/4:17,16	6/4:14,13	4/1:12,5	2/6:6,1	2/6:6,3	1/4:13,9	1/4:9,5
rh_chr16_15708354	10(0.28);8(0.26);1(0.24);11(0.22);	./.:0	1/8:3,3	8/11:3,2	10/1:3,3	8/1:3,1	11/10:2,1	8/1:16,10	11/8:8,2	8/8:9	10/10:1	8/11:5,2	11/11:2	./.:0	11/8:3,1	8/1:8,4	./.:0	1/8:6,5	10/10:1	10/11:4,2	10/11:8,8	11/10:2,1	8/8:1	./.:0	1/8:6,4	./.:0	11/8:7,2	1/10:4,1	1/8:6,5	./.:0	1/1:4	./.:0	8/11:8,4	11/11:2	11/10:3,1	11/11:2	11/8:5,1	11/1:5,2	8/1:10,6	8/1:4,1	1/10:8,3	10/11:9,5	10/1:1,1	1/8:6,5	1/10:8,5	11/8:11,8	11/8:1,1	1/1:2	10/1:8,8
rh_chr16_15813994	3(0.87);1(0.09);311(0.02);2(0.01);	./.:0	./.:0	./.:0	./.:0	./.:0	./.:0	./.:0	./.:0	./.:0	./.:0	./.:0	./.:0	./.:0	./.:0	./.:0	./.:0	./.:0	./.:0	3/3:1	./.:0	./.:0	./.:0	./.:0	./.:0	./.:0	./.:0	./.:0	./.:0	./.:0	./.:0	3/3:1	./.:0	./.:0	./.:0	./.:0	./.:0	./.:0	./.:0	./.:0	./.:0	3/3:2	./.:0	./.:0	3/3:1	./.:0	./.:0	./.:0	./.:0
rh_chr16_16216489	2(0.48);1(0.27);30(0.23);13(0.02);	./.:0	2/1:11,2	30/1:8,5	2/13:9,1	2/1:9,8	30/2:4,3	1/2:12,8	30/1:14,9	1/1:2	2/2:25	30/1:5,3	30/2:5,5	1/2:4,3	30/1:4,4	2/1:3,3	30/2:7,7	2/1:4,2	30/2:8,2	30/2:9,5	30/2:7,6	2/30:12,6	2/1:18,15	2/1:3,2	2/1:7,5	2/1:3,3	1/30:5,4	2/2:6	1/13:3,1	2/30:5,2	2/2:20	30/2:5,2	30/1:14,7	1/30:6,3	2/30:12,4	30/1:3,1	1/30:11,8	30/2:4,4	1/1:1	2/2:5	2/13:3,1	2/30:3,1	2/2:26	1/2:8,7	2/2:7	30/1:1,1	30/1:3,2	2/2:12	2/2:9
rh_chr16_16435327	2(0.39);3(0.26);9(0.16);50(0.06);29(0.04);10(0.04);12(0.02);32(0.02);	./.:0	2/9:2,1	9/29:1,1	2/3:3,3	2/2:1	2/2:1	./.:0	./.:0	9/9:3	2/3:4,3	./.:0	3/3:5	3/2:3,2	9/29:1,1	9/2:2,2	3/50:2,1	9/2:1,1	3/3:1	3/2:2,1	2/2:1	2/2:1	2/10:2,1	3/3:3	2/9:2,1	9/9:1	9/9:4	3/3:2	2/2:1	10/10:1	2/3:1,1	3/3:2	./.:0	./.:0	./.:0	50/50:1	./.:0	10/10:2	2/2:2	2/32:3,1	3/3:1	3/50:2,1	2/3:5,1	9/9:1	3/2:2,1	./.:0	9/9:1	10/2:1,1	3/2:3,1
rh_chr16_17156812	1(0.63);5(0.36);3(0.01);	./.:0	5/1:2,1	1/1:15	./.:0	./.:0	1/1:4	5/1:8,4	1/1:6	1/1:7	./.:0	1/1:11	1/1:1	./.:0	1/1:2	5/1:4,1	./.:0	1/5:3,1	1/1:1	1/1:4	1/1:5	1/1:2	5/5:1	1/1:1	5/1:3,1	./.:0	1/1:3	5/5:2	1/1:1	./.:0	5/5:3	1/1:1	1/1:7	1/1:5	1/1:1	1/1:3	1/1:6	1/5:2,1	5/1:5,2	5/5:1	5/1:6,1	1/1:9	1/1:2	5/1:3,1	5/5:5	1/1:9	./.:0	./.:0	5/5:8
rh_chr16_1727633	1(1.00);	./.:0	./.:0	1/1:6	1/1:2	1/1:1	./.:0	1/1:22	./.:0	1/1:7	./.:0	./.:0	./.:0	./.:0	1/1:1	1/1:5	1/1:1	1/1:11	./.:0	./.:0	1/1:5	1/1:1	./.:0	./.:0	1/1:1	./.:0	./.:0	1/1:1	1/1:6	./.:0	./.:0	1/1:1	1/1:3	./.:0	./.:0	1/1:3	1/1:4	./.:0	1/1:24	1/1:1	1/1:4	1/1:8	1/1:1	1/1:2	1/1:11	1/1:4	./.:0	./.:0	1/1:13
rh_chr16_17330464	1(0.28);13(0.25);6(0.25);15(0.22);	./.:0	1/13:29,17	15/1:36,27	6/13:15,12	1/13:43,41	6/15:17,12	1/13:35,24	15/1:53,42	1/1:39	6/13:37,35	1/15:18,6	6/15:20,18	1/6:17,13	1/15:20,14	1/13:27,10	6/15:35,25	1/13:20,6	15/6:45,30	1/15:36,32	6/15:36,27	15/6:35,34	13/1:65,34	1/6:21,20	13/1:31,27	1/6:27,5	15/1:34,28	13/6:17,11	1/13:15,12	15/6:22,14	13/6:36,28	6/15:18,11	15/1:40,39	1/15:19,16	6/15:33,21	1/15:18,11	15/1:30,28	15/13:13,11	1/13:14,10	1/13:21,12	13/6:19,15	6/15:16,13	6/15:51,46	1/13:31,26	13/6:37,24	1/15:15,9	1/15:19,9	13/6:39,26	13/6:40,32
rh_chr16_1806434	1(0.55);3(0.43);2(0.01);	./.:0	./.:0	./.:0	./.:0	3/3:2	3/3:1	1/1:1	./.:0	./.:0	./.:0	./.:0	./.:0	./.:0	./.:0	1/1:1	./.:0	1/1:1	1/1:1	3/3:1	1/1:1	1/1:1	./.:0	./.:0	3/3:1	./.:0	1/1:2	./.:0	./.:0	./.:0	3/3:1	./.:0	3/3:1	1/1:1	3/3:2	./.:0	./.:0	./.:0	1/1:1	./.:0	1/3:2,1	3/3:1	./.:0	1/1:1	./.:0	3/3:1	./.:0	./.:0	3/1:3,1
rh_chr16_18232369	3(0.52);4(0.25);2(0.23);	./.:0	4/3:8,6	3/2:12,6	4/3:8,5	3/4:9,7	2/3:12,9	3/4:13,11	2/3:13,8	3/3:23	4/3:12,11	2/3:9,9	2/3:7,4	3/3:23	2/3:9,7	3/4:9,1	3/2:9,8	3/4:2,2	2/3:11,9	3/2:9,8	3/2:11,10	3/2:16,13	4/3:19,16	3/3:18	3/4:13,4	3/3:8	2/3:6,4	4/3:10,5	4/3:9,5	2/3:7,4	3/4:9,9	2/3:8,2	3/2:14,13	2/3:7,7	2/3:11,11	2/3:7,6	2/3:14,5	4/2:9,5	4/3:7,4	3/4:12,8	4/3:7,6	2/3:10,4	3/2:20,16	3/4:18,16	4/3:14,6	2/3:13,12	3/2:10,8	3/4:14,12	4/3:11,9
rh_chr16_19027656	10(0.27);1(0.26);8(0.25);100001(0.22);	./.:0	10/8:12,10	10/100001:23,6	8/1:13,11	8/1:22,15	10/100001:13,11	100001/10:22,16	100001/10:20,18	1/10:10,7	8/1:36,33	100001/1:12,9	10/100001:21,10	1/10:14,10	100001/10:11,10	10/8:13,13	1/100001:28,26	8/10:14,4	100001/1:18,18	100001/10:21,21	100001/1:19,19	100001/1:18,13	10/8:40,29	10/10:18	10/8:16,16	1/10:10,6	10/100001:19,14	10/8:15,13	8/10:14,9	100001/1:15,10	1/8:27,23	100001/1:9,5	100001/10:24,12	1/100001:11,9	100001/1:13,13	10/100001:13,11	10/100001:21,11	8/100001:11,4	10/8:12,7	8/10:14,13	1/8:20,7	100001/1:11,10	1/100001:35,20	10/8:22,17	1/8:17,14	100001/10:11,11	100001/1:10,10	8/1:47,20	8/1:17,17
rh_chr16_19266135	1(0.97);30(0.03);	./.:0	./.:0	1/1:4	1/1:2	1/1:1	1/1:4	1/1:10	./.:0	1/1:1	./.:0	./.:0	1/1:1	./.:0	./.:0	1/30:6,1	./.:0	1/1:8	1/1:5	1/1:3	1/1:3	./.:0	./.:0	./.:0	1/1:6	./.:0	1/1:1	1/1:2	1/1:2	./.:0	1/1:4	./.:0	1/1:2	1/1:3	1/1:2	1/1:1	./.:0	1/1:2	1/30:9,1	./.:0	1/1:4	1/1:4	1/1:1	1/1:1	1/1:3	1/30:3,1	1/1:1	1/1:1	1/1:12
rh_chr16_19529525	1(0.64);3(0.36);	./.:0	./.:0	3/1:63,62	1/1:27	1/3:74,69	1/1:35	1/3:72,67	1/3:85,85	1/1:16	1/3:129,104	1/1:59	1/1:37	1/1:35	./.:0	3/3:2	1/1:172	1/1:15	1/1:195	1/3:74,56	1/1:137	1/1:180	1/3:158,144	3/3:1	3/3:104	1/1:23	1/3:65,62	3/3:1	./.:0	1/1:70	1/3:74,63	1/1:51	3/1:70,69	1/1:49	1/1:151	1/1:23	1/3:55,42	1/1:18	3/3:1	3/3:1	1/1:22	1/1:55	1/3:100,98	3/3:137	3/1:74,58	1/1:17	1/1:45	1/3:96,65	1/3:59,47
rh_chr16_19830398	1(1.00);	./.:0	1/1:15	1/1:22	1/1:10	1/1:17	1/1:19	1/1:15	1/1:19	1/1:12	1/1:23	1/1:19	1/1:24	1/1:10	1/1:13	1/1:10	1/1:16	1/1:7	1/1:18	1/1:14	1/1:16	1/1:21	1/1:46	1/1:19	1/1:6	1/1:8	1/1:15	1/1:19	1/1:11	1/1:19	1/1:15	1/1:9	1/1:14	1/1:10	1/1:20	1/1:8	1/1:16	1/1:9	1/1:11	1/1:12	1/1:12	1/1:10	1/1:25	1/1:24	1/1:10	1/1:10	1/1:17	1/1:30	1/1:13
rh_chr16_19924082	1(0.39);4(0.32);620(0.30);	./.:0	4/1:5,1	620/1:8,5	1/4:13,6	4/1:8,4	620/1:4,1	620/1:4,1	620/1:10,2	1/1:9	4/1:15,13	620/1:8,3	620/620:16	1/1:11	4/1:12,2	4/1:7,2	620/1:7,5	620/1:4,1	1/620:15,12	620/620:8	1/620:10,8	620/620:10	620/620:11	1/1:1	4/4:8	1/1:7	620/1:7,1	4/1:5,2	4/1:5,1	620/1:4,1	1/4:8,6	1/620:4,2	620/620:4	620/1:8,6	620/1:9,5	620/620:8	620/620:10	620/4:4,3	4/1:4,1	4/4:3	4/1:8,8	620/1:7,4	620/1:5,2	4/4:13	1/4:14,8	620/620:3	1/620:12,7	1/4:15,6	4/1:11,5
rh_chr16_20248493	1(0.65);5(0.25);3(0.05);177(0.03);9(0.02);	./.:0	./.:0	5/9:3,1	3/3:1	./.:0	1/1:1	5/1:4,4	5/5:1	1/1:1	./.:0	./.:0	./.:0	./.:0	./.:0	5/1:2,1	./.:0	5/1:5,1	./.:0	./.:0	1/1:6	./.:0	./.:0	./.:0	5/1:4,1	./.:0	1/1:1	./.:0	1/5:4,1	./.:0	1/1:1	./.:0	1/1:1	./.:0	1/1:3	./.:0	1/1:1	1/1:1	5/1:6,5	./.:0	5/177:2,1	1/3:7,2	5/5:3	1/1:1	1/1:1	5/1:4,3	./.:0	./.:0	1/1:10
rh_chr16_20304713	3(0.51);1(0.27);233(0.23);	./.:0	3/3:52	233/3:59,52	1/3:39,32	3/1:56,49	3/233:36,31	3/233:52,39	3/233:58,47	1/3:31,30	3/1:69,60	1/233:42,39	3/233:57,49	3/1:35,32	3/3:80	3/3:73	1/233:66,41	3/233:29,24	1/233:66,58	3/233:52,49	1/233:47,36	233/3:61,53	3/233:94,84	3/3:74	3/3:105	3/1:23,21	233/3:42,37	3/3:75	3/3:78	3/233:42,40	3/1:54,52	1/233:45,27	3/233:55,39	233/1:40,22	1/233:43,29	3/233:33,22	3/233:28,23	3/233:37,24	3/3:34	3/3:77	3/3:62	233/1:41,28	3/233:67,61	3/3:104	3/1:46,33	3/233:49,31	233/1:37,36	1/3:54,40	1/3:56,45
rh_chr16_20476615	1(1.00);	./.:0	1/1:5	1/1:11	1/1:1	1/1:6	1/1:3	1/1:15	1/1:4	1/1:8	1/1:1	1/1:5	1/1:5	./.:0	1/1:3	1/1:10	./.:0	1/1:15	1/1:3	1/1:6	1/1:21	1/1:3	./.:0	./.:0	1/1:9	./.:0	1/1:8	1/1:1	1/1:3	./.:0	1/1:7	./.:0	1/1:1	1/1:8	1/1:3	1/1:4	1/1:7	1/1:4	1/1:12	1/1:4	1/1:11	1/1:12	./.:0	1/1:8	1/1:12	1/1:7	./.:0	./.:0	1/1:10
rh_chr16_20666264	3(0.49);1(0.26);4(0.20);100003(0.05);	./.:0	3/3:6	4/3:6,5	3/1:1,1	./.:0	3/4:3,3	3/4:11,6	4/4:2	3/1:4,1	1/1:5	4/1:4,1	3/4:1,1	./.:0	3/1:2,1	3/3:13	100003/4:1,1	4/3:10,5	1/4:3,1	4/4:2	4/1:7,7	3/4:5,2	./.:0	3/100003:2,1	3/3:8	./.:0	3/4:5,2	3/3:7	3/3:10	3/4:1,1	3/3:1	4/1:1,1	4/3:6,1	1/4:5,2	1/3:3,2	3/3:2	3/4:8,3	3/3:5	3/3:19	3/3:6	3/3:8	1/4:10,9	4/4:2	3/3:13	3/1:5,3	3/4:14,4	4/1:1,1	3/1:1,1	3/1:13,7
rh_chr16_20724188	1(0.73);2(0.27);	./.:0	1/2:25,15	1/2:27,22	1/1:48	1/1:54	2/1:29,26	2/1:38,33	2/1:39,28	1/2:22,21	1/1:71	1/1:62	2/1:35,34	2/1:39,14	1/1:42	2/1:29,19	1/1:50	2/1:20,15	1/1:59	2/1:23,17	1/1:41	2/1:31,30	1/2:52,43	2/2:56	2/1:20,19	2/1:32,18	2/1:22,19	1/2:24,19	1/2:14,13	2/1:20,17	1/1:66	1/1:35	1/2:28,23	1/1:36	1/1:58	1/1:37	2/1:21,13	1/1:41	1/2:15,13	1/2:23,15	2/1:32,24	1/1:39	1/2:34,25	1/2:29,26	1/1:39	1/2:19,18	1/1:51	1/1:55	1/1:48
rh_chr16_20813029	8(0.35);1(0.22);12(0.21);2(0.21);3(0.01);	./.:0	./.:0	1/12:3,1	./.:0	2/2:3	./.:0	./.:0	./.:0	./.:0	./.:0	./.:0	./.:0	./.:0	./.:0	./.:0	./.:0	./.:0	./.:0	./.:0	./.:0	./.:0	./.:0	./.:0	./.:0	./.:0	./.:0	./.:0	./.:0	./.:0	./.:0	./.:0	./.:0	./.:0	./.:0	./.:0	./.:0	./.:0	8/8:1	./.:0	./.:0	12/12:1	./.:0	./.:0	8/2:1,1	./.:0	./.:0	./.:0	8/8:1
rh_chr16_20908774	1(1.00);	./.:0	1/1:66	1/1:62	1/1:56	1/1:72	1/1:61	1/1:48	1/1:67	1/1:59	1/1:67	1/1:70	1/1:80	1/1:66	1/1:92	1/1:41	1/1:68	1/1:35	1/1:67	1/1:41	1/1:42	1/1:64	1/1:97	1/1:60	1/1:38	1/1:58	1/1:41	1/1:60	1/1:43	1/1:67	1/1:75	1/1:56	1/1:56	1/1:56	1/1:54	1/1:52	1/1:62	1/1:46	1/1:33	1/1:63	1/1:61	1/1:38	1/1:73	1/1:67	1/1:53	1/1:40	1/1:50	1/1:76	1/1:51
rh_chr16_20978919	2(0.32);1(0.27);49(0.23);25(0.10);3(0.05);15(0.03);	./.:0	1/2:4,1	49/3:9,3	2/1:1,1	2/1:2,2	2/49:2,2	2/49:3,3	2/49:4,3	2/1:1,1	2/15:6,2	49/49:5	49/49:2	3/15:5,1	2/1:1,1	1/1:1	49/25:5,4	49/49:4	49/25:5,1	49/25:4,3	49/25:2,2	49/2:5,3	49/1:9,3	1/15:4,2	1/2:5,2	2/1:2,1	49/2:4,2	2/1:2,2	2/3:2,2	1/49:2,2	2/3:3,3	49/49:3	2/49:4,4	25/25:1	2/1:2,2	49/25:2,2	49/2:4,2	1/2:4,1	2/1:1,1	2/2:1	15/2:1,1	49/25:3,1	25/1:4,3	2/1:12,7	1/2:2,1	49/25:2,1	./.:0	2/2:3	2/2:2
rh_chr16_21094017	2(0.30);25(0.19);11(0.17);6(0.15);8(0.07);4(0.04);21(0.03);35(0.02);100005(0.02);100010(0.01);	./.:0	./.:0	11/8:4,1	./.:0	./.:0	21/21:1	11/8:10,3	11/11:1	2/6:1,1	25/25:1	./.:0	./.:0	./.:0	./.:0	2/2:4	2/2:1	6/21:3,2	./.:0	8/8:1	2/2:7	11/6:1,1	./.:0	./.:0	8/25:2,1	./.:0	11/11:2	./.:0	8/8:1	./.:0	2/25:4,2	./.:0	11/11:4	2/2:3	2/2:2	./.:0	6/6:1	25/25:1	./.:0	./.:0	6/6:1	2/2:1	11/11:1	25/6:2,2	25/35:2,1	./.:0	./.:0	2/100010:2,1	25/2:12,9
rh_chr16_21189350	1(0.99);2(0.01);	./.:0	1/1:2	./.:0	1/1:9	1/1:34	./.:0	./.:0	./.:0	./.:0	1/1:47	./.:0	./.:0	./.:0	1/1:8	1/1:8	./.:0	./.:0	./.:0	./.:0	./.:0	./.:0	./.:0	./.:0	1/1:26	./.:0	./.:0	1/1:5	1/1:6	./.:0	1/1:33	./.:0	./.:0	./.:0	1/1:23	./.:0	./.:0	1/1:5	1/1:2	1/1:8	1/1:8	./.:0	./.:0	1/1:33	1/1:12	./.:0	./.:0	1/1:21	1/1:19
rh_chr16_2212134	1(0.73);5(0.27);	./.:0	./.:0	1/5:7,5	5/5:1	5/5:1	./.:0	5/1:10,6	./.:0	./.:0	./.:0	1/1:2	./.:0	./.:0	./.:0	5/1:3,1	1/1:1	5/1:3,2	1/1:2	1/1:1	1/1:4	1/1:1	5/5:1	./.:0	1/1:1	./.:0	./.:0	5/1:2,1	./.:0	1/1:1	1/1:1	./.:0	1/1:6	1/1:2	./.:0	1/5:2,1	1/1:4	./.:0	1/5:3,3	5/1:3,1	5/1:5,1	1/1:5	./.:0	1/1:1	1/5:5,1	1/1:3	./.:0	5/5:1	5/1:5,2
rh_chr16_22246438	1(0.50);2(0.27);260(0.22);	./.:0	1/1:25	260/1:17,15	1/2:17,14	1/2:20,18	1/260:15,11	1/260:17,17	260/1:17,11	2/1:15,12	2/1:16,15	260/2:16,13	1/260:16,16	2/1:9,8	1/2:25,15	1/2:17,11	1/260:15,14	1/260:12,11	260/2:18,15	1/260:13,12	2/260:12,8	1/260:24,17	1/260:14,12	1/1:22	1/1:23	1/2:14,7	1/260:22,17	1/1:28	1/1:21	260/1:14,13	2/1:16,14	260/2:11,8	260/1:18,16	260/2:12,8	1/2:19,13	2/260:14,12	1/260:11,10	260/1:9,8	1/1:20	260/1:20,13	1/1:30	2/260:15,12	1/260:19,19	1/1:49	1/2:17,16	260/1:10,9	260/2:15,11	1/2:17,10	1/2:15,12
rh_chr16_22482333	1(0.63);2(0.35);100001(0.02);	./.:0	./.:0	1/1:5	./.:0	2/1:5,4	1/1:2	1/1:5	1/1:9	./.:0	2/1:5,2	./.:0	1/1:1	1/1:1	./.:0	2/2:1	1/1:3	./.:0	2/2:8	1/1:7	2/2:6	1/1:12	1/1:6	1/1:1	1/1:8	./.:0	1/1:4	./.:0	./.:0	./.:0	2/1:12,9	./.:0	1/1:6	./.:0	1/2:4,1	./.:0	1/1:4	./.:0	./.:0	./.:0	1/1:1	./.:0	1/1:9	1/1:11	2/1:8,6	./.:0	./.:0	2/1:6,5	1/2:6,3
rh_chr16_22580044	1(0.27);3(0.26);8(0.25);100001(0.22);	./.:0	8/1:14,7	1/100001:19,12	3/8:8,7	3/8:10,8	100001/1:13,7	1/100001:12,7	1/100001:15,14	3/1:12,6	3/8:11,4	100001/3:17,13	1/100001:18,8	3/1:6,3	8/3:12,5	3/8:13,7	100001/1:12,5	1/100001:8,8	100001/3:9,5	1/100001:12,8	3/100001:16,15	1/100001:17,11	1/100001:8,7	1/3:5,5	1/8:20,8	3/1:4,3	1/100001:18,17	1/8:9,8	1/8:16,9	100001/1:12,6	8/3:13,13	3/100001:9,7	100001/1:11,8	3/100001:15,12	8/3:14,13	3/100001:14,7	100001/1:15,10	100001/8:9,5	1/8:9,5	100001/1:11,9	8/1:13,8	3/100001:12,12	100001/1:18,10	1/8:16,9	3/8:13,8	100001/1:13,9	100001/3:6,4	3/8:6,1	3/8:20,12
rh_chr16_22676335	1(1.00);	./.:0	1/1:18	1/1:39	1/1:23	1/1:32	1/1:20	1/1:29	1/1:44	1/1:17	1/1:38	1/1:27	1/1:23	1/1:32	1/1:21	1/1:23	1/1:50	1/1:17	1/1:35	1/1:30	1/1:40	1/1:38	1/1:54	1/1:25	1/1:29	1/1:20	1/1:32	1/1:20	1/1:16	1/1:27	1/1:27	1/1:19	1/1:34	1/1:10	1/1:36	1/1:17	1/1:23	1/1:16	1/1:14	1/1:23	1/1:20	1/1:16	1/1:50	1/1:42	1/1:32	1/1:22	1/1:20	1/1:39	1/1:22
rh_chr16_226853	1(0.50);3(0.27);6(0.22);	./.:0	3/6:5,2	3/1:7,5	1/1:5	3/1:10,9	1/6:7,5	3/1:12,9	3/6:9,2	3/3:9	1/1:25	3/6:4,3	1/6:4,2	3/1:9,7	3/6:3,3	3/3:1	6/1:10,6	3/1:2,2	6/1:6,4	1/6:7,4	6/1:4,4	1/6:6,5	1/3:9,7	3/1:8,8	1/1:16	3/1:7,5	6/3:7,5	1/1:9	1/3:6,2	6/1:5,3	1/1:18	6/1:3,2	6/3:8,4	6/3:4,1	6/1:8,6	1/3:7,4	3/6:5,1	6/1:5,2	1/1:3	1/3:6,5	1/1:8	1/6:7,5	1/1:11	3/1:5,4	1/1:8	6/3:7,4	3/6:8,7	1/1:16	1/1:10
rh_chr16_22751612	3(0.50);2(0.50);	./.:0	2/3:22,22	2/2:66	3/3:52	3/3:67	2/2:58	2/2:50	2/2:67	3/2:34,24	3/3:94	3/2:41,39	2/2:70	2/3:39,33	3/3:46	3/3:48	2/2:75	2/2:39	2/2:70	2/2:56	2/3:31,25	2/2:80	2/2:91	2/3:38,25	2/3:29,29	3/2:29,24	2/2:61	2/3:29,28	3/2:31,25	2/2:65	3/3:50	3/2:29,25	2/2:30	3/2:35,22	3/3:72	2/3:33,32	2/2:51	2/3:26,13	2/3:19,12	2/2:54	2/3:34,23	2/2:48	2/2:92	2/3:32,26	3/3:48	2/3:34,14	2/3:30,25	3/3:78	3/3:57
rh_chr16_22811338	1(0.51);3(0.26);11(0.23);	./.:0	3/1:3,2	1/11:10,5	3/1:2,2	3/1:8,4	11/11:2	1/11:9,5	1/11:10,5	1/1:2	1/3:9,6	11/11:2	11/11:2	1/1:1	1/3:3,1	3/3:1	1/11:3,2	1/1:5	1/11:10,4	1/11:6,3	11/1:7,5	1/11:9,8	1/11:9,7	1/1:2	1/3:6,3	1/1:1	11/11:5	3/3:2	3/3:1	1/1:2	1/3:10,6	1/11:2,1	1/11:9,6	1/1:4	3/1:5,4	11/1:2,1	1/11:6,1	11/11:1	3/3:1	1/1:1	3/1:3,2	1/1:4	1/11:8,2	3/1:7,6	3/1:8,3	11/11:1	1/1:2	3/1:7,1	1/3:3,1
rh_chr16_22877339	2(0.39);1(0.36);4(0.26);	./.:0	2/4:49,48	2/2:92	1/4:65,63	4/1:129,111	2/2:54	2/2:79	2/2:131	2/1:67,53	1/4:133,120	1/1:47	2/2:95	2/1:46,40	4/1:68,56	1/4:49,44	2/2:87	2/2:50	2/2:117	2/2:140	1/1:113	2/2:109	2/2:127	2/1:76,61	2/4:101,84	2/1:41,29	2/2:95	2/4:58,55	2/4:53,45	2/2:55	1/4:152,120	1/1:42	2/2:103	1/1:48	1/4:100,88	1/1:59	2/2:87	4/4:37	4/2:39,37	2/2:46	4/2:60,58	2/2:56	2/2:145	4/2:116,98	1/4:95,88	1/1:39	1/1:52	4/1:122,97	1/4:88,87
rh_chr16_23084690	1(0.52);3(0.26);8(0.22);	./.:0	1/1:23	8/1:18,13	1/3:20,13	3/1:27,14	1/8:20,14	8/1:17,13	8/1:19,18	1/3:22,11	1/3:22,22	8/3:29,18	1/1:43	1/3:25,17	3/1:24,15	3/1:20,11	8/1:25,13	8/1:15,11	8/1:26,18	8/1:24,17	3/8:21,10	8/1:23,20	1/8:22,22	1/3:21,17	1/1:33	3/1:20,14	1/8:17,10	1/1:29	1/1:25	1/8:24,18	3/1:22,13	8/3:17,11	1/8:19,15	3/8:17,10	1/3:17,16	8/3:15,10	8/1:15,12	1/8:19,6	1/1:24	1/8:20,8	1/1:32	8/1:21,15	1/8:23,20	1/1:46	1/3:6,6	8/3:19,12	8/3:18,15	1/3:19,13	3/1:18,6
rh_chr16_23164495	1(1.00);	./.:0	1/1:1	1/1:6	1/1:2	1/1:2	./.:0	1/1:7	1/1:3	1/1:2	./.:0	1/1:1	1/1:2	./.:0	./.:0	1/1:2	1/1:1	1/1:5	1/1:1	./.:0	1/1:7	1/1:4	./.:0	./.:0	1/1:4	./.:0	./.:0	./.:0	1/1:4	./.:0	./.:0	./.:0	1/1:6	1/1:5	1/1:1	1/1:2	./.:0	1/1:2	1/1:10	1/1:3	1/1:5	1/1:8	./.:0	1/1:1	1/1:2	1/1:5	./.:0	./.:0	1/1:2
rh_chr16_23327502	1(0.76);100001(0.24);	./.:0	1/1:2	100001/100001:1	1/1:1	1/1:8	1/100001:1,1	1/100001:12,11	100001/100001:3	1/1:1	1/1:1	1/100001:2,2	1/1:3	./.:0	1/1:4	1/1:14	./.:0	1/100001:4,4	100001/1:2,1	1/100001:2,2	1/100001:5,5	100001/100001:2	./.:0	1/1:1	1/1:3	./.:0	1/1:1	1/1:4	1/1:5	./.:0	1/1:3	./.:0	1/1:3	1/100001:1,1	1/1:9	./.:0	1/1:1	1/1:2	1/1:19	1/1:1	1/1:8	1/100001:5,3	100001/100001:2	1/1:5	1/1:5	100001/1:13,9	./.:0	1/1:1	1/1:18
rh_chr16_23486995	1(0.53);4(0.25);51(0.22);	./.:0	4/1:8,4	51/1:16,10	1/1:3	4/1:10,5	1/51:4,3	1/51:10,8	1/51:9,6	1/1:9	4/1:2,1	51/1:8,6	4/4:6	1/1:2	1/4:6,5	1/4:7,3	1/51:4,2	51/1:8,7	51/1:9,9	51/1:11,6	1/51:16,9	1/51:7,6	./.:0	1/1:2	4/1:10,9	1/1:3	1/51:13,8	1/4:8,6	1/4:6,5	51/1:4,1	1/4:10,8	51/1:4,2	1/51:12,7	51/1:3,3	1/4:11,7	51/1:7,3	1/51:7,4	4/51:5,1	1/4:13,4	51/1:5,4	1/4:6,3	1/51:10,8	1/51:7,4	4/1:21,14	1/4:16,8	1/51:6,4	1/51:3,2	1/4:2,1	4/1:12,7
rh_chr16_2376878	11(0.27);15(0.26);8(0.25);1(0.22);	./.:0	1/11:17,14	8/11:17,17	8/15:19,19	8/11:19,14	15/1:18,14	11/8:20,13	11/1:28,26	11/11:35	15/8:48,31	1/11:12,11	15/1:24,19	15/11:26,16	1/11:18,14	8/11:13,8	1/15:30,21	11/8:13,10	15/1:19,16	15/1:32,23	15/1:20,7	15/1:18,16	8/11:37,36	11/15:16,14	15/8:23,9	11/15:21,13	11/1:13,12	8/15:22,14	11/8:10,9	15/1:20,18	15/8:26,19	1/15:16,15	11/1:17,14	1/11:16,14	15/1:18,13	8/11:18,16	1/11:14,11	1/8:16,13	15/8:11,4	8/11:20,15	15/8:15,12	1/15:14,10	8/15:24,23	8/11:21,9	8/15:22,20	1/11:15,9	11/1:15,12	8/15:25,25	15/8:24,16
rh_chr16_3007610	1(0.74);7(0.26);	./.:0	7/1:3,2	1/1:12	1/1:2	./.:0	1/7:4,1	1/1:26	7/1:2,2	1/1:7	1/1:1	7/1:4,3	./.:0	./.:0	7/7:3	1/1:7	./.:0	1/1:16	1/1:5	7/1:3,3	7/1:10,7	7/1:2,2	1/1:3	./.:0	1/1:6	./.:0	1/7:5,2	1/1:4	1/1:14	7/7:1	1/1:5	7/7:1	7/1:6,2	7/1:4,3	7/7:7	1/1:3	7/1:8,2	1/1:1	1/1:17	1/1:3	1/1:19	7/1:8,7	1/1:8	1/1:7	1/1:8	1/7:9,4	7/7:1	./.:0	1/1:13
rh_chr16_3077015	2(0.26);6(0.26);8(0.25);3(0.23);	./.:0	2/3:5,1	8/2:11,6	8/6:4,2	2/8:11,9	3/6:7,4	8/2:10,7	3/2:7,3	2/2:9	8/6:14,12	2/3:4,3	3/6:3,2	2/6:5,1	3/2:8,3	8/2:3,3	6/3:8,5	2/8:3,1	3/6:7,5	3/6:5,4	6/3:7,6	6/3:6,4	8/2:5,1	2/6:5,1	6/8:4,2	6/6:2	3/3:10	8/6:4,2	8/2:3,1	3/6:6,3	8/6:8,6	3/6:4,2	2/3:10,5	2/3:3,2	3/6:7,3	8/2:7,2	2/3:8,4	3/8:7,2	8/8:2	8/2:6,5	6/6:7	6/3:5,4	8/6:7,4	8/2:13,7	6/8:6,6	2/2:3	3/2:5,2	8/6:6,1	6/8:8,4
rh_chr16_3142469	1(0.76);4(0.24);	./.:0	4/1:4,3	1/1:13	1/1:5	1/1:2	1/4:3,2	1/1:18	1/4:4,3	1/1:7	1/1:1	4/1:5,2	4/1:5,3	1/1:2	1/4:5,3	1/1:7	1/1:2	1/1:17	1/1:1	1/4:3,2	4/1:10,4	1/1:3	./.:0	./.:0	1/1:10	./.:0	4/4:1	1/1:8	1/1:12	4/1:1,1	1/1:2	4/1:2,1	1/4:5,2	4/1:2,2	1/4:5,2	1/1:6	1/1:2	4/4:2	1/1:13	1/1:9	1/1:9	4/1:11,7	1/1:5	1/1:6	1/1:7	1/4:8,4	1/4:3,1	1/1:4	1/1:19
rh_chr16_335665	1(0.51);2(0.49);	./.:0	1/2:11,10	1/1:20	1/2:16,11	1/1:34	2/2:29	1/1:31	2/1:18,18	1/1:21	2/1:24,11	2/1:15,14	2/2:30	1/2:14,11	2/1:14,10	2/1:13,9	2/2:42	1/1:18	2/2:42	2/2:34	2/2:25	2/2:32	1/1:48	2/1:21,12	2/1:11,10	2/1:11,10	1/2:13,9	2/1:13,11	1/1:20	2/2:32	1/2:23,21	2/2:23	1/2:18,15	2/1:13,10	2/2:36	1/1:25	1/2:18,12	1/2:7,2	2/1:9,3	1/1:23	1/2:5,4	2/2:18	1/2:26,20	1/1:31	1/2:15,10	1/2:12,8	2/1:17,14	2/1:25,18	1/2:17,10
rh_chr16_3648	1(0.78);100001(0.22);	./.:0	100001/1:15,10	1/1:53	1/1:33	1/1:35	100001/1:21,20	1/1:54	100001/1:22,17	1/1:29	1/1:21	100001/1:21,17	1/100001:19,18	1/1:13	1/100001:16,15	1/100001:15,13	100001/1:17,13	1/1:18	100001/1:28,25	100001/1:26,18	100001/1:22,9	1/100001:27,22	1/1:25	1/1:20	1/1:22	1/1:13	100001/1:16,11	1/1:23	1/1:28	1/100001:9,6	1/1:41	1/100001:9,8	1/100001:27,22	1/100001:18,11	1/100001:22,14	1/1:18	100001/1:21,12	100001/1:10,10	1/1:20	1/1:28	1/1:43	1/100001:18,14	1/1:44	1/1:38	1/1:38	1/100001:13,7	100001/1:14,13	1/1:23	1/1:52
rh_chr16_388379	1(0.78);10(0.22);	./.:0	10/1:15,15	1/1:26	1/1:34	1/1:35	10/1:17,9	1/1:18	10/1:22,11	1/1:28	1/1:28	10/1:9,6	10/1:15,9	1/1:26	1/10:20,17	10/1:9,6	10/1:17,13	1/1:18	10/1:18,10	1/10:10,9	10/1:12,8	1/10:15,11	1/1:40	1/1:21	1/1:27	1/1:19	1/10:19,14	1/1:22	1/1:19	10/1:16,7	1/1:28	10/1:18,15	1/10:14,12	1/10:11,6	1/10:13,9	1/1:18	10/1:12,9	10/1:11,8	1/1:18	1/1:32	1/1:19	10/1:13,11	1/1:42	1/1:26	1/1:22	1/10:11,8	10/1:11,7	1/1:24	1/1:26
rh_chr16_4758085	8(0.26);4(0.26);1(0.24);23(0.21);195(0.02);	./.:0	8/23:3,1	8/4:12,8	4/195:3,1	8/4:7,7	23/23:1	4/8:10,6	23/8:7,6	8/8:5	1/4:13,7	8/8:1	1/23:3,2	1/1:6	8/23:4,3	4/4:3	1/23:6,3	4/195:2,1	1/23:7,4	1/23:8,8	1/23:4,4	23/1:11,5	8/4:8,8	1/8:3,3	1/4:7,3	1/8:3,2	23/8:8,5	4/195:2,1	4/4:2	1/23:3,2	1/4:9,9	23/1:4,1	8/23:6,6	23/8:2,1	1/23:4,2	8/4:2,2	8/23:8,5	4/4:2	4/4:2	4/8:5,4	1/1:1	./.:0	1/4:12,7	8/4:6,6	1/4:6,4	8/23:1,1	8/23:6,1	1/4:9,8	1/4:10,3
rh_chr16_4903556	10(0.27);1(0.26);2(0.26);19(0.22);	./.:0	10/19:65,37	10/1:70,51	1/2:44,41	1/10:62,56	2/19:62,37	1/10:72,57	10/19:81,57	10/10:112	2/1:60,59	10/19:66,33	2/19:66,42	2/10:38,31	10/19:64,43	10/1:67,46	2/19:76,55	10/1:43,35	2/19:72,39	2/19:86,37	2/19:105,36	2/19:104,52	10/1:70,66	10/2:56,55	2/1:71,46	10/2:45,41	10/19:59,36	2/1:75,43	10/1:48,39	2/19:56,35	1/2:95,81	2/19:52,27	10/19:77,38	10/19:60,28	2/19:81,39	1/10:63,57	10/19:63,35	1/19:61,30	10/1:42,29	10/1:54,50	1/2:59,59	2/19:51,31	2/1:115,86	10/1:70,69	2/1:98,52	10/19:44,29	10/19:57,18	2/1:73,60	2/1:66,48
rh_chr16_5070029	4(0.29);1(0.26);421(0.23);2(0.21);	./.:0	4/421:3,2	4/2:5,3	1/2:2,1	4/2:10,4	421/1:6,4	2/4:7,6	421/4:10,9	4/4:5	2/1:12,8	421/4:3,1	421/1:4,2	1/4:5,4	421/4:6,1	4/4:2	421/1:11,7	2/4:3,3	1/421:11,7	1/421:13,9	1/421:7,6	1/421:11,8	4/2:8,5	4/1:7,5	1/2:11,6	4/1:4,2	421/4:6,3	1/2:3,2	4/4:3	421/1:4,3	1/2:8,5	421/1:3,3	421/4:6,6	421/4:4,4	1/421:10,5	4/2:5,2	4/421:10,7	421/2:2,1	4/4:3	4/2:7,3	1/2:2,1	421/421:4	1/2:12,6	2/4:9,7	2/1:9,9	4/421:4,1	4/421:5,2	2/1:10,8	1/2:6,3
rh_chr16_5309992	1(1.00);	./.:0	1/1:8	1/1:5	1/1:10	1/1:9	1/1:5	1/1:10	1/1:10	1/1:7	1/1:20	1/1:13	1/1:8	1/1:13	1/1:12	1/1:10	1/1:13	1/1:11	1/1:12	1/1:13	1/1:4	1/1:9	1/1:16	1/1:5	1/1:9	1/1:8	1/1:5	1/1:11	1/1:11	1/1:9	1/1:14	1/1:10	1/1:16	1/1:7	1/1:13	1/1:4	1/1:12	1/1:14	1/1:6	1/1:11	1/1:13	1/1:11	1/1:13	1/1:9	1/1:10	1/1:6	1/1:9	1/1:11	1/1:15
rh_chr16_5362647	1(1.00);	./.:0	1/1:45	1/1:121	1/1:82	1/1:121	1/1:45	1/1:131	1/1:50	1/1:80	1/1:189	1/1:52	1/1:51	1/1:116	1/1:46	1/1:80	1/1:59	1/1:65	1/1:63	1/1:82	1/1:70	1/1:81	1/1:246	1/1:106	1/1:111	1/1:94	1/1:39	1/1:81	1/1:67	1/1:52	1/1:123	1/1:33	1/1:38	1/1:31	1/1:52	1/1:80	1/1:71	1/1:38	1/1:49	1/1:74	1/1:99	1/1:49	1/1:179	1/1:117	1/1:131	1/1:34	1/1:35	1/1:157	1/1:109
rh_chr16_5479328	1(0.51);3(0.47);7(0.01);	./.:0	1/1:25	1/7:26,3	3/7:28,4	1/1:38	3/3:29	1/1:38	1/1:40	1/1:61	3/3:25	1/1:26	3/3:27	3/1:30,21	1/1:30	1/1:19	3/3:30	1/1:29	3/3:21	3/3:29	3/3:32	3/3:40	1/1:36	3/1:25,16	1/1:23	3/1:16,13	1/1:27	3/3:23	1/1:18	3/3:23	3/3:29	3/3:18	1/1:31	1/1:20	3/3:37	1/1:34	1/1:29	7/7:1	1/1:19	1/1:25	3/3:16	3/3:35	3/7:29,4	1/1:40	3/3:41	1/1:19	1/1:24	3/3:24	3/3:35
rh_chr16_596324	3(0.31);4(0.29);1(0.25);100001(0.15);	./.:0	4/100001:4,1	4/1:15,13	3/1:4,4	4/1:13,5	3/100001:2,1	1/4:14,5	100001/4:12,9	4/4:5	1/3:12,6	4/4:2	3/3:1	4/3:7,1	4/4:1	4/4:5	100001/3:9,8	4/4:2	3/100001:11,6	3/100001:9,6	3/100001:6,5	3/100001:6,4	4/1:15,9	4/3:2,1	1/3:10,6	4/4:2	100001/4:10,8	3/1:5,2	4/1:7,2	3/3:3	1/3:18,5	3/3:2	100001/4:14,9	4/4:3	100001/100001:3	4/1:3,2	4/100001:4,1	1/1:3	3/1:1,1	4/1:3,2	1/3:3,2	3/100001:2,1	3/1:12,12	1/4:9,7	3/1:5,2	4/100001:4,1	4/4:4	3/1:10,7	1/3:10,9
rh_chr16_6018898	2(0.55);7(0.29);13(0.16);1(0.01);	./.:0	2/2:8	2/2:12	7/7:2	2/2:2	7/7:4	2/2:51	2/2:5	2/2:6	./.:0	2/2:5	./.:0	./.:0	./.:0	2/2:12	./.:0	2/2:33	7/7:1	7/7:1	7/13:16,2	7/7:2	2/2:1	2/2:1	2/2:10	./.:0	2/2:1	2/7:4,2	2/2:3	./.:0	7/7:3	7/7:1	2/2:9	2/2:1	7/7:6	2/2:10	2/13:4,3	2/13:3,1	2/2:30	2/2:2	2/7:8,6	13/7:5,4	2/7:1,1	2/2:5	2/7:9,5	2/2:14	2/2:1	./.:0	2/7:17,9
rh_chr16_6070066	1(0.51);8(0.27);10(0.22);	./.:0	8/1:31,29	1/8:50,48	1/1:58	1/8:51,51	1/10:41,20	8/1:58,51	8/10:59,46	8/8:73	1/1:115	8/10:34,25	1/10:35,23	8/1:34,25	8/10:27,24	8/1:28,24	10/1:61,31	8/1:28,21	1/10:57,50	1/10:62,52	1/10:40,37	1/10:71,60	8/1:77,76	8/1:38,34	1/8:57,52	1/8:27,24	8/10:39,35	1/1:66	1/8:25,22	1/10:32,20	1/1:88	10/1:25,23	10/8:50,46	8/10:22,16	1/10:44,37	8/1:28,20	8/10:43,25	1/10:20,19	1/8:20,15	1/8:32,29	1/1:62	1/10:28,17	1/1:136	8/1:53,51	1/1:76	8/10:42,28	10/8:33,23	1/1:115	1/1:100
rh_chr16_6589347	1(0.78);2(0.22);	./.:0	1/1:25	1/2:39,23	1/1:27	1/1:78	1/2:15,9	1/1:91	2/1:43,32	1/1:31	1/1:89	1/2:21,20	2/1:20,17	1/1:38	2/1:17,16	1/1:34	1/2:42,29	1/1:24	1/2:56,31	2/1:35,33	2/1:30,23	1/2:41,30	1/1:111	1/1:37	1/1:56	1/1:29	1/2:30,17	1/1:37	1/1:23	1/2:20,20	1/1:67	2/1:15,14	1/2:34,29	2/1:13,8	1/2:38,37	1/1:25	1/2:36,35	1/2:11,9	1/1:22	1/1:29	1/1:29	2/1:19,13	1/1:79	1/1:73	1/1:76	1/2:12,9	2/1:15,14	1/1:81	1/1:74
rh_chr16_6693016	1(0.52);3(0.28);13(0.20);	./.:0	./.:0	3/13:12,9	./.:0	1/3:11,7	./.:0	3/1:9,7	3/13:19,10	./.:0	1/1:20	./.:0	./.:0	./.:0	./.:0	./.:0	1/13:21,14	./.:0	13/1:17,13	1/13:14,5	13/1:17,11	1/13:22,20	3/1:13,11	./.:0	3/1:10,3	./.:0	3/13:9,4	./.:0	./.:0	./.:0	1/1:24	./.:0	13/3:14,11	./.:0	13/1:9,6	./.:0	13/3:5,4	./.:0	./.:0	./.:0	./.:0	./.:0	1/1:25	3/1:14,8	1/1:15	./.:0	./.:0	1/1:19	1/1:21
rh_chr16_843485	1(0.59);2(0.22);100001(0.19);	./.:0	./.:0	./.:0	./.:0	./.:0	1/1:2	./.:0	2/2:2	./.:0	1/1:1	1/1:1	100001/100001:1	./.:0	1/1:1	2/2:1	./.:0	1/1:1	./.:0	./.:0	1/100001:3,1	./.:0	./.:0	./.:0	./.:0	./.:0	./.:0	./.:0	./.:0	./.:0	./.:0	1/1:1	./.:0	./.:0	./.:0	./.:0	./.:0	1/1:2	1/1:4	./.:0	1/1:2	100001/100001:1	./.:0	./.:0	1/1:1	2/100001:2,1	./.:0	./.:0	1/1:2
rh_chr16_8776259	3(0.52);4(0.26);5(0.22);	./.:0	./.:0	3/3:5	./.:0	4/4:1	3/3:2	4/3:4,3	./.:0	./.:0	./.:0	3/3:3	./.:0	./.:0	3/3:1	3/4:2,1	./.:0	3/4:5,2	./.:0	./.:0	3/3:2	5/5:2	./.:0	./.:0	./.:0	./.:0	./.:0	5/4:1,1	./.:0	./.:0	5/5:1	./.:0	3/3:2	3/3:2	3/3:1	./.:0	./.:0	./.:0	4/3:2,2	./.:0	5/4:2,2	./.:0	./.:0	./.:0	5/5:2	3/3:5	./.:0	./.:0	5/4:2,2
rh_chr16_8807936	1(0.26);3(0.25);5(0.18);6(0.15);100001(0.09);100014(0.02);100003(0.01);100002(0.01);30(0.01);100015(0.01);100004(0.01);	./.:0	./.:0	1/1:2	./.:0	./.:0	./.:0	100001/100001:1	./.:0	./.:0	./.:0	./.:0	./.:0	./.:0	./.:0	./.:0	./.:0	./.:0	./.:0	100001/100001:1	./.:0	./.:0	./.:0	./.:0	./.:0	./.:0	./.:0	./.:0	./.:0	./.:0	./.:0	./.:0	1/1:1	3/3:1	./.:0	./.:0	./.:0	./.:0	./.:0	./.:0	5/5:1	./.:0	./.:0	./.:0	5/5:2	./.:0	./.:0	./.:0	./.:0
rh_chr16_911072	4(0.27);5(0.26);2(0.25);7(0.22);	./.:0	5/7:38,32	2/5:55,52	2/4:43,22	2/5:63,57	7/4:38,32	2/5:64,57	5/7:72,71	5/5:68	2/4:93,73	5/7:42,39	7/4:51,33	4/5:40,35	5/7:38,36	7/5:40,38	4/7:64,62	2/5:26,22	7/4:63,48	4/7:53,46	7/4:55,26	7/4:75,66	2/5:111,92	5/4:49,26	2/4:68,38	5/4:36,29	5/7:60,49	2/4:39,26	5/2:31,26	4/7:37,31	2/4:53,52	7/4:34,28	7/5:68,62	7/5:31,21	7/4:49,30	2/5:29,27	7/5:43,40	7/2:46,28	2/4:18,13	5/2:37,36	2/4:38,29	7/4:34,19	2/4:68,64	5/2:70,62	2/4:56,41	5/7:32,22	5/7:34,29	2/4:74,65	2/4:60,57
rh_chr16_9592553	2(0.99);4(0.01);	./.:0	2/2:14	2/2:10	2/2:30	2/2:21	2/2:30	2/2:33	2/2:13	./.:0	2/2:31	2/2:11	2/2:24	2/2:14	2/2:11	2/2:9	2/2:29	2/2:9	2/2:34	2/2:43	2/2:20	2/2:24	2/2:10	2/2:6	2/2:20	2/2:11	2/2:10	2/2:27	2/2:11	2/2:24	2/2:26	2/2:22	2/2:16	2/2:14	2/2:28	2/2:7	2/2:11	2/2:24	2/2:13	2/2:9	2/2:37	2/2:19	2/2:37	2/2:22	2/2:40	2/2:12	2/2:8	2/2:26	2/2:29
rh_chr16_976496	1(0.47);3(0.27);5(0.27);	./.:0	5/1:5,1	5/3:9,6	3/1:3,1	3/3:1	1/1:6	5/3:16,10	1/5:8,1	5/5:4	./.:0	1/1:4	1/1:7	1/1:1	5/5:2	5/1:3,2	1/1:2	3/5:10,7	1/1:1	1/1:4	1/1:22	1/1:3	./.:0	5/5:1	1/3:7,3	./.:0	5/1:5,4	1/1:2	5/3:3,2	./.:0	1/3:3,2	./.:0	5/1:2,2	5/1:2,2	1/1:10	3/5:3,1	5/1:4,3	1/1:2	1/3:6,4	3/3:3	3/3:2	1/1:14	1/1:1	5/3:4,3	3/1:7,4	5/1:13,5	1/1:1	./.:0	3/1:7,7
rh_chr16_9817859	5(0.27);9(0.26);3(0.26);11(0.21);	./.:0	3/5:6,5	3/11:5,4	9/5:4,2	3/5:4,2	11/9:10,4	3/5:15,12	3/11:10,2	3/3:11	9/9:2	11/3:4,1	11/9:7,2	./.:0	11/3:7,4	3/5:8,4	9/3:2,1	5/3:10,6	9/11:6,2	11/9:9,3	11/9:5,4	11/9:5,4	./.:0	9/9:1	5/3:10,9	3/3:1	11/3:5,5	5/9:5,4	5/3:11,10	9/11:2,1	5/9:9,3	9/11:2,1	3/11:10,7	11/3:4,4	9/11:1,1	5/3:8,5	3/11:5,3	11/5:5,5	3/5:10,10	5/3:6,4	5/9:10,4	11/9:13,10	9/5:2,2	5/3:11,7	5/9:7,6	11/3:14,13	3/11:3,2	9/5:1,1	9/5:9,4
rh_chr17_10013916	3(0.84);1(0.16);	./.:0	3/3:1	3/3:6	1/1:1	3/3:1	3/3:2	3/3:8	3/3:1	3/3:1	./.:0	./.:0	3/3:2	./.:0	3/3:2	3/3:5	3/3:1	1/1:9	3/3:2	3/1:3,2	3/3:7	./.:0	3/3:1	3/3:1	3/3:4	./.:0	./.:0	3/3:2	3/3:3	./.:0	3/3:1	./.:0	3/3:7	3/1:1,1	1/1:3	1/3:3,1	3/3:3	3/3:1	3/3:15	./.:0	1/3:3,2	3/3:6	3/3:1	1/1:1	3/3:4	3/3:6	./.:0	3/3:1	3/3:9
rh_chr17_1026884	1(0.95);116(0.04);208(0.01);	./.:0	1/1:11	1/1:38	1/116:13,2	1/1:39	1/1:6	1/1:16	1/1:36	1/1:9	1/1:50	1/1:6	1/1:14	1/1:7	1/1:10	1/1:5	1/1:29	1/208:2,1	1/1:36	1/1:38	1/1:32	1/1:26	1/1:53	1/1:8	1/1:22	1/208:6,1	1/1:24	1/1:6	1/1:6	1/1:10	1/1:32	1/116:4,1	1/1:35	1/1:13	1/1:33	1/1:8	1/1:29	1/1:3	1/116:1,1	1/116:9,1	1/1:12	1/1:10	1/1:32	1/1:23	1/1:22	1/1:4	1/1:3	1/1:47	1/1:32
rh_chr17_10298694	3(0.52);1(0.48);	./.:0	1/3:22,10	1/3:22,14	3/1:18,13	1/3:27,18	1/3:26,12	1/3:18,13	1/3:24,20	3/3:29	1/3:34,30	3/1:15,10	1/3:30,18	3/3:35	3/1:17,14	3/1:15,14	1/3:26,20	3/1:11,5	1/3:35,17	1/3:23,19	1/3:29,11	3/1:23,14	1/3:37,29	3/3:43	3/1:34,17	3/3:31	3/1:12,12	3/1:17,13	3/1:12,10	1/3:28,16	1/3:30,14	1/3:14,6	3/1:20,10	1/3:13,7	3/1:23,21	1/3:17,7	1/3:19,17	1/1:21	1/3:14,5	3/1:19,14	1/3:17,13	3/1:14,8	1/3:35,33	3/1:25,24	3/1:17,17	1/3:14,8	1/3:26,15	1/3:23,17	1/3:21,13
rh_chr17_10369486	1(0.79);2(0.21);	./.:0	1/1:1	1/1:9	2/1:3,2	./.:0	1/1:4	1/1:11	2/2:3	1/1:1	2/2:1	1/1:3	./.:0	1/1:1	./.:0	1/1:5	1/1:1	2/1:4,2	1/1:3	./.:0	1/1:15	1/1:1	1/1:2	./.:0	1/1:3	./.:0	2/2:3	1/1:1	1/1:6	./.:0	1/1:2	./.:0	1/1:2	./.:0	1/2:4,3	2/2:1	1/1:5	./.:0	1/1:6	1/2:2,1	1/2:5,3	1/1:12	./.:0	1/1:1	1/1:6	1/1:8	./.:0	1/1:1	1/1:9
rh_chr17_10746329	1(0.31);3(0.18);2(0.17);7(0.13);8(0.07);6(0.04);4(0.04);11(0.03);5(0.02);10(0.02);	./.:0	1/1:1	7/6:3,2	./.:0	./.:0	./.:0	7/4:4,2	3/3:1	10/10:1	./.:0	3/3:1	./.:0	./.:0	./.:0	2/1:1,1	./.:0	2/3:2,2	./.:0	./.:0	7/2:2,1	./.:0	./.:0	./.:0	1/1:2	./.:0	1/1:1	7/7:1	./.:0	./.:0	2/2:1	./.:0	1/10:3,2	./.:0	2/2:1	1/2:2,1	1/2:2,1	5/5:1	2/1:2,2	./.:0	2/1:1,1	8/4:2,1	./.:0	1/1:1	2/1:1,1	./.:0	./.:0	./.:0	7/8:2,1
rh_chr17_1114348	1(0.46);22(0.29);4(0.26);	./.:0	4/22:45,41	4/1:69,60	4/22:51,37	22/4:72,62	1/1:96	1/22:46,46	22/4:62,56	1/1:99	22/1:106,66	1/1:109	1/1:120	1/4:76,64	4/22:54,52	1/1:89	1/22:50,44	1/1:57	22/1:69,68	4/1:81,64	22/4:53,33	4/1:69,63	4/22:114,106	4/1:57,55	1/22:59,44	1/4:46,42	1/4:72,49	4/22:50,48	22/1:47,38	1/1:93	4/22:58,49	22/1:48,38	1/4:54,51	4/1:48,47	1/22:44,44	22/4:44,36	4/22:46,40	22/1:37,32	1/4:37,34	1/1:84	4/22:48,37	22/1:37,36	4/22:74,67	1/1:95	1/4:65,39	1/1:77	22/1:52,46	22/4:76,57	4/22:43,33
rh_chr17_11268517	1(0.68);499(0.32);	./.:0	499/499:3	1/1:5	1/1:6	1/499:6,1	499/1:4,1	499/1:6,2	1/1:9	1/1:5	1/1:1	1/1:11	1/1:4	1/1:1	499/499:1	1/499:1,1	1/1:2	1/1:9	1/499:4,3	1/1:5	1/499:2,2	499/1:2,1	1/1:3	1/1:2	1/499:4,4	./.:0	1/1:7	1/499:2,2	./.:0	1/499:2,1	1/499:2,2	1/1:1	1/499:3,1	1/499:1,1	1/1:8	1/1:5	499/499:3	1/1:1	499/499:2	1/1:4	1/1:4	1/1:2	1/1:8	1/1:3	1/1:5	1/1:4	499/499:2	./.:0	499/1:2,1
rh_chr17_11747237	1(0.70);7(0.30);	./.:0	7/1:3,1	7/1:5,3	1/1:3	7/7:3	7/7:1	1/7:6,4	1/1:1	1/1:1	1/1:3	1/1:4	1/1:1	./.:0	7/1:2,1	1/1:4	./.:0	1/1:4	1/1:3	1/1:6	1/7:5,3	1/1:1	./.:0	./.:0	7/1:2,2	./.:0	1/1:1	1/1:1	1/7:2,1	7/1:1,1	1/1:2	1/1:2	1/7:4,1	7/1:1,1	1/1:6	1/1:2	1/1:2	1/1:1	1/7:8,5	./.:0	1/1:7	7/7:4	./.:0	1/1:3	1/1:4	1/1:4	./.:0	1/1:1	1/7:5,4
rh_chr17_11961661	2(0.50);3(0.32);1(0.18);	./.:0	3/2:6,3	3/2:12,6	2/2:2	2/3:2,2	2/3:6,3	2/3:22,22	1/2:8,2	2/2:3	./.:0	1/2:5,3	1/2:3,2	2/2:1	2/3:6,1	3/2:11,9	2/3:3,2	2/1:18,8	3/2:4,2	2/2:5	3/2:14,13	3/2:4,2	./.:0	2/2:1	3/2:9,4	2/2:1	2/2:3	2/3:4,2	./.:0	./.:0	3/2:6,1	2/2:1	3/2:8,7	2/3:6,2	1/2:9,8	1/1:3	2/3:4,4	1/3:6,1	2/3:14,8	2/2:3	2/1:12,8	3/2:14,8	2/3:1,1	2/1:9,3	3/2:8,4	2/3:5,4	./.:0	2/2:2	3/2:17,10
rh_chr17_12164305	1(0.54);2(0.28);3(0.19);	./.:0	2/2:1	1/2:6,5	3/3:1	./.:0	./.:0	2/1:18,14	1/3:2,1	1/1:2	1/1:1	3/1:3,1	1/3:2,1	./.:0	2/1:1,1	1/2:9,4	1/1:2	1/3:9,8	2/1:2,1	1/3:2,2	1/2:8,6	1/1:6	3/3:1	./.:0	2/1:2,2	1/1:2	1/3:3,2	1/2:3,2	2/1:1,1	1/1:1	2/1:1,1	3/3:1	1/2:5,2	1/1:3	1/1:2	3/1:2,1	1/2:2,1	2/2:1	2/1:16,14	./.:0	3/1:4,3	1/2:10,8	./.:0	1/3:4,3	1/1:4	2/1:9,5	1/1:1	1/1:2	1/2:10,4
rh_chr17_12220808	1(0.98);17(0.02);	./.:0	./.:0	./.:0	1/1:9	./.:0	./.:0	./.:0	1/1:20	./.:0	1/1:29	1/17:5,2	1/1:15	./.:0	./.:0	./.:0	./.:0	1/1:4	./.:0	1/1:15	./.:0	./.:0	./.:0	./.:0	./.:0	./.:0	1/1:23	./.:0	./.:0	./.:0	./.:0	1/17:9,1	./.:0	./.:0	1/1:15	1/1:12	./.:0	1/1:5	./.:0	1/1:11	1/1:5	./.:0	./.:0	1/1:22	./.:0	./.:0	./.:0	./.:0	./.:0
rh_chr17_12330680	1(0.52);228(0.30);2(0.18);	./.:0	1/228:4,3	1/228:15,13	2/1:12,8	228/1:21,21	1/228:9,3	228/1:11,10	2/1:20,19	1/1:12	1/2:23,10	2/1:9,6	1/2:9,5	1/1:20	1/228:10,3	1/228:4,3	228/1:17,11	1/2:7,6	228/1:12,11	1/2:10,5	228/1:9,7	228/1:13,11	1/228:21,20	1/1:21	228/1:9,4	1/1:16	1/2:17,10	1/228:6,5	1/1:8	1/228:8,7	228/1:13,10	1/2:15,7	228/1:13,11	228/1:3,3	1/2:15,7	2/1:7,7	1/228:14,7	2/228:8,4	1/1:10	2/1:9,7	2/1:6,5	1/228:9,2	1/228:19,17	1/2:16,14	1/228:14,10	1/228:11,8	228/1:11,7	1/228:17,13	1/228:10,9
rh_chr17_1237387	1(1.00);	./.:0	1/1:12	1/1:19	1/1:8	1/1:8	1/1:9	1/1:17	1/1:8	1/1:8	1/1:10	1/1:19	1/1:11	1/1:8	1/1:9	1/1:12	1/1:9	1/1:4	1/1:7	1/1:18	1/1:7	1/1:30	1/1:8	1/1:17	1/1:14	1/1:4	1/1:33	1/1:4	1/1:4	1/1:18	1/1:13	1/1:5	1/1:20	1/1:15	1/1:5	1/1:9	1/1:12	1/1:9	1/1:3	1/1:13	1/1:5	1/1:5	1/1:16	1/1:26	1/1:26	1/1:9	1/1:6	1/1:9	1/1:18
rh_chr17_12396147	1(0.49);30(0.32);2(0.18);	./.:0	30/30:1	30/30:5	./.:0	1/1:3	1/30:3,2	1/30:5,5	2/1:2,1	1/1:3	./.:0	1/2:5,2	./.:0	./.:0	30/30:1	30/1:3,1	./.:0	2/2:3	1/30:3,1	2/1:2,1	1/30:1,1	1/1:1	./.:0	./.:0	1/30:4,2	./.:0	2/2:3	1/30:2,1	30/30:2	./.:0	30/30:1	1/1:1	30/1:2,1	./.:0	1/2:4,2	2/2:2	1/30:2,2	30/30:2	1/30:2,1	1/2:2,1	1/1:4	1/30:2,2	1/1:2	2/1:3,3	30/1:4,2	30/1:3,1	1/30:1,1	1/1:1	30/1:3,2
rh_chr17_12640993	1(0.82);2(0.18);	./.:0	1/1:40	1/1:57	2/1:20,14	1/1:26	1/1:31	1/1:38	2/1:37,24	1/1:34	2/1:44,42	2/1:16,16	1/2:27,23	1/1:54	1/1:40	1/1:25	1/1:59	1/2:13,8	1/1:41	2/1:25,23	1/1:44	1/1:47	1/1:82	1/1:42	1/1:46	1/1:36	2/1:16,16	1/1:23	1/1:22	1/1:42	1/1:56	2/1:15,14	1/1:49	1/1:16	1/2:20,16	1/2:18,14	1/1:31	2/1:20,17	1/1:23	2/1:15,13	1/2:24,12	1/1:31	1/1:73	1/2:32,22	1/1:61	1/1:23	1/1:28	1/1:70	1/1:32
rh_chr17_13928628	1(1.00);	./.:0	1/1:4	1/1:13	1/1:6	1/1:10	1/1:8	1/1:18	1/1:14	1/1:6	1/1:2	1/1:4	1/1:3	1/1:2	1/1:3	1/1:9	1/1:5	1/1:18	1/1:4	1/1:8	1/1:24	1/1:7	1/1:3	1/1:2	1/1:17	1/1:2	1/1:5	1/1:7	1/1:14	./.:0	1/1:9	1/1:2	1/1:5	1/1:7	1/1:7	1/1:7	1/1:4	1/1:5	1/1:20	1/1:9	1/1:14	1/1:17	./.:0	1/1:12	1/1:15	1/1:18	1/1:2	1/1:1	1/1:15
rh_chr17_13991916	2(0.52);1(0.30);3(0.18);	./.:0	2/1:9,7	2/1:17,6	2/3:4,3	2/1:6,6	2/1:5,4	1/2:9,8	2/3:13,12	2/2:10	2/2:5	3/2:8,6	3/2:10,3	2/2:6	1/2:9,2	1/2:12,3	1/2:7,6	2/3:6,4	2/1:9,2	2/3:10,8	1/2:11,5	2/1:10,10	2/2:7	2/2:13	1/2:10,5	2/2:3	2/3:8,4	1/2:6,4	2/1:8,8	2/1:7,2	1/2:7,3	2/3:7,6	1/2:8,7	1/2:5,3	3/2:11,4	3/2:9,5	1/2:8,5	3/1:5,3	1/2:4,1	2/3:7,6	2/3:9,8	2/1:4,3	2/1:8,8	2/3:4,4	2/1:12,10	2/1:7,7	2/1:5,5	2/1:8,6	1/2:6,5
rh_chr17_1413957	307(0.30);3(0.27);2(0.26);4(0.18);	./.:0	307/2:5,2	2/4:7,3	2/307:4,2	307/2:7,4	3/4:7,1	307/3:10,3	307/2:4,4	3/3:5	307/307:5	3/4:3,2	4/3:5,3	3/2:3,1	307/2:6,3	3/4:5,4	3/307:7,2	4/3:2,2	307/3:6,3	2/4:7,3	307/2:1,1	4/2:5,3	307/2:5,3	3/2:7,5	307/307:5	3/2:5,3	4/2:5,5	2/307:2,1	3/3:2	3/3:3	2/307:8,4	307/3:3,1	2/4:4,3	2/4:2,1	307/3:4,2	307/2:3,1	307/3:6,2	307/4:2,1	2/4:2,1	4/4:2	2/307:6,3	307/3:5,3	2/307:4,3	3/4:2,1	4/2:4,3	3/4:4,3	3/3:2	307/2:6,3	307/2:5,4
rh_chr17_141521	3(0.67);1(0.33);	./.:0	1/1:3	1/3:4,4	1/1:1	1/3:4,2	3/3:5	3/3:7	1/1:7	3/3:3	3/3:15	3/1:7,1	3/3:3	1/3:3,2	1/3:1,1	3/3:2	3/3:13	3/3:1	3/3:15	1/1:6	1/3:7,1	3/1:10,5	1/1:16	1/3:1,1	3/3:10	./.:0	3/1:7,5	1/1:1	3/3:4	3/3:4	1/3:2,2	3/3:2	1/3:6,5	1/3:1,1	3/3:10	1/1:3	1/3:8,1	3/3:1	./.:0	3/3:2	1/1:1	3/3:1	1/3:11,2	3/3:19	1/3:9,6	3/3:4	3/3:2	1/1:8	1/3:4,2
rh_chr17_15046000	1(0.70);3(0.30);	./.:0	3/1:31,23	3/1:49,45	1/1:65	1/3:50,50	1/3:39,32	1/3:51,46	1/1:127	1/1:67	1/1:173	1/1:51	1/1:85	1/1:87	1/3:38,27	1/3:27,25	3/1:61,60	1/1:49	1/3:64,47	1/1:104	1/3:40,36	3/1:64,60	1/3:102,77	1/1:75	1/3:53,40	1/1:63	1/1:86	1/3:32,30	3/1:25,19	3/1:30,25	1/3:59,43	1/1:60	1/3:47,45	3/1:23,19	1/1:103	1/1:53	1/3:42,32	1/3:31,29	3/1:24,18	1/1:67	1/1:63	3/1:29,26	1/3:75,72	1/1:64	3/1:64,56	3/1:33,24	3/1:40,29	1/3:68,46	1/3:56,41
rh_chr17_15672031	1(0.71);4(0.29);	./.:0	1/4:35,22	1/4:43,31	1/1:49	1/4:47,19	1/4:30,20	1/4:50,28	1/1:70	1/1:72	1/1:58	1/1:52	1/1:57	1/1:27	1/4:29,25	1/4:23,19	4/1:40,36	1/1:37	4/1:34,23	1/1:71	1/4:38,33	4/1:32,28	1/4:38,33	1/1:58	4/1:45,45	1/1:31	1/1:54	4/1:25,21	1/4:33,23	1/4:22,12	1/4:35,28	1/1:52	1/4:44,34	1/4:25,23	1/1:85	1/1:64	1/4:32,24	1/4:19,15	1/4:26,10	1/1:48	1/1:69	4/1:34,23	1/4:51,48	1/1:73	1/4:34,32	4/1:24,24	1/4:31,17	4/1:23,22	1/4:40,35
rh_chr17_1629617	1(0.67);10(0.33);	./.:0	./.:0	1/1:2	./.:0	./.:0	./.:0	10/1:5,2	10/10:1	./.:0	./.:0	./.:0	./.:0	./.:0	./.:0	./.:0	./.:0	1/1:2	./.:0	1/1:1	10/1:5,1	./.:0	./.:0	./.:0	1/1:1	./.:0	./.:0	./.:0	./.:0	./.:0	10/10:1	./.:0	./.:0	./.:0	./.:0	./.:0	10/10:2	./.:0	1/1:3	1/1:1	10/10:2	./.:0	./.:0	1/1:2	1/1:1	1/1:2	./.:0	./.:0	1/10:2,1
rh_chr17_16303050	3(0.45);177(0.33);1(0.21);100006(0.01);	./.:0	177/3:7,4	3/177:20,14	3/3:1	3/177:25,9	177/100006:8,1	3/177:24,18	1/3:28,18	3/3:1	3/1:21,15	1/1:14	1/3:9,3	./.:0	177/3:3,2	177/177:8	3/177:14,11	1/3:7,2	3/3:31	1/3:18,15	3/177:23,7	3/177:23,19	3/177:32,9	3/3:1	3/177:29,26	3/3:1	1/3:18,10	177/3:3,1	177/177:1	177/3:3,3	177/3:20,18	1/3:7,1	3/177:22,5	177/177:2	1/3:27,18	1/3:8,2	177/3:13,11	1/177:9,5	177/3:5,2	1/3:10,3	1/3:6,2	177/3:4,2	3/177:21,18	1/3:29,14	3/177:23,10	177/3:6,2	177/3:3,1	3/177:13,11	3/177:16,5
[truncated: 1,146 more rows]
[truncated: 432 more columns]

## Sheet: marker2pos
marker	chr
TA_1_7639706_1002_VariantMasked	0
TA_1_7693734_1002_VariantMasked	0
TA_1_7694230_1002_VariantMasked	0
TA_1_7694762_1002_VariantMasked	0
TA_1_7714298_1002_VariantMasked	0
TA_1_7751332_1002_VariantMasked	0
TA_1_7814063_1002_VariantMasked	0
TA_1_7816326_1002_VariantMasked	0
rh_chr1_10143990	1
rh_chr1_10197542	1
rh_chr1_10270991	1
rh_chr1_10327568	1
rh_chr1_10502666	1
[truncated: 2,021 more rows]

## Sheet: note
Supplementary file3_Genotyping data.xlsx
[truncated: 13 more rows]
